# Supplementary material for: Atlas of proteomic signatures of brain structure and its links to brain disorders
Source: Nat Commun. 2025 Jun 2;16:5092. doi: 10.1038/s41467-025-60185-7 (PMC12130460; doi:10.1038/s41467-025-60185-7)
Supplement: Supplementary file 3 — Supplementary Data 1-27 [file 41467_2025_60185_MOESM3_ESM.xlsx]

## Sheet: Content
Supplementary tables
Supplementary Data 1	Exclusion criteria for participants
Supplementary Data 2	Field ID for neuroimaging metrics from UK Biobank
Supplementary Data 3	GWAS summary-level data of neurodegenative and psychiatric disorders.
Supplementary Data 4	Demography of UK Biobank participants used for mediation analysis
Supplementary Data 5	The number of patients in cohorts of different structural cagetories
Supplementary Data 6	Statistics of significant associations for each measure (FDR-corrected P < 0.05)
Supplementary Data 7	Count of significant associations for each measure (FDR-corrected P < 0.05)
Supplementary Data 8	Statistics of associations for each measure without covariates
Supplementary Data 9	Statistics of associations for each measure without imputation
Supplementary Data 10	Statistics of associations for each measure in subgroup analysis
Supplementary Data 11	Forward MR analysis results (protein to neuroimaing metrics, clumping threshold=5e-6).
Supplementary Data 12	Pleiotropy assessment for the significant results of forward MR analyses (protein to neuroimaging metrics, clumping threshold=5e-6).
Supplementary Data 13	Forward MR analysis results (protein to neuroimaing metrics, clumping threshold=5e-8).
Supplementary Data 14	Pleiotropy assessment for the significant results of forward MR analyses (protein to neuroimaging metrics, clumping threshold=5e-8).
Supplementary Data 15	Reverse MR analysis results (neuroimaing metrics to protein, clumping threshold=5e-6).
Supplementary Data 16	Pleiotropy assessment for the significant results of reverse MR analyses (neuroimaging metrics to protein, clumping threshold=5e-6).
Supplementary Data 17	Reverse MR analysis results (neuroimaing metrics to protein, clumping threshold=5e-8).
Supplementary Data 18	Pleiotropy assessment for the significant results of reverse MR analyses (neuroimaging metrics to protein, clumping threshold=5e-8).
Supplementary Data 19	Forward MR analysis results (protein to disease, clumping threshold=5e-6).
Supplementary Data 20	Pleiotropy assessment for the significant results of forward MR analyses (protein to disease, clumping threshold=5e-6).
Supplementary Data 21	Forward MR analysis results (protein to disease, clumping threshold=5e-8).
Supplementary Data 22	Pleiotropy assessment for the significant results of forward MR analyses (protein to disease, clumping threshold=5e-8).
Supplementary Data 23	Reverse MR analysis results (disease to protein, clumping threshold=5e-6).
Supplementary Data 24	Pleiotropy assessment for the significant results of reverse MR analyses (disease to protein, clumping threshold=5e-6).
Supplementary Data 25	Reverse MR analysis results (disease to protein, clumping threshold=5e-8).
Supplementary Data 26	Pleiotropy assessment for the significant results of reverse MR analyses (disease to protein, clumping threshold=5e-8).
Supplementary Data 27	Statistics for Mediation analysis

## Sheet: DataS1-Excluding Criteria
Exclusion criteria for participants
Field ID	Description
131000	Date G04 first reported (encephalitis, myelitis and encephalomyelitis)
131002	Date G05 first reported (encephalitis, myelitis and encephalomyelitis in diseases classified elsewhere)
130992	Date G00 first reported (bacterial meningitis, not elsewhere classified)
131004	Date G06 first reported (intracranial and intraspinal abscess and granuloma)
131006	Date G07 first reported (intracranial and intraspinal abscess and granuloma in diseases classified elsewhere)
131008	Date G08 first reported (intracranial and intraspinal phlebitis and thrombophlebitis)
131366	Date I63 first reported (cerebral infarction)
42006	Date of stroke
42018	Date of all cause dementia report
131036	Date G30 first reported (alzheimer's disease)
131022	Date G20 first reported (parkinson's disease)
131012	Date G10 first reported (huntington's disease)
131048	Date G40 first reported (epilepsy)
131196	Date H46 first reported (optic neuritis)
131022	Date G20 first reported (parkinson's disease)
131024	Date G21 first reported (secondary parkinsonism)
131026	Date G22 first reported (parkinsonism in diseases classified elsewhere)
131042	Date G35 first reported (multiple sclerosis)
131046	Date G37 first reported (other demyelinating diseases of central nervous system)
131058	Date G46 first reported (vascular syndromes of brain in cerebrovascular diseases)
132330	Date P10 first reported (intracranial laceration and haemorrhage due to birth injury)
41270	G00-G99 Diseases of the nervous system
41270	Q00-Q07 Congenital malformations of the nervous system
41270	I60-I69 Cerebrovascular diseases
41270	C71 Malignant neoplasm of brain
41270	S06 Intracranial injury
131038	Date G31 first reported (other degenerative diseases of nervous system, not elsewhere classified)

## Sheet: DataS2-Neuroimaging fieldID
Field ID for neuroimaging metrics from UK Biobank
Modality	Category	Field ID	Description
Diffusion weighted image	Weighted-mean FA	25488	Weighted-mean FA in tract acoustic radiation (left)
		25489	Weighted-mean FA in tract acoustic radiation (right)
		25490	Weighted-mean FA in tract anterior thalamic radiation (left)
		25491	Weighted-mean FA in tract anterior thalamic radiation (right)
		25492	Weighted-mean FA in tract cingulate gyrus part of cingulum (left)
		25493	Weighted-mean FA in tract cingulate gyrus part of cingulum (right)
		25494	Weighted-mean FA in tract parahippocampal part of cingulum (left)
		25495	Weighted-mean FA in tract parahippocampal part of cingulum (right)
		25496	Weighted-mean FA in tract corticospinal tract (left)
		25497	Weighted-mean FA in tract corticospinal tract (right)
		25498	Weighted-mean FA in tract forceps major
		25499	Weighted-mean FA in tract forceps minor
		25500	Weighted-mean FA in tract inferior fronto-occipital fasciculus (left)
		25501	Weighted-mean FA in tract inferior fronto-occipital fasciculus (right)
		25502	Weighted-mean FA in tract inferior longitudinal fasciculus (left)
		25503	Weighted-mean FA in tract inferior longitudinal fasciculus (right)
		25504	Weighted-mean FA in tract middle cerebellar peduncle
		25505	Weighted-mean FA in tract medial lemniscus (left)
		25506	Weighted-mean FA in tract medial lemniscus (right)
		25507	Weighted-mean FA in tract posterior thalamic radiation (left)
		25508	Weighted-mean FA in tract posterior thalamic radiation (right)
		25509	Weighted-mean FA in tract superior longitudinal fasciculus (left)
		25510	Weighted-mean FA in tract superior longitudinal fasciculus (right)
		25511	Weighted-mean FA in tract superior thalamic radiation (left)
		25512	Weighted-mean FA in tract superior thalamic radiation (right)
		25513	Weighted-mean FA in tract uncinate fasciculus (left)
		25514	Weighted-mean FA in tract uncinate fasciculus (right)
	Weighted-mean MD	25515	Weighted-mean MD in tract acoustic radiation (left)
		25516	Weighted-mean MD in tract acoustic radiation (right)
		25517	Weighted-mean MD in tract anterior thalamic radiation (left)
		25518	Weighted-mean MD in tract anterior thalamic radiation (right)
		25519	Weighted-mean MD in tract cingulate gyrus part of cingulum (left)
		25520	Weighted-mean MD in tract cingulate gyrus part of cingulum (right)
		25521	Weighted-mean MD in tract parahippocampal part of cingulum (left)
		25522	Weighted-mean MD in tract parahippocampal part of cingulum (right)
		25523	Weighted-mean MD in tract corticospinal tract (left)
		25524	Weighted-mean MD in tract corticospinal tract (right)
		25525	Weighted-mean MD in tract forceps major
		25526	Weighted-mean MD in tract forceps minor
		25527	Weighted-mean MD in tract inferior fronto-occipital fasciculus (left)
		25528	Weighted-mean MD in tract inferior fronto-occipital fasciculus (right)
		25529	Weighted-mean MD in tract inferior longitudinal fasciculus (left)
		25530	Weighted-mean MD in tract inferior longitudinal fasciculus (right)
		25531	Weighted-mean MD in tract middle cerebellar peduncle
		25532	Weighted-mean MD in tract medial lemniscus (left)
		25533	Weighted-mean MD in tract medial lemniscus (right)
		25534	Weighted-mean MD in tract posterior thalamic radiation (left)
		25535	Weighted-mean MD in tract posterior thalamic radiation (right)
		25536	Weighted-mean MD in tract superior longitudinal fasciculus (left)
		25537	Weighted-mean MD in tract superior longitudinal fasciculus (right)
		25538	Weighted-mean MD in tract superior thalamic radiation (left)
		25539	Weighted-mean MD in tract superior thalamic radiation (right)
		25540	Weighted-mean MD in tract uncinate fasciculus (left)
		25541	Weighted-mean MD in tract uncinate fasciculus (right)

## Sheet: DataS3-GWAS of diseases
GWAS summary-level data of neurodegenative and psychiatric disorders.
Abbreviation	Consortium	Sample_N	Cases_N	Ancestry	Download website
ADHD	PGC	53293	19099	European	https://figshare.com/ndownloader/files/28169253/daner_adhd_meta_filtered_NA_iPSYCH23_PGC11_sigPCs_woSEX_2ell6sd_EUR_Neff_70.meta.gz
ASD	PGC	46350	18381	European	https://figshare.com/ndownloader/files/28169292/iPSYCH-PGC_ASD_Nov2017.gz
Anxiety	PGC	18186	7016	European	https://figshare.com/articles/dataset/anx2016/14842689
BD	PGC	51710	20352	European	https://figshare.com/ndownloader/files/28169307/daner_PGC_BIP32b_mds7a_0416a.gz
MDD	PGC	142646	45396	European	https://figshare.com/ndownloader/files/34427408/daner_pgc_mdd_meta_w2_no23andMe_rmUKBB.gz
SCZ	PGC	161405	67390	European	https://figshare.com/ndownloader/files/34517828/PGC3_SCZ_wave3.european.autosome.public.v3.vcf.tsv
AD	FinnGen	401661	10520	European	https://r10.finngen.fi/pheno/G6_ALZHEIMER
PD	FinnGen	407500	4681	European	https://r10.finngen.fi/pheno/G6_PARKINSON
ALS	FinnGen	184000	531	European	https://r10.finngen.fi/pheno/G6_ALS
MS	FinnGen	408561	2409	European	https://r10.finngen.fi/pheno/G6_MS

## Sheet: DataS4-DemographyofMediation
Demography of UK Biobank participants used for mediation analysis
Variable	Value
Sample size	N=3270
Age (years)	54.2 (7.79)
Sex (F/M)	1782/1488
Interval	8.85 (1.76)
eTIV (cm3)	1551 (152)
Site ID (Site1/Site2)	800/2470
Education level (years)	17.5 (3.90)
Townsend index	-1.76 (2.84)
Smoking status (Never/Previous/Current)	2006/1050/214
Drinking status (Never/Previous/Current)	82/66/3122

## Sheet: DataS5-DiseaseIncidence
The number of patients in cohorts of different structural cagetories
Disease	Volume (N=4908)	Area (N=4997)	Thickness (N=4997)	FA (N=4632)	MD (N=4632)
Anxiety	49	51	51	47	47
BP	8	8	8	7	7
MDD	87	90	90	85	85
SCZ	2	2	2	1	1
AD	0	0	0	0	0
PD	0	0	0	0	0
MS	0	0	0	0	0

## Sheet: DataS6-StatisticOfAssociations
Statistics of significant associations for each measure (FDR-corrected P < 0.05, two-sided, Wald test in GLM)
Protein	Region	Modality	Beta	SE	Tvalue	FDR
ACAA1	Left_caudalanteriorcingulate	Area	0.049343	0.013034	3.78581	0.045925
ACP5	Left_rostralanteriorcingulate	Area	0.058095	0.011927	4.87105	0.00142
ACY1	Right_parsorbitalis	Area	-0.05381	0.012316	-4.36953	0.008085
ADGRG1	Left_caudalmiddlefrontal	Area	-0.056	0.011865	-4.71944	0.002462
ADGRG1	Right_rostralmiddlefrontal	Area	-0.04033	0.010153	-3.97205	0.028808
ADGRG2	Left_parsorbitalis	Area	0.047036	0.012098	3.8879	0.035808
ADGRG2	Left_postcentral	Area	0.051989	0.010922	4.76008	0.002136
ADGRG2	Right_postcentral	Area	0.04664	0.011197	4.16546	0.016339
ADGRV1	Left_superiorparietal	Area	0.046718	0.011467	4.07403	0.021224
ADM	Left_lateraloccipital	Area	-0.05126	0.012085	-4.24188	0.012767
AFM	Right_parsorbitalis	Area	-0.04621	0.011565	-3.99532	0.026999
AHNAK	Right_parsorbitalis	Area	-0.04419	0.011742	-3.7632	0.048202
AHSP	Left_posteriorcingulate	Area	-0.04635	0.012181	-3.80541	0.044104
AKR1B10	Right_parsorbitalis	Area	-0.04698	0.011444	-4.10542	0.019525
APLP1	Left_caudalmiddlefrontal	Area	0.04431	0.011745	3.77253	0.047181
APLP1	Left_lateraloccipital	Area	0.044303	0.011383	3.89197	0.035401
APLP1	Left_lateralorbitofrontal	Area	0.044624	0.009916	4.50038	0.005238
APLP1	Left_parsorbitalis	Area	0.044046	0.011338	3.88475	0.036083
APLP1	Left_postcentral	Area	0.046385	0.010238	4.53063	0.004739
APLP1	Left_rostralmiddlefrontal	Area	0.041238	0.009908	4.16225	0.016527
APLP1	Left_superiorparietal	Area	0.048357	0.011596	4.17008	0.016107
APLP1	Left_supramarginal	Area	0.043054	0.011121	3.87122	0.037101
APLP1	Right_parsorbitalis	Area	0.043682	0.011525	3.79026	0.045857
APLP1	Right_postcentral	Area	0.048518	0.010489	4.6254	0.00354
APLP1	Right_rostralmiddlefrontal	Area	0.042095	0.01004	4.19262	0.014854
APLP1	Right_superiortemporal	Area	0.048652	0.010123	4.80602	0.00184
APLP1	Right_supramarginal	Area	0.048539	0.011179	4.3422	0.008927
APLP1	Right_transversetemporal	Area	0.04737	0.012215	3.87804	0.036602
AREG	Left_caudalmiddlefrontal	Area	-0.05514	0.011563	-4.76862	0.00207
ART3	Left_rostralmiddlefrontal	Area	0.043668	0.010959	3.98456	0.027673
ASAH2	Right_precentral	Area	-0.04028	0.010717	-3.75887	0.048399
ASGR1	Left_inferiorparietal	Area	-0.04826	0.0121	-3.9884	0.027393
ATP6V1G1	Right_temporalpole	Area	0.047699	0.012463	3.82729	0.041667
B4GAT1	Left_rostralmiddlefrontal	Area	0.05661	0.009949	5.68999	5.13e-05
B4GAT1	Left_superiorparietal	Area	0.05306	0.011658	4.55125	0.004431
B4GAT1	Left_superiortemporal	Area	0.042198	0.010253	4.1155	0.0192
B4GAT1	Left_supramarginal	Area	0.047021	0.011182	4.20514	0.014248
B4GAT1	Right_middletemporal	Area	0.042963	0.010086	4.25983	0.011922
B4GAT1	Right_rostralmiddlefrontal	Area	0.047867	0.010092	4.74281	0.002252
B4GAT1	Right_superiorfrontal	Area	0.037343	0.009613	3.88483	0.036083
B4GAT1	Right_superiortemporal	Area	0.047637	0.010182	4.6785	0.002909
BCAN	Left_cuneus	Area	0.0652	0.013037	5.00099	0.000881
BCAN	Left_fusiform	Area	0.04351	0.010765	4.04172	0.023505
BCAN	Left_inferiorparietal	Area	0.047189	0.011982	3.93834	0.031099
BCAN	Left_insula	Area	0.043508	0.011002	3.9546	0.02999
BCAN	Left_lateraloccipital	Area	0.059123	0.011627	5.08495	0.000664
BCAN	Left_lateralorbitofrontal	Area	0.06303	0.01012	6.22808	3.76e-06
BCAN	Left_lingual	Area	0.063146	0.012908	4.89189	0.001328
BCAN	Left_middletemporal	Area	0.052507	0.010708	4.9035	0.001289
BCAN	Left_parsorbitalis	Area	0.063732	0.011576	5.50552	0.000118
BCAN	Left_parstriangularis	Area	0.059219	0.012782	4.63297	0.00343
BCAN	Left_pericalcarine	Area	0.056973	0.013869	4.10794	0.01952
BCAN	Left_postcentral	Area	0.050627	0.010466	4.8374	0.001631
BCAN	Left_precentral	Area	0.043087	0.010743	4.01091	0.025655
BCAN	Left_precuneus	Area	0.04118	0.010832	3.80181	0.044488
BCAN	Left_rostralmiddlefrontal	Area	0.072233	0.010097	7.15418	2.39e-08
BCAN	Left_superiorfrontal	Area	0.040843	0.009834	4.15331	0.017007
BCAN	Left_superiorparietal	Area	0.05424	0.011853	4.57597	0.004068
BCAN	Left_superiortemporal	Area	0.04935	0.010419	4.73642	0.002304
BCAN	Left_supramarginal	Area	0.054712	0.011363	4.81504	0.001786
BCAN	Left_transversetemporal	Area	0.050061	0.012891	3.88347	0.036176
BCAN	Right_cuneus	Area	0.052974	0.012564	4.21647	0.013853
BCAN	Right_inferiorparietal	Area	0.045698	0.011513	3.96913	0.028935
BCAN	Right_insula	Area	0.042376	0.011175	3.79196	0.045846
BCAN	Right_lateraloccipital	Area	0.051698	0.011572	4.4673	0.005867
BCAN	Right_lateralorbitofrontal	Area	0.055748	0.011049	5.04526	0.000744
BCAN	Right_lingual	Area	0.049423	0.012849	3.84643	0.039827
BCAN	Right_middletemporal	Area	0.059619	0.010238	5.82325	3.07e-05
BCAN	Right_parsorbitalis	Area	0.06087	0.01177	5.17167	0.000469
BCAN	Right_postcentral	Area	0.053262	0.010722	4.96745	0.00098
BCAN	Right_precuneus	Area	0.041293	0.010463	3.9466	0.030568
BCAN	Right_rostralmiddlefrontal	Area	0.065286	0.010243	6.37382	2.1e-06
BCAN	Right_superiorparietal	Area	0.053831	0.01155	4.66051	0.00309
BCAN	Right_superiortemporal	Area	0.056618	0.010344	5.47345	0.000137
BCAN	Right_supramarginal	Area	0.052755	0.011428	4.61645	0.003628
BCAN	Right_transversetemporal	Area	0.060792	0.012479	4.87141	0.00142
BLMH	Left_rostralanteriorcingulate	Area	0.051397	0.011493	4.47216	0.005821
BRAP	Right_temporalpole	Area	0.047071	0.012401	3.79569	0.045365
C3	Right_temporalpole	Area	0.048533	0.012339	3.93323	0.031417
CA12	Left_medialorbitofrontal	Area	-0.04045	0.010467	-3.86454	0.037819
CA12	Left_superiorfrontal	Area	-0.03636	0.009594	-3.78936	0.045857
CA12	Right_superiorfrontal	Area	-0.04156	0.009529	-4.36124	0.008343
CCL25	Right_cuneus	Area	-0.0498	0.012483	-3.98957	0.027375
CCN5	Left_medialorbitofrontal	Area	-0.04786	0.011162	-4.2879	0.010828
CCN5	Left_parstriangularis	Area	-0.05262	0.013306	-3.95442	0.02999
CCN5	Left_postcentral	Area	-0.04158	0.010898	-3.81571	0.04307
CCN5	Left_precentral	Area	-0.05151	0.011171	-4.61093	0.003692
CCN5	Left_superiorfrontal	Area	-0.04688	0.010227	-4.58383	0.003969
CCN5	Left_superiortemporal	Area	-0.04291	0.010848	-3.95594	0.029976
CCN5	Right_postcentral	Area	-0.04493	0.011165	-4.02458	0.024714
CCN5	Right_precentral	Area	-0.05035	0.011296	-4.45682	0.006094
CCN5	Right_superiorfrontal	Area	-0.04346	0.010165	-4.27565	0.011305
CCN5	Right_superiortemporal	Area	-0.04056	0.010779	-3.76333	0.048202
CD276	Left_superiorfrontal	Area	-0.04386	0.009725	-4.50974	0.005071
CD276	Right_superiorfrontal	Area	-0.0519	0.009655	-5.3755	0.000206
CD302	Left_lateraloccipital	Area	-0.04496	0.011782	-3.81623	0.04307
CD302	Left_lateralorbitofrontal	Area	-0.04007	0.010268	-3.90215	0.034436
CD59	Left_lateraloccipital	Area	-0.05042	0.012564	-4.01286	0.025655
CDH3	Left_medialorbitofrontal	Area	-0.04801	0.010435	-4.60061	0.003758
CES1	Left_bankssts	Area	-0.04914	0.01266	-3.88123	0.036325
CES1	Left_inferiorparietal	Area	-0.04828	0.011812	-4.08781	0.020425
CFB	Right_parsorbitalis	Area	-0.04756	0.011719	-4.0579	0.022282
CFH	Right_parsorbitalis	Area	-0.05321	0.011608	-4.58417	0.003969
CFI	Right_parsorbitalis	Area	-0.04752	0.011608	-4.09346	0.020076
CHCHD10	Right_fusiform	Area	-0.04487	0.01116	-4.0207	0.025036
CHGB	Left_cuneus	Area	0.048402	0.01284	3.76948	0.047552
CHGB	Left_pericalcarine	Area	0.054503	0.013646	3.99407	0.027086
CHGB	Left_postcentral	Area	0.040712	0.010304	3.95091	0.030162
CHGB	Left_precuneus	Area	0.041356	0.010656	3.881	0.036325
CHGB	Left_rostralmiddlefrontal	Area	0.05051	0.009959	5.07202	0.000686
CHGB	Left_superiorparietal	Area	0.053658	0.011661	4.60141	0.003758
CHGB	Right_cuneus	Area	0.049989	0.012362	4.04369	0.02336
CHGB	Right_rostralmiddlefrontal	Area	0.056188	0.010087	5.57038	8.59e-05
CHGB	Right_superiorparietal	Area	0.045775	0.01137	4.02597	0.024642
CLEC4D	Left_middletemporal	Area	-0.03935	0.010451	-3.76485	0.04819
CLSTN3	Left_parahippocampal	Area	0.046261	0.012032	3.84476	0.040032
CMIP	Right_temporalpole	Area	0.046655	0.012408	3.75996	0.048355
CNTN1	Left_paracentral	Area	-0.05104	0.012403	-4.11493	0.0192
CNTN2	Left_supramarginal	Area	0.047232	0.011217	4.21058	0.014101
CNTN2	Right_supramarginal	Area	0.045323	0.011281	4.0176	0.025259
CNTNAP2	Left_insula	Area	0.04126	0.010932	3.77437	0.04716
CNTNAP2	Right_superiortemporal	Area	0.042201	0.01029	4.10111	0.019749
CNTNAP2	Right_supramarginal	Area	0.050041	0.011355	4.40688	0.007306
COL6A3	Left_lateraloccipital	Area	-0.04321	0.011493	-3.7599	0.048355
COMMD1	Right_temporalpole	Area	0.05694	0.012373	4.60206	0.003758
CPE	Left_pericalcarine	Area	0.058773	0.013364	4.39789	0.00746
CPVL	Left_rostralanteriorcingulate	Area	0.050022	0.011287	4.43186	0.006672
CRHBP	Left_rostralanteriorcingulate	Area	0.046866	0.011684	4.01117	0.025655
CRIP2	Right_parsorbitalis	Area	-0.05359	0.012127	-4.41879	0.006964
CRLF1	Left_insula	Area	-0.04266	0.010827	-3.93965	0.03099
CRLF1	Left_superiorfrontal	Area	-0.03919	0.009679	-4.04915	0.022925
CRLF1	Left_superiortemporal	Area	-0.03932	0.010262	-3.83173	0.041254
CRLF1	Right_insula	Area	-0.04481	0.010995	-4.07544	0.021193
CRLF1	Right_medialorbitofrontal	Area	-0.04326	0.009947	-4.34868	0.008695
CRLF1	Right_superiorfrontal	Area	-0.04237	0.009614	-4.40712	0.007306
CSF1	Left_medialorbitofrontal	Area	-0.0511	0.010508	-4.86308	0.00146
CSH1	Right_bankssts	Area	-0.04687	0.012365	-3.79029	0.045857
CST3	Left_lateraloccipital	Area	-0.05085	0.012256	-4.14866	0.017266
CST6	Left_lateralorbitofrontal	Area	-0.03918	0.010197	-3.84199	0.040352
CST6	Left_medialorbitofrontal	Area	-0.05104	0.010779	-4.73541	0.002304
CTHRC1	Left_superiorparietal	Area	-0.04719	0.012503	-3.77427	0.04716
CTSD	Left_rostralanteriorcingulate	Area	0.050029	0.01185	4.2217	0.013644
CTSS	Left_inferiortemporal	Area	-0.04099	0.010861	-3.77373	0.04716
CXADR	Left_parahippocampal	Area	0.044861	0.011923	3.76248	0.048202
DAPP1	Left_supramarginal	Area	0.042497	0.011011	3.85937	0.038353
DHPS	Right_temporalpole	Area	0.052353	0.012353	4.23813	0.012907
DIPK2B	Right_entorhinal	Area	-0.05271	0.013719	-3.84243	0.040347
DKK3	Left_rostralmiddlefrontal	Area	0.043895	0.01019	4.3075	0.010065
DKK3	Right_parsorbitalis	Area	0.044773	0.011855	3.7766	0.046964
DKK4	Right_fusiform	Area	-0.04211	0.010674	-3.94472	0.030632
DMP1	Right_precentral	Area	0.043996	0.010786	4.07878	0.021037
DPP10	Left_lateralorbitofrontal	Area	0.039402	0.010104	3.89963	0.034671
DPP10	Right_precentral	Area	0.041322	0.01082	3.81887	0.042891
DPP10	Right_supramarginal	Area	0.04531	0.011389	3.97857	0.028206
DPP6	Left_lateraloccipital	Area	0.0444	0.011732	3.7845	0.045925
DPP6	Left_lateralorbitofrontal	Area	0.042107	0.010222	4.11924	0.018986
DPP6	Right_superiortemporal	Area	0.039554	0.010442	3.78812	0.045857
EDAR	Left_posteriorcingulate	Area	0.044209	0.011682	3.7844	0.045925
ENPP5	Left_parsorbitalis	Area	0.051903	0.012004	4.32383	0.009522
ERBB3	Left_rostralanteriorcingulate	Area	0.044045	0.011546	3.81464	0.043094
F10	Right_parsorbitalis	Area	-0.04728	0.011512	-4.10715	0.01952
FABP1	Left_lateraloccipital	Area	-0.05168	0.011832	-4.36769	0.008127
FABP1	Right_fusiform	Area	-0.04652	0.01094	-4.25195	0.012313
FABP3	Left_superiortemporal	Area	-0.04512	0.010713	-4.21134	0.014092
FAM20A	Left_rostralanteriorcingulate	Area	0.051796	0.011627	4.45493	0.006125
FBP1	Left_caudalanteriorcingulate	Area	0.052072	0.013136	3.96395	0.029432
FETUB	Left_postcentral	Area	-0.0457	0.010438	-4.37825	0.007871
FGA	Right_parsorbitalis	Area	-0.04781	0.011726	-4.07765	0.021041
FGR	Right_lateraloccipital	Area	-0.04257	0.011342	-3.75327	0.049245
GAS6	Left_medialorbitofrontal	Area	-0.04047	0.010756	-3.76271	0.048202
GGT1	Left_inferiorparietal	Area	-0.04834	0.012793	-3.77835	0.046706
GOLM2	Left_rostralanteriorcingulate	Area	0.047323	0.011305	4.18615	0.015121
GOPC	Left_supramarginal	Area	0.042507	0.011048	3.84753	0.039769
GPD1	Right_parsorbitalis	Area	-0.05135	0.011515	-4.45942	0.006043
GPI	Right_temporalpole	Area	0.046652	0.012405	3.76079	0.04832
GPR158	Left_rostralmiddlefrontal	Area	0.04697	0.009996	4.69906	0.002691
GPR158	Right_rostralmiddlefrontal	Area	0.038177	0.010138	3.76582	0.048112
GUSB	Right_parsorbitalis	Area	-0.05646	0.012216	-4.62142	0.003592
HEG1	Right_parsorbitalis	Area	-0.04719	0.011707	-4.03117	0.024261
HGF	Right_parsorbitalis	Area	-0.05126	0.011651	-4.39944	0.00746
HMBS	Left_posteriorcingulate	Area	-0.05167	0.011907	-4.33938	0.009013
HS1BP3	Right_temporalpole	Area	0.047754	0.012446	3.83691	0.040958
IGF2R	Left_inferiortemporal	Area	-0.04692	0.010992	-4.26865	0.011596
IGFBP1	Left_postcentral	Area	0.040293	0.010471	3.84817	0.039769
IGFBP1	Right_middletemporal	Area	0.041652	0.010252	4.06281	0.022017
IGFBP2	Left_bankssts	Area	0.050408	0.012822	3.93138	0.031478
IGFBP2	Left_inferiortemporal	Area	0.047629	0.011138	4.27606	0.011305
IGFBP2	Right_postcentral	Area	0.047012	0.010713	4.38845	0.007661
IGFBP6	Right_parahippocampal	Area	-0.05545	0.014323	-3.87132	0.037101
IGSF21	Right_caudalmiddlefrontal	Area	0.049187	0.012157	4.04589	0.023194
IL17C	Left_pericalcarine	Area	-0.05094	0.013573	-3.75284	0.049245
IL1RN	Left_bankssts	Area	-0.04803	0.012524	-3.83498	0.04096
IL1RN	Left_inferiortemporal	Area	-0.04167	0.010882	-3.8288	0.041503
IL1RN	Left_middletemporal	Area	-0.05158	0.010443	-4.93915	0.00111
IL1RN	Right_parsorbitalis	Area	-0.04748	0.01149	-4.13192	0.018288
IL32	Left_postcentral	Area	0.041344	0.010441	3.95992	0.029754
IL9	Left_inferiortemporal	Area	0.042426	0.010788	3.93274	0.031417
IMMT	Left_lateraloccipital	Area	-0.05089	0.011631	-4.37506	0.007909
IMMT	Right_parsorbitalis	Area	-0.04491	0.01178	-3.81245	0.043204
INHBB	Left_rostralanteriorcingulate	Area	0.047354	0.01169	4.05079	0.022866
INHBC	Right_postcentral	Area	-0.03958	0.01055	-3.7516	0.049397
INPP1	Left_supramarginal	Area	0.042056	0.01101	3.81988	0.042798
ITGA11	Left_cuneus	Area	0.048284	0.012709	3.79915	0.044813
ITGA11	Left_inferiorparietal	Area	0.045354	0.011669	3.88684	0.0359
ITGA11	Left_lateralorbitofrontal	Area	0.037259	0.009879	3.77142	0.047322
ITGA11	Left_middletemporal	Area	0.052959	0.010426	5.07967	0.000677
ITGA11	Left_parsorbitalis	Area	0.047644	0.011287	4.22122	0.013644
ITGA11	Left_postcentral	Area	0.054243	0.010186	5.32503	0.000249
ITGA11	Left_superiorparietal	Area	0.046966	0.011548	4.06709	0.021765
ITGA11	Right_parsorbitalis	Area	0.048918	0.011471	4.26434	0.011753
ITGA11	Right_postcentral	Area	0.051526	0.010442	4.93471	0.001127
ITGA11	Right_precentral	Area	0.048483	0.010572	4.58598	0.003962
ITGA11	Right_superiorparietal	Area	0.048628	0.011251	4.32202	0.009571
ITGA5	Left_rostralanteriorcingulate	Area	0.051378	0.011499	4.46795	0.005867
ITGAV	Left_postcentral	Area	0.046626	0.010646	4.37971	0.007844
ITGAV	Right_postcentral	Area	0.042437	0.010913	3.88879	0.035739
ITGB6	Left_middletemporal	Area	0.042488	0.010958	3.8774	0.036611
ITGBL1	Left_postcentral	Area	-0.04569	0.010489	-4.35645	0.008473
ITGBL1	Right_paracentral	Area	-0.04776	0.012027	-3.97161	0.028808
KIAA0319	Left_rostralmiddlefrontal	Area	0.042546	0.009981	4.26283	0.011798
KIAA0319	Left_superiorparietal	Area	0.060978	0.011671	5.22472	0.000388
KIAA0319	Right_caudalmiddlefrontal	Area	0.045359	0.011965	3.79098	0.045857
KIAA0319	Right_precuneus	Area	0.043724	0.010306	4.24255	0.012765
KIAA0319	Right_rostralmiddlefrontal	Area	0.045835	0.010112	4.53269	0.004715
KLK1	Left_parsopercularis	Area	0.0509	0.012613	4.03549	0.023925
KLK4	Left_superiorfrontal	Area	-0.04536	0.010057	-4.51079	0.005071
KLK6	Left_cuneus	Area	0.049092	0.012958	3.78869	0.045857
KLK6	Left_lingual	Area	0.050727	0.012826	3.95496	0.02999
KLK6	Left_rostralmiddlefrontal	Area	0.060232	0.010039	5.99965	1.31e-05
KLK6	Right_rostralmiddlefrontal	Area	0.056025	0.01018	5.50353	0.000118
LAIR1	Right_pericalcarine	Area	-0.05561	0.013711	-4.05577	0.022436
LCAT	Left_rostralanteriorcingulate	Area	0.045077	0.011438	3.94108	0.030864
LEP	Left_bankssts	Area	-0.05627	0.014656	-3.83949	0.040659
LEP	Left_inferiorparietal	Area	-0.0589	0.013671	-4.30837	0.010056
LEP	Left_inferiortemporal	Area	-0.05596	0.01273	-4.3963	0.007465
LEP	Left_lateraloccipital	Area	-0.0599	0.013278	-4.51144	0.005071
LEP	Right_inferiortemporal	Area	-0.04674	0.01225	-3.81556	0.04307
LEPR	Left_postcentral	Area	0.042275	0.0103	4.10426	0.019529
LEPR	Right_postcentral	Area	0.043612	0.010554	4.13232	0.018288
LEPR	Right_superiorparietal	Area	0.044142	0.011368	3.88299	0.036176
LEPR	Right_supramarginal	Area	0.053214	0.011238	4.73501	0.002304
LGALS4	Left_lateraloccipital	Area	-0.04767	0.01164	-4.09549	0.019995
LGALS4	Right_lateraloccipital	Area	-0.04536	0.01158	-3.91731	0.032771
LGMN	Left_rostralanteriorcingulate	Area	0.050701	0.011283	4.49359	0.005326
LPL	Right_parsorbitalis	Area	0.050993	0.012964	3.93339	0.031417
LRP11	Left_medialorbitofrontal	Area	-0.04799	0.010562	-4.54415	0.004507
LRP2	Right_postcentral	Area	0.041199	0.010422	3.95288	0.030009
LRRC25	Left_medialorbitofrontal	Area	-0.04357	0.010486	-4.15481	0.01694
LRRC37A2	Right_lingual	Area	-0.05272	0.012533	-4.20687	0.014217
LRTM2	Left_cuneus	Area	0.059541	0.012931	4.6044	0.003758
LRTM2	Left_fusiform	Area	0.049072	0.010668	4.59976	0.003758
LRTM2	Left_inferiorparietal	Area	0.049803	0.011878	4.19305	0.014854
LRTM2	Left_inferiortemporal	Area	0.054117	0.011053	4.89617	0.001308
LRTM2	Left_lateraloccipital	Area	0.052361	0.011534	4.53971	0.004579
LRTM2	Left_lateralorbitofrontal	Area	0.065423	0.01003	6.5225	1.08e-06
LRTM2	Left_lingual	Area	0.05284	0.012807	4.12579	0.01864
LRTM2	Left_parsorbitalis	Area	0.073591	0.011465	6.41879	1.66e-06
LRTM2	Left_pericalcarine	Area	0.053972	0.013753	3.92438	0.032107
LRTM2	Left_postcentral	Area	0.057506	0.010369	5.54595	9.69e-05
LRTM2	Left_precuneus	Area	0.045519	0.010736	4.23998	0.012838
LRTM2	Left_rostralmiddlefrontal	Area	0.062624	0.010023	6.2482	3.51e-06
LRTM2	Left_superiorparietal	Area	0.062502	0.011744	5.32221	0.00025
LRTM2	Left_supramarginal	Area	0.049315	0.01127	4.37563	0.007909
LRTM2	Right_caudalmiddlefrontal	Area	0.048166	0.012039	4.00089	0.026512
LRTM2	Right_cuneus	Area	0.052581	0.012457	4.22116	0.013644
LRTM2	Right_isthmuscingulate	Area	0.051893	0.011607	4.47102	0.005826
LRTM2	Right_lateralorbitofrontal	Area	0.057109	0.010954	5.2138	0.000402
LRTM2	Right_lingual	Area	0.059984	0.01273	4.71187	0.002541
LRTM2	Right_pericalcarine	Area	0.052737	0.013647	3.86445	0.037819
LRTM2	Right_postcentral	Area	0.055651	0.010628	5.2363	0.000372
LRTM2	Right_posteriorcingulate	Area	0.047201	0.011841	3.98625	0.027534
LRTM2	Right_precuneus	Area	0.05244	0.010363	5.0602	0.000712
LRTM2	Right_rostralmiddlefrontal	Area	0.059165	0.010162	5.82196	3.07e-05
LRTM2	Right_superiorparietal	Area	0.054658	0.011451	4.77333	0.002045
LRTM2	Right_superiortemporal	Area	0.047223	0.010265	4.60039	0.003758
LRTM2	Right_supramarginal	Area	0.056526	0.011326	4.99078	0.000895
LRTM2	Right_transversetemporal	Area	0.0507	0.012382	4.09472	0.020014
LTBR	Left_medialorbitofrontal	Area	-0.0432	0.010518	-4.10747	0.01952
MAMDC2	Right_inferiortemporal	Area	-0.05056	0.010636	-4.75351	0.002194
MEGF9	Left_inferiorparietal	Area	-0.05191	0.011691	-4.4399	0.006497
MFAP5	Left_bankssts	Area	-0.04889	0.012734	-3.83931	0.040659
MMP9	Left_inferiortemporal	Area	-0.04109	0.010846	-3.78902	0.045857
MMP9	Left_middletemporal	Area	-0.04072	0.010417	-3.90944	0.033537
MOG	Left_caudalmiddlefrontal	Area	0.061327	0.012232	5.01356	0.000858
MOG	Left_cuneus	Area	0.066543	0.013293	5.00592	0.000878
MOG	Left_fusiform	Area	0.06286	0.010958	5.73641	4.24e-05
MOG	Left_inferiorparietal	Area	0.06595	0.0122	5.40567	0.000189
MOG	Left_inferiortemporal	Area	0.071101	0.011349	6.26486	3.49e-06
MOG	Left_isthmuscingulate	Area	0.0472	0.011544	4.08879	0.020387
MOG	Left_lateraloccipital	Area	0.054184	0.011861	4.56828	0.004183
MOG	Left_lateralorbitofrontal	Area	0.0677	0.010314	6.56371	8.83e-07
MOG	Left_lingual	Area	0.051246	0.013173	3.89029	0.035583
MOG	Left_medialorbitofrontal	Area	0.054775	0.010931	5.01095	0.000863
MOG	Left_middletemporal	Area	0.054603	0.010917	5.00168	0.000881
MOG	Left_parsopercularis	Area	0.052268	0.013276	3.93696	0.031103
MOG	Left_parsorbitalis	Area	0.069062	0.011798	5.85355	2.73e-05
MOG	Left_postcentral	Area	0.060459	0.010662	5.67074	5.63e-05
MOG	Left_precentral	Area	0.055551	0.010943	5.07659	0.000681
MOG	Left_precuneus	Area	0.056144	0.011031	5.08945	0.000654
MOG	Left_rostralanteriorcingulate	Area	0.048853	0.011894	4.10733	0.01952
MOG	Left_rostralmiddlefrontal	Area	0.092693	0.010264	9.03121	2.36e-14
MOG	Left_superiorfrontal	Area	0.054459	0.010014	5.4381	0.000165
MOG	Left_superiorparietal	Area	0.075335	0.012064	6.24467	3.51e-06
MOG	Left_superiortemporal	Area	0.051887	0.010622	4.88477	0.001359
MOG	Left_supramarginal	Area	0.052115	0.011589	4.49703	0.005271
MOG	Right_caudalanteriorcingulate	Area	0.064126	0.013652	4.69707	0.002691
MOG	Right_caudalmiddlefrontal	Area	0.069982	0.01236	5.66187	5.81e-05
MOG	Right_cuneus	Area	0.066019	0.012799	5.15829	0.000499
MOG	Right_fusiform	Area	0.042603	0.010972	3.88285	0.036176
MOG	Right_inferiorparietal	Area	0.052828	0.011734	4.50227	0.005212
MOG	Right_inferiortemporal	Area	0.05809	0.010928	5.31568	0.000256
MOG	Right_isthmuscingulate	Area	0.047661	0.011941	3.99148	0.027243
MOG	Right_lateraloccipital	Area	0.04881	0.011803	4.13544	0.018194
MOG	Right_lateralorbitofrontal	Area	0.055773	0.011267	4.95	0.001057
MOG	Right_medialorbitofrontal	Area	0.042356	0.010308	4.10905	0.01952
MOG	Right_middletemporal	Area	0.060149	0.01044	5.76161	3.99e-05
MOG	Right_parsopercularis	Area	0.060659	0.012999	4.66655	0.00303
MOG	Right_parsorbitalis	Area	0.061402	0.012001	5.1162	0.000589
MOG	Right_postcentral	Area	0.063894	0.010922	5.84999	2.73e-05
MOG	Right_posteriorcingulate	Area	0.061916	0.012165	5.0898	0.000654
MOG	Right_precentral	Area	0.050655	0.011069	4.57617	0.004068
MOG	Right_precuneus	Area	0.059403	0.010651	5.57698	8.59e-05
MOG	Right_rostralanteriorcingulate	Area	0.068308	0.01279	5.34083	0.000237
MOG	Right_rostralmiddlefrontal	Area	0.096778	0.010396	9.30908	3.75e-15
MOG	Right_superiorfrontal	Area	0.044167	0.00996	4.43421	0.006623
MOG	Right_superiorparietal	Area	0.057214	0.011775	4.85911	0.00148
MOG	Right_superiortemporal	Area	0.058792	0.010546	5.57501	8.59e-05
MOG	Right_supramarginal	Area	0.057318	0.011648	4.92073	0.001202
MOG	Right_temporalpole	Area	0.051959	0.012904	4.02645	0.024642
MOG	Right_transversetemporal	Area	0.049592	0.012735	3.89416	0.035271
MTUS1	Right_parsorbitalis	Area	-0.05511	0.0116	-4.75026	0.002206
MZB1	Left_middletemporal	Area	-0.03942	0.010418	-3.78409	0.045925
NAA80	Right_temporalpole	Area	0.04674	0.012435	3.75861	0.048399
NCAN	Left_caudalmiddlefrontal	Area	0.053852	0.012381	4.34945	0.008692
NCAN	Left_cuneus	Area	0.093786	0.013415	6.99123	6.81e-08
NCAN	Left_fusiform	Area	0.059509	0.011089	5.36632	0.000214
NCAN	Left_inferiortemporal	Area	0.043307	0.011509	3.76282	0.048202
NCAN	Left_isthmuscingulate	Area	0.044794	0.01168	3.8352	0.04096
NCAN	Left_lateraloccipital	Area	0.074256	0.011977	6.19981	4.33e-06
NCAN	Left_lateralorbitofrontal	Area	0.0601	0.010444	5.7545	4.06e-05
NCAN	Left_lingual	Area	0.078077	0.0133	5.87065	2.55e-05
NCAN	Left_middletemporal	Area	0.044116	0.011053	3.99122	0.027243
NCAN	Left_parsopercularis	Area	0.058148	0.013425	4.33113	0.00927
NCAN	Left_parsorbitalis	Area	0.0706	0.011934	5.91593	2.06e-05
NCAN	Left_parstriangularis	Area	0.066566	0.013178	5.05119	0.000728
NCAN	Left_pericalcarine	Area	0.098036	0.014261	6.87425	1.39e-07
NCAN	Left_postcentral	Area	0.058122	0.010788	5.38752	0.000198
NCAN	Left_precentral	Area	0.069622	0.011054	6.29842	3.02e-06
NCAN	Left_precuneus	Area	0.067648	0.011147	6.06875	9.16e-06
NCAN	Left_rostralmiddlefrontal	Area	0.088716	0.010391	8.53757	1.19e-12
NCAN	Left_superiorfrontal	Area	0.048864	0.010137	4.82061	0.001752
NCAN	Left_superiorparietal	Area	0.078769	0.0122	6.45639	1.46e-06
NCAN	Left_superiortemporal	Area	0.050976	0.010746	4.74352	0.002252
NCAN	Left_supramarginal	Area	0.075225	0.011698	6.43043	1.63e-06
NCAN	Right_caudalmiddlefrontal	Area	0.064343	0.01251	5.14324	0.000535
NCAN	Right_cuneus	Area	0.087542	0.012922	6.77478	2.3e-07
NCAN	Right_fusiform	Area	0.041789	0.0111	3.7647	0.04819
NCAN	Right_inferiortemporal	Area	0.045342	0.011067	4.097	0.019912
NCAN	Right_lateraloccipital	Area	0.068497	0.01192	5.74628	4.11e-05
NCAN	Right_lateralorbitofrontal	Area	0.054834	0.011399	4.81041	0.001811
NCAN	Right_lingual	Area	0.075822	0.013229	5.73158	4.27e-05
NCAN	Right_medialorbitofrontal	Area	0.040398	0.010429	3.87356	0.037018
NCAN	Right_middletemporal	Area	0.052712	0.010569	4.98732	0.000904
NCAN	Right_parsorbitalis	Area	0.065458	0.012137	5.39339	0.000196
NCAN	Right_parstriangularis	Area	0.061037	0.013075	4.66843	0.00303
NCAN	Right_pericalcarine	Area	0.08914	0.014161	6.29472	3.02e-06
NCAN	Right_postcentral	Area	0.069003	0.011043	6.24857	3.51e-06
NCAN	Right_posteriorcingulate	Area	0.051616	0.012316	4.19111	0.0149
NCAN	Right_precentral	Area	0.053192	0.011196	4.75119	0.002206
NCAN	Right_precuneus	Area	0.066335	0.010767	6.16086	5.34e-06
NCAN	Right_rostralmiddlefrontal	Area	0.076953	0.010551	7.29322	9.94e-09
NCAN	Right_superiorfrontal	Area	0.054652	0.010066	5.42947	0.00017
NCAN	Right_superiorparietal	Area	0.07212	0.011895	6.06291	9.19e-06
NCAN	Right_superiortemporal	Area	0.053366	0.010674	4.99956	0.000881
NCAN	Right_supramarginal	Area	0.07641	0.011762	6.49642	1.2e-06
NCAN	Right_transversetemporal	Area	0.06309	0.012871	4.90175	0.001289
NECTIN4	Left_medialorbitofrontal	Area	-0.04361	0.010537	-4.1389	0.017969
NELL2	Left_inferiorparietal	Area	0.049974	0.011873	4.20917	0.014131
NELL2	Left_lateralorbitofrontal	Area	0.041053	0.010052	4.08392	0.020673
NELL2	Left_supramarginal	Area	0.065368	0.01125	5.8107	3.16e-05
NELL2	Right_postcentral	Area	0.044345	0.010635	4.16992	0.016107
NELL2	Right_superiorparietal	Area	0.045955	0.011454	4.0121	0.025655
NELL2	Right_supramarginal	Area	0.054344	0.011324	4.79904	0.001873
NIT2	Right_temporalpole	Area	0.047235	0.012445	3.79534	0.045365
NPL	Right_parsorbitalis	Area	-0.05561	0.012276	-4.52986	0.004739
NPTXR	Left_inferiorparietal	Area	0.049204	0.011648	4.22411	0.013619
NPTXR	Left_lateralorbitofrontal	Area	0.046783	0.009857	4.74624	0.002238
NPTXR	Left_middletemporal	Area	0.039746	0.010422	3.81354	0.043189
NPTXR	Left_parsorbitalis	Area	0.052583	0.011266	4.66738	0.00303
NPTXR	Left_postcentral	Area	0.042361	0.010183	4.16	0.016646
NPTXR	Left_rostralmiddlefrontal	Area	0.056221	0.009836	5.71582	4.59e-05
NPTXR	Left_supramarginal	Area	0.041724	0.011059	3.77292	0.047181
NPTXR	Right_fusiform	Area	0.03922	0.010465	3.74763	0.049926
NPTXR	Right_parsorbitalis	Area	0.043951	0.011459	3.83559	0.04096
NPTXR	Right_rostralmiddlefrontal	Area	0.049903	0.009976	5.00256	0.000881
NPTXR	Right_superiorparietal	Area	0.047524	0.011236	4.22969	0.013362
NPTXR	Right_superiortemporal	Area	0.050758	0.010063	5.04401	0.000744
NPTXR	Right_supramarginal	Area	0.05367	0.01111	4.83084	0.001675
NTRK3	Left_parsorbitalis	Area	0.04533	0.011513	3.93742	0.031103
NTRK3	Right_parsorbitalis	Area	0.045926	0.011702	3.92479	0.032107
NXPH1	Left_fusiform	Area	0.044649	0.010397	4.29423	0.010556
NXPH1	Left_inferiorparietal	Area	0.046095	0.011575	3.98244	0.027864
NXPH1	Left_lateralorbitofrontal	Area	0.049938	0.009789	5.10149	0.000625
NXPH1	Left_medialorbitofrontal	Area	0.043036	0.010365	4.15207	0.017055
NXPH1	Left_parsorbitalis	Area	0.049932	0.011194	4.46046	0.006035
NXPH1	Left_rostralmiddlefrontal	Area	0.052063	0.009776	5.32565	0.000249
NXPH1	Left_superiorparietal	Area	0.043096	0.011458	3.76107	0.04832
NXPH1	Right_lateralorbitofrontal	Area	0.04416	0.010683	4.13366	0.018288
NXPH1	Right_precuneus	Area	0.044439	0.010104	4.39837	0.00746
NXPH1	Right_rostralmiddlefrontal	Area	0.040895	0.009918	4.12319	0.018804
NXPH1	Right_superiortemporal	Area	0.039464	0.010007	3.9436	0.030717
NXPH1	Right_supramarginal	Area	0.052689	0.011038	4.77351	0.002045
OMG	Left_cuneus	Area	0.056561	0.012796	4.4204	0.006961
OMG	Left_inferiorparietal	Area	0.044268	0.011755	3.76595	0.048112
OMG	Left_insula	Area	0.04236	0.010792	3.9251	0.032107
OMG	Left_lateraloccipital	Area	0.046631	0.011416	4.08486	0.020638
OMG	Left_lateralorbitofrontal	Area	0.057691	0.009932	5.80858	3.16e-05
OMG	Left_parsorbitalis	Area	0.059163	0.011359	5.20863	0.000408
OMG	Left_postcentral	Area	0.04151	0.010273	4.04061	0.023564
OMG	Left_rostralmiddlefrontal	Area	0.055656	0.009923	5.60855	7.63e-05
OMG	Left_superiorparietal	Area	0.053404	0.011627	4.59315	0.003846
OMG	Left_superiortemporal	Area	0.040004	0.010228	3.91128	0.033404
OMG	Left_supramarginal	Area	0.045282	0.011153	4.06002	0.022131
OMG	Right_caudalmiddlefrontal	Area	0.045416	0.011912	3.81263	0.043204
OMG	Right_cuneus	Area	0.051715	0.012324	4.19632	0.014707
OMG	Right_fusiform	Area	0.043241	0.010554	4.0971	0.019912
OMG	Right_lateralorbitofrontal	Area	0.046461	0.010846	4.28361	0.011006
OMG	Right_parsopercularis	Area	0.058499	0.012505	4.67798	0.002909
OMG	Right_postcentral	Area	0.040111	0.010528	3.80988	0.043519
OMG	Right_posteriorcingulate	Area	0.054072	0.011708	4.6182	0.003614
OMG	Right_rostralmiddlefrontal	Area	0.048191	0.010065	4.78797	0.001956
OMG	Right_superiorparietal	Area	0.055108	0.011328	4.86491	0.001456
OMG	Right_superiortemporal	Area	0.045101	0.010157	4.44035	0.006497
OMG	Right_supramarginal	Area	0.05983	0.011201	5.34134	0.000237
OMG	Right_transversetemporal	Area	0.048649	0.012251	3.97104	0.028819
OSM	Left_inferiortemporal	Area	-0.04179	0.010793	-3.8715	0.037101
OSM	Left_middletemporal	Area	-0.04109	0.010367	-3.96362	0.029432
OXT	Right_parsorbitalis	Area	-0.05174	0.011535	-4.48559	0.005509
PAEP	Left_caudalmiddlefrontal	Area	-0.04861	0.012415	-3.91569	0.03292
PAEP	Left_postcentral	Area	-0.04651	0.010825	-4.29597	0.010506
PAEP	Left_superiorfrontal	Area	-0.04571	0.010164	-4.49723	0.005271
PAEP	Left_superiortemporal	Area	-0.04279	0.010779	-3.96949	0.028935
PAEP	Right_paracentral	Area	-0.04872	0.012412	-3.92499	0.032107
PAEP	Right_precentral	Area	-0.0444	0.01123	-3.95356	0.030009
PAEP	Right_rostralmiddlefrontal	Area	-0.04004	0.010618	-3.77063	0.047402
PAEP	Right_superiorfrontal	Area	-0.05042	0.010094	-4.99521	0.000887
PAEP	Right_superiorparietal	Area	-0.04721	0.011949	-3.95073	0.030162
PAG1	Left_parsorbitalis	Area	-0.04409	0.011237	-3.92371	0.032137
PALM2	Right_parsorbitalis	Area	-0.04449	0.011617	-3.82957	0.041482
PAMR1	Left_rostralanteriorcingulate	Area	0.046167	0.01166	3.9596	0.029754
PARP1	Right_lateraloccipital	Area	-0.04312	0.011395	-3.78405	0.045925
PBLD	Left_caudalanteriorcingulate	Area	0.049123	0.013012	3.77531	0.047139
PI3	Left_lateraloccipital	Area	-0.0463	0.011939	-3.87787	0.036602
PILRB	Left_transversetemporal	Area	-0.04801	0.01268	-3.78622	0.045925
PKLR	Left_posteriorcingulate	Area	-0.04734	0.011727	-4.03715	0.023809
PLA2G2A	Left_superiorfrontal	Area	-0.0374	0.009842	-3.79975	0.044774
PLG	Right_parsorbitalis	Area	-0.04422	0.011584	-3.81737	0.04296
PLTP	Left_middletemporal	Area	0.044381	0.010654	4.16578	0.016339
PODXL2	Left_rostralmiddlefrontal	Area	0.041331	0.00985	4.19611	0.014707
PON3	Left_medialorbitofrontal	Area	0.041359	0.010733	3.8536	0.039068
PON3	Left_middletemporal	Area	0.047458	0.010713	4.42983	0.006707
PON3	Right_middletemporal	Area	0.045309	0.010253	4.41896	0.006964
PON3	Right_parsorbitalis	Area	0.051704	0.011779	4.38935	0.007655
PON3	Right_supramarginal	Area	0.043389	0.011436	3.7941	0.045522
PPP1R14A	Right_rostralanteriorcingulate	Area	0.047893	0.012248	3.91039	0.033465
PRAP1	Right_parsorbitalis	Area	-0.04583	0.011947	-3.8363	0.040958
PRCP	Left_rostralanteriorcingulate	Area	0.048328	0.011765	4.10797	0.01952
PRELP	Right_entorhinal	Area	-0.05843	0.013584	-4.30139	0.010284
PROS1	Right_parsorbitalis	Area	-0.04927	0.011659	-4.22584	0.013553
PRRT3	Left_rostralmiddlefrontal	Area	0.040775	0.010132	4.02426	0.024714
PRRT3	Right_rostralmiddlefrontal	Area	0.042887	0.010267	4.17718	0.015686
PRSS53	Left_temporalpole	Area	-0.04672	0.012247	-3.81507	0.043087
PSME2	Right_cuneus	Area	-0.04838	0.012417	-3.89574	0.035104
PSMG3	Left_posteriorcingulate	Area	-0.04915	0.011928	-4.12076	0.018955
PTPN6	Left_supramarginal	Area	0.041722	0.011008	3.79019	0.045857
PTPRB	Right_parsorbitalis	Area	-0.04727	0.011626	-4.06614	0.021804
PTPRN2	Left_caudalmiddlefrontal	Area	0.057335	0.011724	4.89016	0.001331
PTPRN2	Left_cuneus	Area	0.056457	0.012747	4.4292	0.006707
PTPRN2	Left_inferiorparietal	Area	0.047967	0.011707	4.09727	0.019912
PTPRN2	Left_inferiortemporal	Area	0.045003	0.010901	4.12831	0.018483
PTPRN2	Left_lateraloccipital	Area	0.046271	0.011372	4.06879	0.021656
PTPRN2	Left_lateralorbitofrontal	Area	0.050796	0.009902	5.13011	0.000563
PTPRN2	Left_middletemporal	Area	0.047635	0.010467	4.55094	0.004431
PTPRN2	Left_parsorbitalis	Area	0.052027	0.011322	4.59521	0.003824
PTPRN2	Left_postcentral	Area	0.043801	0.010232	4.28078	0.011113
PTPRN2	Left_precuneus	Area	0.042854	0.010582	4.04953	0.022925
PTPRN2	Left_rostralanteriorcingulate	Area	0.04396	0.011401	3.85568	0.038804
PTPRN2	Left_rostralmiddlefrontal	Area	0.080231	0.009851	8.14421	2.37e-11
PTPRN2	Left_superiorfrontal	Area	0.047708	0.009602	4.96847	0.00098
PTPRN2	Left_superiorparietal	Area	0.056501	0.011579	4.87948	0.001378
PTPRN2	Left_superiortemporal	Area	0.050693	0.010179	4.98012	0.000932
PTPRN2	Left_supramarginal	Area	0.05056	0.011106	4.55247	0.004431
PTPRN2	Right_caudalmiddlefrontal	Area	0.066777	0.011846	5.637	6.59e-05
PTPRN2	Right_cuneus	Area	0.058622	0.012271	4.77746	0.002037
PTPRN2	Right_inferiortemporal	Area	0.041286	0.010487	3.93703	0.031103
PTPRN2	Right_lateraloccipital	Area	0.051213	0.011308	4.52907	0.004739
PTPRN2	Right_middletemporal	Area	0.045865	0.010017	4.5785	0.004053
PTPRN2	Right_parsopercularis	Area	0.049343	0.012465	3.95848	0.029825
PTPRN2	Right_parsorbitalis	Area	0.04346	0.011516	3.77397	0.04716
PTPRN2	Right_postcentral	Area	0.051342	0.010478	4.89995	0.001292
PTPRN2	Right_precentral	Area	0.049296	0.010608	4.64709	0.003262
PTPRN2	Right_precuneus	Area	0.055151	0.01021	5.40164	0.000191
PTPRN2	Right_rostralanteriorcingulate	Area	0.050441	0.012272	4.11039	0.01952
PTPRN2	Right_rostralmiddlefrontal	Area	0.077499	0.00999	7.758	4.13e-10
PTPRN2	Right_superiorfrontal	Area	0.046593	0.009542	4.88303	0.001363
PTPRN2	Right_superiorparietal	Area	0.042373	0.011295	3.75136	0.049397
PTPRN2	Right_superiortemporal	Area	0.053401	0.01011	5.28197	0.000298
PTPRN2	Right_supramarginal	Area	0.045517	0.011172	4.07422	0.021224
PTPRN2	Right_transversetemporal	Area	0.054204	0.012199	4.44316	0.006446
PTPRR	Left_inferiortemporal	Area	0.052742	0.01098	4.80362	0.001841
PTPRR	Left_lateralorbitofrontal	Area	0.045427	0.009985	4.54976	0.004438
PTPRR	Left_middletemporal	Area	0.040759	0.010555	3.86153	0.038144
PTPRR	Left_parsopercularis	Area	0.056879	0.012818	4.43746	0.006548
PTPRR	Left_parsorbitalis	Area	0.053471	0.01141	4.68641	0.00282
PTPRR	Left_rostralmiddlefrontal	Area	0.05915	0.009959	5.93933	1.84e-05
PTPRR	Left_superiorfrontal	Area	0.043282	0.009682	4.47038	0.005826
PTPRR	Left_superiorparietal	Area	0.058978	0.011668	5.05477	0.000721
PTPRR	Right_caudalmiddlefrontal	Area	0.05443	0.011952	4.55406	0.004431
PTPRR	Right_inferiorparietal	Area	0.04253	0.01134	3.75031	0.049465
PTPRR	Right_insula	Area	0.041692	0.011006	3.78823	0.045857
PTPRR	Right_middletemporal	Area	0.042644	0.010099	4.22266	0.013644
PTPRR	Right_parsopercularis	Area	0.058185	0.012555	4.63421	0.003425
PTPRR	Right_postcentral	Area	0.047503	0.010564	4.49663	0.005271
PTPRR	Right_precuneus	Area	0.041025	0.010304	3.9816	0.027906
PTPRR	Right_rostralmiddlefrontal	Area	0.056239	0.010097	5.56993	8.59e-05
PTPRR	Right_superiortemporal	Area	0.05306	0.01019	5.20711	0.000408
PTPRR	Right_transversetemporal	Area	0.053861	0.012295	4.38056	0.007839
PTX3	Left_posteriorcingulate	Area	-0.04709	0.01175	-4.00718	0.025898
QPCT	Left_parsorbitalis	Area	-0.04413	0.011255	-3.92106	0.032432
QPCT	Left_parstriangularis	Area	-0.04843	0.012417	-3.90051	0.034608
RAD23B	Left_parsopercularis	Area	0.048343	0.01255	3.85188	0.039278
RARRES2	Right_parsorbitalis	Area	-0.05401	0.011578	-4.66453	0.003045
RARRES2	Right_temporalpole	Area	0.04963	0.012444	3.98817	0.027393
RBFOX3	Left_superiorfrontal	Area	-0.0389	0.010139	-3.8364	0.040958
RBFOX3	Left_superiortemporal	Area	-0.0421	0.010747	-3.91723	0.032771
RBFOX3	Right_superiortemporal	Area	-0.04383	0.010676	-4.10547	0.019525
RBP7	Left_parsorbitalis	Area	-0.04406	0.011385	-3.86999	0.037224
RGMB	Right_entorhinal	Area	-0.05144	0.013594	-3.78423	0.045925
RNASE1	Left_middletemporal	Area	-0.04104	0.010622	-3.86372	0.037869
RNASE4	Right_parsorbitalis	Area	-0.04494	0.011681	-3.84724	0.039769
RTBDN	Left_cuneus	Area	0.050572	0.012778	3.95762	0.029825
RTBDN	Left_inferiorparietal	Area	0.048301	0.011731	4.11728	0.0191
RTBDN	Left_inferiortemporal	Area	0.044413	0.010924	4.06555	0.021809
RTBDN	Left_lateralorbitofrontal	Area	0.043708	0.009929	4.40199	0.007421
RTBDN	Left_medialorbitofrontal	Area	0.04055	0.010509	3.85872	0.03839
RTBDN	Left_postcentral	Area	0.046656	0.010251	4.55143	0.004431
RTBDN	Left_rostralmiddlefrontal	Area	0.051811	0.00991	5.22802	0.000385
RTBDN	Right_caudalmiddlefrontal	Area	0.047112	0.01189	3.96234	0.029532
RTBDN	Right_inferiorparietal	Area	0.045792	0.011273	4.06205	0.022029
RTBDN	Right_middletemporal	Area	0.04797	0.010036	4.77961	0.002027
RTBDN	Right_postcentral	Area	0.041907	0.010508	3.98796	0.027393
RTBDN	Right_precentral	Area	0.040543	0.010638	3.81132	0.043335
RTBDN	Right_precuneus	Area	0.043462	0.010243	4.24324	0.012762
RTBDN	Right_rostralmiddlefrontal	Area	0.050979	0.010045	5.07517	0.000681
RTBDN	Right_superiortemporal	Area	0.04464	0.01014	4.40247	0.007421
RTBDN	Right_supramarginal	Area	0.050402	0.011191	4.50376	0.005195
RTN4IP1	Right_temporalpole	Area	0.04943	0.012361	3.99891	0.02665
RTN4R	Left_middletemporal	Area	-0.0427	0.010643	-4.01185	0.025655
S100A11	Left_parsorbitalis	Area	-0.04496	0.011373	-3.953	0.030009
SARG	Left_posteriorcingulate	Area	0.045996	0.011875	3.87324	0.037018
SCG2	Left_precuneus	Area	0.043279	0.0106	4.08303	0.020704
SCG2	Left_rostralmiddlefrontal	Area	0.053403	0.009904	5.39183	0.000196
SCG2	Right_precuneus	Area	0.041894	0.01024	4.09124	0.02022
SCG2	Right_rostralmiddlefrontal	Area	0.054039	0.010037	5.38377	0.000199
SCG3	Left_lateraloccipital	Area	0.045098	0.011585	3.89295	0.035321
SCG3	Left_postcentral	Area	0.041105	0.010425	3.94313	0.030718
SCG3	Left_precentral	Area	0.048811	0.010687	4.56743	0.004183
SCG3	Left_precuneus	Area	0.041335	0.01078	3.83429	0.04096
SCG3	Left_rostralmiddlefrontal	Area	0.050339	0.010075	4.99633	0.000887
SCG3	Left_supramarginal	Area	0.054751	0.011309	4.84147	0.001608
SCG3	Right_middletemporal	Area	0.03959	0.010209	3.87793	0.036602
SCG3	Right_postcentral	Area	0.046088	0.010678	4.31611	0.009741
SCG3	Right_precentral	Area	0.05531	0.0108	5.12151	0.000584
SCG3	Right_superiortemporal	Area	0.039268	0.010311	3.80832	0.043725
SCPEP1	Right_temporalpole	Area	0.048901	0.012443	3.93013	0.031583
SDK2	Right_entorhinal	Area	-0.05131	0.013163	-3.89823	0.034809
SELPLG	Right_parsorbitalis	Area	-0.04397	0.011471	-3.83329	0.041059
SERPINA11	Left_caudalmiddlefrontal	Area	-0.05058	0.013056	-3.87437	0.037003
SEZ6	Left_lateralorbitofrontal	Area	0.038159	0.010032	3.80379	0.044255
SEZ6	Left_rostralmiddlefrontal	Area	0.038761	0.01002	3.86836	0.03741
SEZ6L	Left_caudalmiddlefrontal	Area	0.046143	0.012086	3.81784	0.042946
SEZ6L	Left_cuneus	Area	0.062675	0.013123	4.77585	0.002042
SEZ6L	Left_lateraloccipital	Area	0.044091	0.011715	3.7637	0.048202
SEZ6L	Left_lateralorbitofrontal	Area	0.052067	0.010198	5.10572	0.000617
SEZ6L	Left_parsorbitalis	Area	0.059038	0.011655	5.06535	0.000705
SEZ6L	Left_pericalcarine	Area	0.0604	0.013955	4.32822	0.009364
SEZ6L	Left_postcentral	Area	0.053246	0.01053	5.05658	0.00072
SEZ6L	Left_precentral	Area	0.043572	0.010811	4.03036	0.024292
SEZ6L	Left_precuneus	Area	0.050484	0.010893	4.63455	0.003425
SEZ6L	Left_rostralmiddlefrontal	Area	0.064653	0.010172	6.3561	2.24e-06
SEZ6L	Left_superiorparietal	Area	0.061926	0.011922	5.1945	0.000428
SEZ6L	Left_supramarginal	Area	0.065076	0.011425	5.69614	5.05e-05
SEZ6L	Right_caudalmiddlefrontal	Area	0.052979	0.012216	4.33687	0.009088
SEZ6L	Right_cuneus	Area	0.055044	0.012642	4.35403	0.00854
SEZ6L	Right_lateralorbitofrontal	Area	0.048923	0.011127	4.39687	0.007465
SEZ6L	Right_postcentral	Area	0.05697	0.010787	5.28135	0.000298
SEZ6L	Right_posteriorcingulate	Area	0.050359	0.012017	4.19071	0.0149
SEZ6L	Right_precentral	Area	0.043825	0.010931	4.0092	0.025786
SEZ6L	Right_precuneus	Area	0.057022	0.010515	5.42298	0.000174
SEZ6L	Right_rostralmiddlefrontal	Area	0.06081	0.010314	5.89583	2.25e-05
SEZ6L	Right_superiorfrontal	Area	0.038773	0.009835	3.94226	0.030771
SEZ6L	Right_superiorparietal	Area	0.05348	0.011625	4.60058	0.003758
SEZ6L	Right_superiortemporal	Area	0.044869	0.010422	4.30522	0.010138
SEZ6L	Right_supramarginal	Area	0.060819	0.011493	5.29199	0.000288
SEZ6	Right_lateralorbitofrontal	Area	0.044889	0.010936	4.10486	0.019525
SHISA5	Right_fusiform	Area	-0.0461	0.010934	-4.21665	0.013853
SLC13A1	Left_precuneus	Area	0.045952	0.010503	4.37515	0.007909
SLC13A1	Left_superiorparietal	Area	0.046725	0.011504	4.06163	0.022029
SLC13A1	Right_medialorbitofrontal	Area	0.038884	0.009809	3.96427	0.029432
SLITRK1	Left_cuneus	Area	0.054665	0.01323	4.13205	0.018288
SLITRK1	Left_fusiform	Area	0.056059	0.010904	5.14108	0.000536
SLITRK1	Left_inferiorparietal	Area	0.046544	0.01215	3.83083	0.041338
SLITRK1	Left_inferiortemporal	Area	0.058711	0.0113	5.19577	0.000428
SLITRK1	Left_lateraloccipital	Area	0.053955	0.011795	4.57444	0.00408
SLITRK1	Left_lateralorbitofrontal	Area	0.057487	0.010269	5.59815	7.95e-05
SLITRK1	Left_lingual	Area	0.055192	0.013096	4.21441	0.013941
SLITRK1	Left_parsorbitalis	Area	0.064736	0.011737	5.51544	0.000113
SLITRK1	Left_postcentral	Area	0.050903	0.010612	4.79678	0.001883
SLITRK1	Left_precentral	Area	0.047025	0.010889	4.31839	0.009693
SLITRK1	Left_precuneus	Area	0.041573	0.010983	3.78534	0.045925
SLITRK1	Left_rostralmiddlefrontal	Area	0.053246	0.010262	5.18866	0.000437
SLITRK1	Left_superiorparietal	Area	0.06436	0.012009	5.35935	0.000219
SLITRK1	Left_supramarginal	Area	0.058284	0.011518	5.06013	0.000712
SLITRK1	Right_inferiorparietal	Area	0.053811	0.011667	4.61212	0.003687
SLITRK1	Right_lateralorbitofrontal	Area	0.046193	0.011213	4.11957	0.018986
SLITRK1	Right_lingual	Area	0.049302	0.013029	3.7841	0.045925
SLITRK1	Right_middletemporal	Area	0.045077	0.010397	4.33581	0.009104
SLITRK1	Right_parsorbitalis	Area	0.062598	0.011933	5.2458	0.000358
SLITRK1	Right_postcentral	Area	0.047653	0.010878	4.38085	0.007839
SLITRK1	Right_precuneus	Area	0.047823	0.010604	4.51013	0.005071
SLITRK1	Right_rostralmiddlefrontal	Area	0.05423	0.010399	5.21475	0.000402
SLITRK1	Right_superiorparietal	Area	0.056374	0.01171	4.81437	0.001786
SLITRK1	Right_supramarginal	Area	0.048784	0.011591	4.20885	0.014131
SLITRK6	Right_middletemporal	Area	0.037459	0.009914	3.7784	0.046706
SMNDC1	Right_lateraloccipital	Area	-0.04315	0.011477	-3.75922	0.048399
SMPD1	Right_superiortemporal	Area	0.040521	0.010081	4.01933	0.025128
SMPDL3A	Right_postcentral	Area	0.039114	0.010351	3.77873	0.046706
SOST	Left_fusiform	Area	-0.05208	0.011204	-4.64859	0.003257
SOST	Left_precentral	Area	-0.05165	0.01118	-4.61959	0.003607
SOST	Right_precentral	Area	-0.04404	0.011311	-3.89368	0.035278
SPACA5_SPACA5B	Right_middletemporal	Area	0.038373	0.010125	3.78995	0.045857
SPOCK1	Right_superiortemporal	Area	0.048725	0.010217	4.76919	0.00207
ST3GAL1	Left_supramarginal	Area	0.048516	0.011377	4.26455	0.011753
ST6GAL1	Left_rostralanteriorcingulate	Area	0.048278	0.011479	4.20576	0.014248
STC2	Left_medialorbitofrontal	Area	-0.04046	0.010567	-3.82865	0.041503
STC2	Left_superiorfrontal	Area	-0.03702	0.009685	-3.82245	0.042423
STC2	Right_insula	Area	-0.04248	0.011003	-3.86084	0.038188
STC2	Right_superiorfrontal	Area	-0.04424	0.009617	-4.59979	0.003758
SULT2A1	Left_caudalanteriorcingulate	Area	0.05935	0.013134	4.51877	0.004955
SYT1	Left_cuneus	Area	0.047975	0.012803	3.74702	0.049977
SYT1	Left_parsorbitalis	Area	0.044048	0.011373	3.87302	0.037018
SYT1	Left_precentral	Area	0.041578	0.010539	3.94528	0.030632
SYT1	Left_precuneus	Area	0.040208	0.010626	3.78403	0.045925
SYT1	Left_rostralmiddlefrontal	Area	0.047308	0.009933	4.7628	0.002119
SYT1	Left_superiorparietal	Area	0.059497	0.011622	5.11956	0.000584
SYT1	Right_caudalmiddlefrontal	Area	0.052195	0.011907	4.38342	0.007814
SYT1	Right_precentral	Area	0.041908	0.010656	3.93289	0.031417
SYT1	Right_precuneus	Area	0.040768	0.010264	3.97208	0.028808
SYT1	Right_rostralmiddlefrontal	Area	0.040204	0.010073	3.99135	0.027243
TCN2	Right_lateraloccipital	Area	-0.04388	0.01153	-3.80564	0.044104
TDP1	Left_lingual	Area	-0.04891	0.012645	-3.86794	0.037411
TFPI	Left_rostralanteriorcingulate	Area	0.045203	0.011789	3.83446	0.04096
TGFBR2	Left_medialorbitofrontal	Area	-0.04585	0.010911	-4.20244	0.01438
THBS4	Right_precentral	Area	-0.04092	0.010638	-3.84719	0.039769
THBS4	Right_superiorfrontal	Area	-0.03655	0.009571	-3.81855	0.042891
TNFAIP2	Right_temporalpole	Area	0.052245	0.012471	4.1894	0.014946
TNFRSF11A	Left_lateraloccipital	Area	-0.04601	0.01147	-4.01098	0.025655
TNFRSF6B	Left_pericalcarine	Area	-0.05197	0.013847	-3.7531	0.049245
TNFRSF6B	Right_pericalcarine	Area	-0.05708	0.013735	-4.15621	0.01688
TRIM24	Right_temporalpole	Area	0.046483	0.012394	3.75048	0.049465
TSPAN8	Left_parahippocampal	Area	0.046438	0.012283	3.78069	0.046474
VGF	Left_caudalmiddlefrontal	Area	0.050788	0.011888	4.27206	0.011454
VGF	Left_fusiform	Area	0.04687	0.010657	4.39793	0.00746
VGF	Left_inferiorparietal	Area	0.051675	0.011861	4.35656	0.008473
VGF	Left_inferiortemporal	Area	0.054117	0.011039	4.90219	0.001289
VGF	Left_lateralorbitofrontal	Area	0.056001	0.010029	5.58368	8.49e-05
VGF	Left_parsorbitalis	Area	0.045324	0.01148	3.948	0.030449
VGF	Left_postcentral	Area	0.059483	0.010354	5.74499	4.11e-05
VGF	Left_precentral	Area	0.03997	0.01064	3.75653	0.048733
VGF	Left_precuneus	Area	0.04707	0.010721	4.39037	0.007645
VGF	Left_rostralmiddlefrontal	Area	0.067798	0.010004	6.77739	2.3e-07
VGF	Left_superiorparietal	Area	0.067991	0.011723	5.79981	3.25e-05
VGF	Left_supramarginal	Area	0.045916	0.01126	4.07796	0.021041
VGF	Right_caudalmiddlefrontal	Area	0.054611	0.012018	4.54394	0.004507
VGF	Right_cuneus	Area	0.048934	0.012444	3.93222	0.031426
VGF	Right_inferiorparietal	Area	0.056399	0.011391	4.95109	0.001057
VGF	Right_inferiortemporal	Area	0.040098	0.010629	3.77271	0.047181
VGF	Right_lateralorbitofrontal	Area	0.043903	0.010952	4.00859	0.025798
VGF	Right_medialorbitofrontal	Area	0.03807	0.010014	3.80172	0.044488
VGF	Right_middletemporal	Area	0.041938	0.010156	4.12951	0.018434
VGF	Right_postcentral	Area	0.050232	0.01062	4.72977	0.002352
VGF	Right_precuneus	Area	0.049741	0.010353	4.80434	0.001841
VGF	Right_rostralanteriorcingulate	Area	0.055736	0.012432	4.48318	0.00555
VGF	Right_rostralmiddlefrontal	Area	0.074467	0.01013	7.35135	7.55e-09
VGF	Right_superiorfrontal	Area	0.039086	0.009677	4.03903	0.023671
VGF	Right_superiorparietal	Area	0.060891	0.01143	5.32711	0.000249
VGF	Right_supramarginal	Area	0.052578	0.011316	4.64634	0.003262
VNN1	Left_bankssts	Area	-0.05147	0.012559	-4.09859	0.019912
VPS28	Right_temporalpole	Area	0.058034	0.012355	4.69724	0.002691
VSIG4	Left_lateraloccipital	Area	-0.04608	0.011753	-3.92052	0.032446
VWC2L	Left_cuneus	Area	0.064861	0.01299	4.9933	0.00089
VWC2L	Left_lateraloccipital	Area	0.045897	0.011596	3.958	0.029825
VWC2L	Left_lateralorbitofrontal	Area	0.039535	0.010107	3.91173	0.033402
VWC2L	Left_pericalcarine	Area	0.060525	0.013815	4.38117	0.007839
VWC2L	Left_postcentral	Area	0.041746	0.010435	4.00063	0.026512
VWC2L	Left_rostralmiddlefrontal	Area	0.050851	0.010085	5.04209	0.000745
VWC2L	Left_superiorparietal	Area	0.053326	0.01181	4.51528	0.005018
VWC2L	Right_cuneus	Area	0.061341	0.012509	4.90357	0.001289
VWC2L	Right_lateraloccipital	Area	0.052388	0.011529	4.54403	0.004507
VWC2L	Right_pericalcarine	Area	0.059189	0.013708	4.31786	0.009693
VWC2L	Right_postcentral	Area	0.042512	0.010692	3.976	0.028454
VWC2L	Right_rostralmiddlefrontal	Area	0.052945	0.010219	5.18096	0.000451
WFIKKN2	Left_inferiortemporal	Area	0.041338	0.010991	3.76114	0.04832
WFIKKN2	Left_middletemporal	Area	0.043337	0.010554	4.1061	0.019525
WFIKKN2	Left_rostralmiddlefrontal	Area	0.037967	0.009981	3.80386	0.044255
WFIKKN2	Right_bankssts	Area	0.050679	0.012564	4.03354	0.024071
WFIKKN2	Right_supramarginal	Area	0.04295	0.011263	3.81332	0.043189
WNT9A	Left_inferiorparietal	Area	0.049406	0.012648	3.90635	0.033906
XG	Left_lateraloccipital	Area	-0.05951	0.015085	-3.94511	0.030632
ACY1	FA in tract corticospinal tract (right)	Fractional Anisotropy	0.064193	0.014883	4.31321	0.025901
ADAM12	FA in tract posterior thalamic radiation (left)	Fractional Anisotropy	-0.06141	0.01397	-4.3957	0.018938
ADIPOQ	FA in tract corticospinal tract (right)	Fractional Anisotropy	-0.08095	0.01551	-5.21903	0.00148
ADIPOQ	FA in tract superior thalamic radiation (right)	Fractional Anisotropy	-0.06543	0.015963	-4.09904	0.043584
ADM	FA in tract corticospinal tract (right)	Fractional Anisotropy	0.067119	0.014749	4.55059	0.01371
ADM	FA in tract posterior thalamic radiation (left)	Fractional Anisotropy	-0.06985	0.014829	-4.71045	0.009552
ASGR1	FA in tract posterior thalamic radiation (left)	Fractional Anisotropy	-0.06022	0.01442	-4.17607	0.037828
BCAN	FA in tract acoustic radiation (right)	Fractional Anisotropy	-0.06635	0.014715	-4.50888	0.015486
CCN5	FA in tract corticospinal tract (right)	Fractional Anisotropy	0.063434	0.014771	4.29437	0.027112
CDH5	FA in tract superior longitudinal fasciculus (right)	Fractional Anisotropy	0.062648	0.014187	4.41583	0.018442
CDHR2	FA in tract corticospinal tract (right)	Fractional Anisotropy	0.079892	0.016404	4.87026	0.005342
CES1	FA in tract corticospinal tract (right)	Fractional Anisotropy	0.05833	0.01404	4.15463	0.039624
CFB	FA in tract posterior thalamic radiation (left)	Fractional Anisotropy	-0.05878	0.014277	-4.11737	0.042111
CHAD	FA in tract corticospinal tract (left)	Fractional Anisotropy	-0.0587	0.014449	-4.06273	0.046837
CHAD	FA in tract corticospinal tract (right)	Fractional Anisotropy	-0.06461	0.014091	-4.58524	0.013573
CHGB	FA in tract posterior thalamic radiation (left)	Fractional Anisotropy	0.058845	0.014092	4.17591	0.037828
CKB	FA in tract corticospinal tract (right)	Fractional Anisotropy	-0.06251	0.014202	-4.40158	0.018835
COL1A1	FA in tract corticospinal tract (left)	Fractional Anisotropy	-0.06407	0.014202	-4.51115	0.015486
COL1A1	FA in tract corticospinal tract (right)	Fractional Anisotropy	-0.06315	0.013857	-4.55774	0.01371
CPM	FA in tract posterior thalamic radiation (right)	Fractional Anisotropy	-0.06162	0.014908	-4.13351	0.040376
CTNNA1	FA in tract corticospinal tract (right)	Fractional Anisotropy	-0.05581	0.013785	-4.04875	0.048009
DEFB116	FA in tract acoustic radiation (right)	Fractional Anisotropy	-0.06429	0.014303	-4.49494	0.015709
DKK3	FA in tract posterior thalamic radiation (left)	Fractional Anisotropy	0.061597	0.014373	4.28562	0.027112
DMP1	FA in tract corticospinal tract (right)	Fractional Anisotropy	-0.0592	0.014157	-4.18182	0.037828
FABP4	FA in tract corticospinal tract (right)	Fractional Anisotropy	0.076926	0.015012	5.12424	0.002043
FASLG	FA in tract acoustic radiation (right)	Fractional Anisotropy	-0.06804	0.01489	-4.56984	0.013616
FGF19	FA in tract posterior thalamic radiation (right)	Fractional Anisotropy	0.059594	0.014158	4.20921	0.035497
FGF20	FA in tract middle cerebellar peduncle	Fractional Anisotropy	-0.06235	0.014355	-4.34303	0.023096
FTCD	FA in tract parahippocampal part of cingulum (right)	Fractional Anisotropy	0.064279	0.014578	4.40918	0.018593
FURIN	FA in tract corticospinal tract (right)	Fractional Anisotropy	0.065176	0.013985	4.66051	0.010654
GFAP	FA in tract anterior thalamic radiation (left)	Fractional Anisotropy	-0.06617	0.014745	-4.48777	0.015709
GFAP	FA in tract anterior thalamic radiation (right)	Fractional Anisotropy	-0.07049	0.014866	-4.74172	0.008711
GFAP	FA in tract forceps minor	Fractional Anisotropy	-0.06482	0.014661	-4.42145	0.018411
GFAP	FA in tract inferior fronto-occipital fasciculus (right)	Fractional Anisotropy	-0.06216	0.014903	-4.17122	0.038008
GFAP	FA in tract inferior longitudinal fasciculus (left)	Fractional Anisotropy	-0.06238	0.01485	-4.20047	0.036265
GFAP	FA in tract inferior longitudinal fasciculus (right)	Fractional Anisotropy	-0.06804	0.014854	-4.58101	0.013573
GFAP	FA in tract middle cerebellar peduncle	Fractional Anisotropy	-0.06357	0.015172	-4.1901	0.037323
GFAP	FA in tract superior longitudinal fasciculus (left)	Fractional Anisotropy	-0.06221	0.015021	-4.14153	0.040124
GFAP	FA in tract uncinate fasciculus (right)	Fractional Anisotropy	-0.06811	0.014585	-4.66992	0.010622
GGT1	FA in tract corticospinal tract (right)	Fractional Anisotropy	0.074116	0.015207	4.87376	0.005342
GPR15L	FA in tract corticospinal tract (right)	Fractional Anisotropy	0.063842	0.01435	4.44877	0.01787
HGF	FA in tract corticospinal tract (right)	Fractional Anisotropy	0.068585	0.014077	4.87214	0.005342
HGF	FA in tract middle cerebellar peduncle	Fractional Anisotropy	0.059136	0.014606	4.0486	0.048009
IGFBP2	FA in tract acoustic radiation (right)	Fractional Anisotropy	-0.06612	0.014733	-4.48785	0.015709
IGFBP2	FA in tract corticospinal tract (right)	Fractional Anisotropy	-0.06676	0.014227	-4.6923	0.009961
IL1RN	FA in tract corticospinal tract (right)	Fractional Anisotropy	0.078385	0.013869	5.65188	0.000627
ITGA11	FA in tract posterior thalamic radiation (left)	Fractional Anisotropy	0.061775	0.013948	4.42883	0.018411
KLB	FA in tract corticospinal tract (right)	Fractional Anisotropy	-0.06311	0.013787	-4.57789	0.013573
KLK6	FA in tract parahippocampal part of cingulum (left)	Fractional Anisotropy	0.060063	0.01466	4.09703	0.043584
LEP	FA in tract acoustic radiation (right)	Fractional Anisotropy	0.076568	0.016837	4.54762	0.01371
LEP	FA in tract corticospinal tract (right)	Fractional Anisotropy	0.105252	0.016224	6.48742	7.61e-06
LEP	FA in tract medial lemniscus (right)	Fractional Anisotropy	0.068228	0.016491	4.13725	0.040294
LEP	FA in tract posterior thalamic radiation (left)	Fractional Anisotropy	-0.08683	0.016338	-5.31479	0.001198
LGALS3BP	FA in tract posterior thalamic radiation (left)	Fractional Anisotropy	-0.05762	0.014042	-4.1031	0.043584
MFAP5	FA in tract corticospinal tract (right)	Fractional Anisotropy	0.074273	0.014092	5.27045	0.001247
NCAN	FA in tract forceps minor	Fractional Anisotropy	0.078403	0.0147	5.33334	0.001198
NCAN	FA in tract posterior thalamic radiation (left)	Fractional Anisotropy	0.080143	0.014749	5.43372	0.001065
NCAN	FA in tract posterior thalamic radiation (right)	Fractional Anisotropy	0.064128	0.01506	4.25815	0.029403
NFASC	FA in tract parahippocampal part of cingulum (right)	Fractional Anisotropy	0.063708	0.014879	4.28182	0.027112
NPTXR	FA in tract posterior thalamic radiation (left)	Fractional Anisotropy	0.056783	0.013893	4.08707	0.044338
OMD	FA in tract corticospinal tract (left)	Fractional Anisotropy	-0.05954	0.014588	-4.08146	0.04485
OMD	FA in tract corticospinal tract (right)	Fractional Anisotropy	-0.06827	0.014224	-4.79961	0.007183
OMG	FA in tract parahippocampal part of cingulum (left)	Fractional Anisotropy	0.061622	0.01448	4.25565	0.029403
OMG	FA in tract posterior thalamic radiation (left)	Fractional Anisotropy	0.069758	0.013999	4.98307	0.003934
OXT	FA in tract posterior thalamic radiation (left)	Fractional Anisotropy	-0.07836	0.014014	-5.59124	0.000627
OXT	FA in tract posterior thalamic radiation (right)	Fractional Anisotropy	-0.07432	0.014299	-5.19795	0.001507
PLA2G1B	FA in tract posterior thalamic radiation (left)	Fractional Anisotropy	0.061567	0.014135	4.35555	0.022274
PLAT	FA in tract corticospinal tract (right)	Fractional Anisotropy	0.066489	0.014842	4.47977	0.015878
REN	FA in tract anterior thalamic radiation (left)	Fractional Anisotropy	0.061008	0.014711	4.14718	0.040085
REN	FA in tract superior thalamic radiation (left)	Fractional Anisotropy	0.060464	0.014826	4.07825	0.044911
REN	FA in tract superior thalamic radiation (right)	Fractional Anisotropy	0.064346	0.015004	4.28866	0.027112
RNASE3	FA in tract middle cerebellar peduncle	Fractional Anisotropy	0.061271	0.014286	4.28874	0.027112
SCARB2	FA in tract corticospinal tract (right)	Fractional Anisotropy	0.059788	0.014756	4.05189	0.048009
SEZ6L	FA in tract forceps minor	Fractional Anisotropy	0.075822	0.014307	5.29947	0.001198
SEZ6L	FA in tract posterior thalamic radiation (left)	Fractional Anisotropy	0.077607	0.014355	5.40634	0.001065
SMAD5	FA in tract acoustic radiation (right)	Fractional Anisotropy	0.064254	0.014533	4.42119	0.018411
SORD	FA in tract corticospinal tract (right)	Fractional Anisotropy	0.063123	0.014209	4.44231	0.017952
TGFA	FA in tract posterior thalamic radiation (left)	Fractional Anisotropy	-0.05682	0.013888	-4.09116	0.044125
TGFB1	FA in tract parahippocampal part of cingulum (right)	Fractional Anisotropy	0.057969	0.014243	4.07005	0.045947
THBS4	FA in tract corticospinal tract (right)	Fractional Anisotropy	0.057443	0.013923	4.12586	0.041156
TNFRSF10A	FA in tract posterior thalamic radiation (left)	Fractional Anisotropy	-0.05896	0.014364	-4.10446	0.043584
TNFRSF10B	FA in tract posterior thalamic radiation (left)	Fractional Anisotropy	-0.06259	0.015099	-4.14512	0.040085
TNR	FA in tract inferior longitudinal fasciculus (right)	Fractional Anisotropy	0.060213	0.014448	4.16759	0.038022
VGF	FA in tract forceps minor	Fractional Anisotropy	0.065081	0.014122	4.60839	0.013142
VWA1	FA in tract posterior thalamic radiation (left)	Fractional Anisotropy	-0.06868	0.013953	-4.92234	0.004984
XG	FA in tract corticospinal tract (right)	Fractional Anisotropy	0.087836	0.018534	4.73924	0.008711
A1BG	MD in tract posterior thalamic radiation (left)	Mean Diffusivity	0.04391	0.013507	3.25084	0.042358
ABHD14B	MD in tract superior thalamic radiation (right)	Mean Diffusivity	0.040982	0.012839	3.19186	0.047081
ABL1	MD in tract anterior thalamic radiation (left)	Mean Diffusivity	0.042919	0.012242	3.50582	0.025731
ABL1	MD in tract anterior thalamic radiation (right)	Mean Diffusivity	0.042934	0.012146	3.53491	0.02414
ABL1	MD in tract cingulate gyrus part of cingulum (left)	Mean Diffusivity	0.047497	0.013749	3.45445	0.028451
ABL1	MD in tract cingulate gyrus part of cingulum (right)	Mean Diffusivity	0.047478	0.013832	3.43249	0.029878
ACAA1	MD in tract anterior thalamic radiation (left)	Mean Diffusivity	0.042152	0.012385	3.40344	0.031469
ACAA1	MD in tract anterior thalamic radiation (right)	Mean Diffusivity	0.047552	0.012283	3.87134	0.011962
ACAA1	MD in tract cingulate gyrus part of cingulum (left)	Mean Diffusivity	0.065946	0.013893	4.74669	0.001997
ACAA1	MD in tract cingulate gyrus part of cingulum (right)	Mean Diffusivity	0.05452	0.013987	3.89785	0.011264
ACAA1	MD in tract superior longitudinal fasciculus (left)	Mean Diffusivity	0.047594	0.013672	3.48106	0.026978
ACAA1	MD in tract superior longitudinal fasciculus (right)	Mean Diffusivity	0.045834	0.013574	3.37671	0.033326
ACE2	MD in tract anterior thalamic radiation (right)	Mean Diffusivity	0.055362	0.013786	4.01572	0.008778
ACP5	MD in tract medial lemniscus (right)	Mean Diffusivity	-0.0483	0.014099	-3.42563	0.030355
ACP5	MD in tract parahippocampal part of cingulum (right)	Mean Diffusivity	-0.04916	0.015096	-3.25674	0.041866
ACSL1	MD in tract acoustic radiation (right)	Mean Diffusivity	0.055174	0.014564	3.78829	0.014205
ACSL1	MD in tract corticospinal tract (right)	Mean Diffusivity	0.047224	0.014263	3.31098	0.037975
ACSL1	MD in tract medial lemniscus (right)	Mean Diffusivity	0.042622	0.013357	3.19087	0.047144
ACTN2	MD in tract parahippocampal part of cingulum (left)	Mean Diffusivity	0.046431	0.014579	3.18474	0.047706
ACY1	MD in tract acoustic radiation (right)	Mean Diffusivity	-0.05075	0.01572	-3.22827	0.04396
ACY1	MD in tract forceps major	Mean Diffusivity	-0.05007	0.015834	-3.16195	0.049763
ACY1	MD in tract medial lemniscus (right)	Mean Diffusivity	-0.05303	0.014406	-3.68122	0.017878
ACY1	MD in tract parahippocampal part of cingulum (left)	Mean Diffusivity	-0.04924	0.015461	-3.18453	0.047707
ADA2	MD in tract anterior thalamic radiation (left)	Mean Diffusivity	0.039481	0.012402	3.18331	0.04777
ADA2	MD in tract anterior thalamic radiation (right)	Mean Diffusivity	0.041518	0.012303	3.37454	0.033464
ADA2	MD in tract inferior longitudinal fasciculus (right)	Mean Diffusivity	0.044604	0.013861	3.218	0.04475
ADA2	MD in tract uncinate fasciculus (left)	Mean Diffusivity	0.044431	0.013791	3.22185	0.044479
ADAM12	MD in tract posterior thalamic radiation (left)	Mean Diffusivity	0.043765	0.013075	3.34731	0.035455
ADAM22	MD in tract posterior thalamic radiation (left)	Mean Diffusivity	-0.04217	0.013033	-3.23565	0.043367
ADAM22	MD in tract superior thalamic radiation (right)	Mean Diffusivity	-0.04072	0.012821	-3.17593	0.04843
ADAM8	MD in tract middle cerebellar peduncle	Mean Diffusivity	0.045924	0.014055	3.26746	0.040999
ADAM9	MD in tract corticospinal tract (right)	Mean Diffusivity	0.048165	0.014517	3.31781	0.037576
ADAMTS15	MD in tract acoustic radiation (right)	Mean Diffusivity	-0.06106	0.014601	-4.1822	0.006517
ADAMTS15	MD in tract inferior longitudinal fasciculus (right)	Mean Diffusivity	-0.0509	0.013738	-3.70545	0.016892
ADAMTS15	MD in tract medial lemniscus (left)	Mean Diffusivity	-0.07051	0.013944	-5.05669	0.000873
ADAMTS15	MD in tract medial lemniscus (right)	Mean Diffusivity	-0.07327	0.013367	-5.48167	0.000159
ADAMTS15	MD in tract parahippocampal part of cingulum (right)	Mean Diffusivity	-0.05085	0.014337	-3.54665	0.023645
ADAMTS16	MD in tract medial lemniscus (right)	Mean Diffusivity	-0.05473	0.014201	-3.85353	0.012455
ADAMTSL2	MD in tract medial lemniscus (left)	Mean Diffusivity	-0.04497	0.014204	-3.16629	0.049364
ADAMTSL2	MD in tract medial lemniscus (right)	Mean Diffusivity	-0.05571	0.013613	-4.09251	0.00757
ADAMTSL4	MD in tract anterior thalamic radiation (left)	Mean Diffusivity	0.043603	0.012567	3.46968	0.02762
ADAMTSL4	MD in tract anterior thalamic radiation (right)	Mean Diffusivity	0.054691	0.012458	4.38999	0.004299
ADAMTSL4	MD in tract cingulate gyrus part of cingulum (left)	Mean Diffusivity	0.050481	0.014112	3.57713	0.022385
ADAMTSL4	MD in tract cingulate gyrus part of cingulum (right)	Mean Diffusivity	0.055613	0.014193	3.9184	0.010835
ADAMTSL4	MD in tract superior longitudinal fasciculus (left)	Mean Diffusivity	0.053025	0.01387	3.82307	0.013287
ADAMTSL4	MD in tract superior longitudinal fasciculus (right)	Mean Diffusivity	0.051422	0.01377	3.73447	0.015883
ADAMTSL4	MD in tract superior thalamic radiation (left)	Mean Diffusivity	0.049247	0.01315	3.74508	0.015572
ADAMTSL4	MD in tract superior thalamic radiation (right)	Mean Diffusivity	0.061083	0.013075	4.67187	0.002374
ADGRG2	MD in tract medial lemniscus (left)	Mean Diffusivity	0.062456	0.014962	4.17431	0.006666
ADGRG2	MD in tract medial lemniscus (right)	Mean Diffusivity	0.071593	0.014338	4.99314	0.000979
ADH1B	MD in tract medial lemniscus (right)	Mean Diffusivity	-0.04665	0.013711	-3.40261	0.031512
ADH4	MD in tract acoustic radiation (right)	Mean Diffusivity	-0.05388	0.01542	-3.49422	0.026259
ADH4	MD in tract medial lemniscus (right)	Mean Diffusivity	-0.0586	0.014128	-4.1478	0.006895
ADIPOQ	MD in tract inferior longitudinal fasciculus (left)	Mean Diffusivity	0.050885	0.015308	3.32401	0.037126
ADM	MD in tract medial lemniscus (left)	Mean Diffusivity	-0.05587	0.014888	-3.75232	0.015332
ADM	MD in tract medial lemniscus (right)	Mean Diffusivity	-0.06659	0.014267	-4.66708	0.002405
AFM	MD in tract medial lemniscus (right)	Mean Diffusivity	-0.04542	0.013523	-3.35872	0.034546
AGRN	MD in tract inferior longitudinal fasciculus (left)	Mean Diffusivity	-0.04892	0.01389	-3.52211	0.024803
AHCY	MD in tract anterior thalamic radiation (left)	Mean Diffusivity	0.046132	0.012286	3.75498	0.015204
AHCY	MD in tract anterior thalamic radiation (right)	Mean Diffusivity	0.045723	0.012189	3.75114	0.015371
AHCY	MD in tract cingulate gyrus part of cingulum (left)	Mean Diffusivity	0.059007	0.013791	4.2785	0.005316
AHCY	MD in tract cingulate gyrus part of cingulum (right)	Mean Diffusivity	0.052162	0.01388	3.75804	0.015145
AHCY	MD in tract superior thalamic radiation (right)	Mean Diffusivity	0.044641	0.012798	3.48808	0.026552
AIF1	MD in tract cingulate gyrus part of cingulum (left)	Mean Diffusivity	0.043964	0.013721	3.20411	0.046055
AIFM1	MD in tract anterior thalamic radiation (left)	Mean Diffusivity	0.04704	0.012362	3.80524	0.013747
AIFM1	MD in tract anterior thalamic radiation (right)	Mean Diffusivity	0.05343	0.012259	4.35855	0.004525
AIFM1	MD in tract cingulate gyrus part of cingulum (left)	Mean Diffusivity	0.05085	0.013885	3.66224	0.018473
AK2	MD in tract anterior thalamic radiation (right)	Mean Diffusivity	0.044913	0.012292	3.65395	0.018817
AKR1B1	MD in tract anterior thalamic radiation (right)	Mean Diffusivity	0.039532	0.01211	3.26432	0.041181
AKR7L	MD in tract anterior thalamic radiation (right)	Mean Diffusivity	0.040337	0.012315	3.2754	0.040464
AKT1S1	MD in tract anterior thalamic radiation (left)	Mean Diffusivity	0.050333	0.012355	4.07374	0.007925
AKT1S1	MD in tract anterior thalamic radiation (right)	Mean Diffusivity	0.049457	0.012259	4.03449	0.008527
AKT1S1	MD in tract cingulate gyrus part of cingulum (left)	Mean Diffusivity	0.056751	0.013876	4.08988	0.007623
AKT1S1	MD in tract forceps minor	Mean Diffusivity	0.045624	0.013967	3.26646	0.041046
AKT1S1	MD in tract superior thalamic radiation (right)	Mean Diffusivity	0.04431	0.012875	3.44155	0.029339
AKT3	MD in tract anterior thalamic radiation (left)	Mean Diffusivity	0.055809	0.012257	4.55335	0.003163
AKT3	MD in tract anterior thalamic radiation (right)	Mean Diffusivity	0.050643	0.012165	4.16304	0.00675
AKT3	MD in tract cingulate gyrus part of cingulum (left)	Mean Diffusivity	0.057725	0.01377	4.19208	0.00635
AKT3	MD in tract cingulate gyrus part of cingulum (right)	Mean Diffusivity	0.054298	0.013856	3.91886	0.010831
AKT3	MD in tract inferior fronto-occipital fasciculus (right)	Mean Diffusivity	0.044058	0.013429	3.28073	0.039999
AKT3	MD in tract superior longitudinal fasciculus (left)	Mean Diffusivity	0.045517	0.013545	3.36041	0.034414
AKT3	MD in tract superior longitudinal fasciculus (right)	Mean Diffusivity	0.045901	0.013446	3.41373	0.031013
AKT3	MD in tract superior thalamic radiation (left)	Mean Diffusivity	0.050941	0.012835	3.96888	0.009611
AKT3	MD in tract superior thalamic radiation (right)	Mean Diffusivity	0.058269	0.012765	4.56462	0.003138
AMBP	MD in tract cingulate gyrus part of cingulum (left)	Mean Diffusivity	0.048422	0.014564	3.32487	0.037051
ANGPTL2	MD in tract forceps major	Mean Diffusivity	-0.05153	0.014911	-3.45604	0.028368
ANGPTL2	MD in tract medial lemniscus (left)	Mean Diffusivity	-0.05904	0.014142	-4.17499	0.006665
ANGPTL2	MD in tract medial lemniscus (right)	Mean Diffusivity	-0.06513	0.013555	-4.80496	0.001725
ANPEP	MD in tract cingulate gyrus part of cingulum (left)	Mean Diffusivity	0.045967	0.01377	3.33813	0.036074
ANPEP	MD in tract cingulate gyrus part of cingulum (right)	Mean Diffusivity	0.043845	0.013854	3.16467	0.049559
ANXA11	MD in tract anterior thalamic radiation (left)	Mean Diffusivity	0.047158	0.01226	3.84643	0.012634
ANXA11	MD in tract anterior thalamic radiation (right)	Mean Diffusivity	0.05531	0.012156	4.55	0.003166
ANXA11	MD in tract cingulate gyrus part of cingulum (left)	Mean Diffusivity	0.057079	0.013766	4.14647	0.006895
ANXA11	MD in tract cingulate gyrus part of cingulum (right)	Mean Diffusivity	0.056297	0.013849	4.0651	0.008131
ANXA11	MD in tract superior longitudinal fasciculus (right)	Mean Diffusivity	0.044919	0.013442	3.34177	0.035874
ANXA11	MD in tract superior thalamic radiation (left)	Mean Diffusivity	0.046721	0.012834	3.64042	0.019423
ANXA11	MD in tract superior thalamic radiation (right)	Mean Diffusivity	0.050217	0.012768	3.93298	0.010378
ANXA2	MD in tract anterior thalamic radiation (right)	Mean Diffusivity	0.045247	0.012325	3.67114	0.018179
ANXA2	MD in tract superior thalamic radiation (right)	Mean Diffusivity	0.04363	0.012941	3.37134	0.033707
ANXA3	MD in tract anterior thalamic radiation (left)	Mean Diffusivity	0.052743	0.012233	4.31162	0.004953
ANXA3	MD in tract anterior thalamic radiation (right)	Mean Diffusivity	0.057351	0.012132	4.72738	0.002021
ANXA3	MD in tract cingulate gyrus part of cingulum (left)	Mean Diffusivity	0.060006	0.013738	4.36797	0.00444
ANXA3	MD in tract cingulate gyrus part of cingulum (right)	Mean Diffusivity	0.055275	0.013824	3.99832	0.009022
ANXA3	MD in tract corticospinal tract (right)	Mean Diffusivity	0.047028	0.014242	3.30203	0.038551
ANXA3	MD in tract superior longitudinal fasciculus (right)	Mean Diffusivity	0.046464	0.013416	3.46331	0.027964
ANXA3	MD in tract superior thalamic radiation (left)	Mean Diffusivity	0.052511	0.012806	4.10063	0.007442
ANXA3	MD in tract superior thalamic radiation (right)	Mean Diffusivity	0.054971	0.012741	4.3146	0.004931
ANXA4	MD in tract anterior thalamic radiation (left)	Mean Diffusivity	0.04911	0.012212	4.02142	0.008763
ANXA4	MD in tract anterior thalamic radiation (right)	Mean Diffusivity	0.050057	0.012115	4.1319	0.007071
ANXA4	MD in tract cingulate gyrus part of cingulum (left)	Mean Diffusivity	0.055907	0.013714	4.07648	0.007866
ANXA4	MD in tract cingulate gyrus part of cingulum (right)	Mean Diffusivity	0.052663	0.013799	3.81634	0.01344
ANXA4	MD in tract superior thalamic radiation (left)	Mean Diffusivity	0.044242	0.012787	3.45984	0.028141
ANXA4	MD in tract superior thalamic radiation (right)	Mean Diffusivity	0.049064	0.012721	3.857	0.012313
AOC1	MD in tract anterior thalamic radiation (right)	Mean Diffusivity	0.040653	0.011991	3.39033	0.032339
APCS	MD in tract medial lemniscus (right)	Mean Diffusivity	-0.05777	0.014318	-4.03453	0.008527
APCS	MD in tract middle cerebellar peduncle	Mean Diffusivity	0.050501	0.015146	3.33439	0.036351
APEX1	MD in tract anterior thalamic radiation (left)	Mean Diffusivity	0.047222	0.012423	3.80109	0.013844
APEX1	MD in tract anterior thalamic radiation (right)	Mean Diffusivity	0.053113	0.01232	4.31107	0.004953
APEX1	MD in tract cingulate gyrus part of cingulum (left)	Mean Diffusivity	0.059926	0.013946	4.29687	0.005101
APEX1	MD in tract cingulate gyrus part of cingulum (right)	Mean Diffusivity	0.056023	0.014034	3.99211	0.009074
APEX1	MD in tract superior longitudinal fasciculus (left)	Mean Diffusivity	0.048517	0.013718	3.53667	0.024093
APEX1	MD in tract superior longitudinal fasciculus (right)	Mean Diffusivity	0.057666	0.01361	4.23699	0.005874
APEX1	MD in tract superior thalamic radiation (left)	Mean Diffusivity	0.059325	0.012994	4.56569	0.003138
APEX1	MD in tract superior thalamic radiation (right)	Mean Diffusivity	0.055808	0.012933	4.31505	0.004931
AREG	MD in tract corticospinal tract (right)	Mean Diffusivity	0.045059	0.014188	3.17583	0.04843
ARHGAP1	MD in tract cingulate gyrus part of cingulum (left)	Mean Diffusivity	0.044539	0.013802	3.22704	0.044067
ARHGAP25	MD in tract anterior thalamic radiation (left)	Mean Diffusivity	0.043332	0.012348	3.5094	0.025533
ARHGAP25	MD in tract anterior thalamic radiation (right)	Mean Diffusivity	0.044286	0.012249	3.61534	0.020587
ARHGEF12	MD in tract anterior thalamic radiation (left)	Mean Diffusivity	0.054992	0.012307	4.46819	0.003618
ARHGEF12	MD in tract anterior thalamic radiation (right)	Mean Diffusivity	0.050336	0.012215	4.12101	0.007207
ARHGEF12	MD in tract cingulate gyrus part of cingulum (left)	Mean Diffusivity	0.060013	0.013824	4.34129	0.004626
ARHGEF12	MD in tract cingulate gyrus part of cingulum (right)	Mean Diffusivity	0.059703	0.013907	4.29301	0.005101
ARHGEF12	MD in tract superior thalamic radiation (left)	Mean Diffusivity	0.046254	0.012891	3.58808	0.021876
ARHGEF12	MD in tract superior thalamic radiation (right)	Mean Diffusivity	0.047982	0.012827	3.74086	0.015702
ARL13B	MD in tract anterior thalamic radiation (right)	Mean Diffusivity	0.03906	0.012345	3.16396	0.04958
ARL2BP	MD in tract anterior thalamic radiation (left)	Mean Diffusivity	0.041226	0.012342	3.34032	0.035946
ARL2BP	MD in tract anterior thalamic radiation (right)	Mean Diffusivity	0.040408	0.012245	3.29992	0.038669
ARNTL	MD in tract cingulate gyrus part of cingulum (right)	Mean Diffusivity	0.045149	0.013863	3.25669	0.041866
ARNTL	MD in tract superior longitudinal fasciculus (right)	Mean Diffusivity	0.046835	0.013446	3.48326	0.026869
ARSA	MD in tract anterior thalamic radiation (right)	Mean Diffusivity	0.039993	0.012309	3.24911	0.042482
ARSA	MD in tract superior thalamic radiation (right)	Mean Diffusivity	0.044225	0.01292	3.42301	0.03044
ARSB	MD in tract anterior thalamic radiation (left)	Mean Diffusivity	0.046443	0.012302	3.77528	0.014602
ARSB	MD in tract anterior thalamic radiation (right)	Mean Diffusivity	0.048232	0.012203	3.95236	0.009965
ARSB	MD in tract superior thalamic radiation (right)	Mean Diffusivity	0.041771	0.012817	3.25888	0.041721
ART3	MD in tract anterior thalamic radiation (right)	Mean Diffusivity	-0.04392	0.013558	-3.23984	0.043095
ART3	MD in tract superior thalamic radiation (right)	Mean Diffusivity	-0.04892	0.01423	-3.43769	0.029535
ASGR1	MD in tract cingulate gyrus part of cingulum (left)	Mean Diffusivity	0.051358	0.014309	3.5891	0.021838
ASGR1	MD in tract cingulate gyrus part of cingulum (right)	Mean Diffusivity	0.046328	0.014399	3.21752	0.044767
ASGR1	MD in tract superior thalamic radiation (right)	Mean Diffusivity	0.043641	0.013273	3.28795	0.039353
ATOX1	MD in tract anterior thalamic radiation (left)	Mean Diffusivity	0.041295	0.012197	3.38573	0.032735
ATOX1	MD in tract anterior thalamic radiation (right)	Mean Diffusivity	0.044579	0.012098	3.68478	0.017796
ATOX1	MD in tract cingulate gyrus part of cingulum (left)	Mean Diffusivity	0.043321	0.0137	3.16212	0.049763
ATOX1	MD in tract inferior fronto-occipital fasciculus (right)	Mean Diffusivity	0.043611	0.01335	3.26666	0.041038
ATP1B3	MD in tract uncinate fasciculus (left)	Mean Diffusivity	0.048884	0.013559	3.60523	0.020986
ATP5IF1	MD in tract anterior thalamic radiation (left)	Mean Diffusivity	0.038896	0.012217	3.18369	0.047736
ATP5IF1	MD in tract anterior thalamic radiation (right)	Mean Diffusivity	0.042916	0.012118	3.54146	0.023893
ATP5IF1	MD in tract cingulate gyrus part of cingulum (left)	Mean Diffusivity	0.045048	0.01372	3.28334	0.039756
ATP5IF1	MD in tract superior thalamic radiation (right)	Mean Diffusivity	0.040516	0.012725	3.18404	0.047728
ATP6V1F	MD in tract anterior thalamic radiation (left)	Mean Diffusivity	0.049109	0.012222	4.01802	0.008763
ATP6V1F	MD in tract anterior thalamic radiation (right)	Mean Diffusivity	0.038672	0.012134	3.18709	0.047486
ATP6V1F	MD in tract cingulate gyrus part of cingulum (left)	Mean Diffusivity	0.05481	0.013727	3.99292	0.009074
ATP6V1F	MD in tract cingulate gyrus part of cingulum (right)	Mean Diffusivity	0.052374	0.013811	3.79222	0.014109
ATP6V1F	MD in tract superior thalamic radiation (left)	Mean Diffusivity	0.041973	0.012799	3.27932	0.04012
ATP6V1F	MD in tract superior thalamic radiation (right)	Mean Diffusivity	0.050728	0.01273	3.98498	0.009235
ATXN10	MD in tract superior thalamic radiation (right)	Mean Diffusivity	0.042189	0.012716	3.31771	0.037576
AXIN1	MD in tract anterior thalamic radiation (left)	Mean Diffusivity	0.054176	0.012346	4.38818	0.004299
AXIN1	MD in tract anterior thalamic radiation (right)	Mean Diffusivity	0.054454	0.012248	4.44589	0.003777
AXIN1	MD in tract cingulate gyrus part of cingulum (left)	Mean Diffusivity	0.06391	0.013863	4.61025	0.002669
AXIN1	MD in tract cingulate gyrus part of cingulum (right)	Mean Diffusivity	0.0661	0.013944	4.74053	0.001997
AXIN1	MD in tract superior thalamic radiation (left)	Mean Diffusivity	0.046769	0.01293	3.61701	0.020504
AXIN1	MD in tract superior thalamic radiation (right)	Mean Diffusivity	0.050839	0.012864	3.95219	0.009965
AZI2	MD in tract cingulate gyrus part of cingulum (left)	Mean Diffusivity	0.045619	0.013925	3.276	0.040437
AZI2	MD in tract cingulate gyrus part of cingulum (right)	Mean Diffusivity	0.045019	0.014009	3.21356	0.045072
B4GAT1	MD in tract medial lemniscus (right)	Mean Diffusivity	0.045091	0.013533	3.33198	0.036486
BACH1	MD in tract anterior thalamic radiation (left)	Mean Diffusivity	0.050419	0.012287	4.10347	0.007402
BACH1	MD in tract anterior thalamic radiation (right)	Mean Diffusivity	0.051296	0.012189	4.20832	0.006214
BACH1	MD in tract cingulate gyrus part of cingulum (left)	Mean Diffusivity	0.064201	0.013792	4.65489	0.002479
BACH1	MD in tract cingulate gyrus part of cingulum (right)	Mean Diffusivity	0.06268	0.013876	4.51698	0.003274
BACH1	MD in tract superior thalamic radiation (left)	Mean Diffusivity	0.04334	0.012868	3.36813	0.033952
BACH1	MD in tract superior thalamic radiation (right)	Mean Diffusivity	0.045337	0.012803	3.54107	0.023903
BAG3	MD in tract acoustic radiation (right)	Mean Diffusivity	-0.05205	0.014781	-3.52166	0.02481
BAG3	MD in tract corticospinal tract (left)	Mean Diffusivity	-0.04859	0.014523	-3.34548	0.035515
BAG3	MD in tract parahippocampal part of cingulum (right)	Mean Diffusivity	-0.04999	0.014506	-3.4462	0.029069
BAG6	MD in tract cingulate gyrus part of cingulum (left)	Mean Diffusivity	0.057649	0.013829	4.16862	0.006722
BAIAP2	MD in tract anterior thalamic radiation (right)	Mean Diffusivity	0.042771	0.012349	3.46364	0.027949
BANK1	MD in tract anterior thalamic radiation (left)	Mean Diffusivity	0.049682	0.012393	4.00893	0.008865
BANK1	MD in tract anterior thalamic radiation (right)	Mean Diffusivity	0.050729	0.012294	4.12621	0.007138
BANK1	MD in tract cingulate gyrus part of cingulum (left)	Mean Diffusivity	0.054522	0.013919	3.91698	0.010866
BANK1	MD in tract cingulate gyrus part of cingulum (right)	Mean Diffusivity	0.052329	0.014005	3.73654	0.015804
BANK1	MD in tract superior thalamic radiation (left)	Mean Diffusivity	0.042734	0.012978	3.29278	0.039088
BANK1	MD in tract superior thalamic radiation (right)	Mean Diffusivity	0.046067	0.012912	3.56774	0.022777
BAX	MD in tract anterior thalamic radiation (left)	Mean Diffusivity	0.049604	0.012205	4.06423	0.008131
BAX	MD in tract anterior thalamic radiation (right)	Mean Diffusivity	0.051695	0.012107	4.26994	0.005479
BAX	MD in tract cingulate gyrus part of cingulum (left)	Mean Diffusivity	0.057318	0.013706	4.18204	0.006517
BAX	MD in tract cingulate gyrus part of cingulum (right)	Mean Diffusivity	0.047461	0.013796	3.44019	0.029431
BAX	MD in tract superior longitudinal fasciculus (left)	Mean Diffusivity	0.043674	0.013483	3.23921	0.043132
BAX	MD in tract superior longitudinal fasciculus (right)	Mean Diffusivity	0.045004	0.013383	3.36266	0.034296
BAX	MD in tract superior thalamic radiation (left)	Mean Diffusivity	0.04551	0.012779	3.56122	0.023056
BAX	MD in tract superior thalamic radiation (right)	Mean Diffusivity	0.053778	0.01271	4.23129	0.005947
BCAN	MD in tract superior thalamic radiation (left)	Mean Diffusivity	-0.04329	0.013223	-3.27405	0.040578
BCAN	MD in tract superior thalamic radiation (right)	Mean Diffusivity	-0.04481	0.013157	-3.40551	0.031406
BCR	MD in tract anterior thalamic radiation (left)	Mean Diffusivity	0.051431	0.012347	4.16539	0.00675
BCR	MD in tract anterior thalamic radiation (right)	Mean Diffusivity	0.052257	0.012249	4.26623	0.00551
BCR	MD in tract cingulate gyrus part of cingulum (left)	Mean Diffusivity	0.054897	0.013869	3.95813	0.009883
BCR	MD in tract cingulate gyrus part of cingulum (right)	Mean Diffusivity	0.053582	0.013954	3.84002	0.012822
BCR	MD in tract superior thalamic radiation (left)	Mean Diffusivity	0.042744	0.012932	3.30535	0.038352
BCR	MD in tract superior thalamic radiation (right)	Mean Diffusivity	0.043436	0.012868	3.37551	0.033422
BECN1	MD in tract cingulate gyrus part of cingulum (left)	Mean Diffusivity	0.050128	0.013954	3.59245	0.02167
BID	MD in tract anterior thalamic radiation (right)	Mean Diffusivity	0.04456	0.012095	3.68425	0.017796
BID	MD in tract cingulate gyrus part of cingulum (left)	Mean Diffusivity	0.054756	0.013687	4.0005	0.009006
BID	MD in tract cingulate gyrus part of cingulum (right)	Mean Diffusivity	0.053196	0.013771	3.86297	0.012164
BID	MD in tract superior thalamic radiation (left)	Mean Diffusivity	0.041078	0.012763	3.21844	0.04475
BID	MD in tract superior thalamic radiation (right)	Mean Diffusivity	0.050674	0.012693	3.99222	0.009074
BIN2	MD in tract anterior thalamic radiation (left)	Mean Diffusivity	0.040221	0.012212	3.29367	0.039061
BIN2	MD in tract anterior thalamic radiation (right)	Mean Diffusivity	0.038789	0.012116	3.20137	0.046138
BIN2	MD in tract cingulate gyrus part of cingulum (left)	Mean Diffusivity	0.043868	0.013716	3.19845	0.046333
BIN2	MD in tract cingulate gyrus part of cingulum (right)	Mean Diffusivity	0.048852	0.013794	3.54151	0.023893
BIRC2	MD in tract anterior thalamic radiation (left)	Mean Diffusivity	0.039825	0.012262	3.24789	0.04255
BIRC2	MD in tract anterior thalamic radiation (right)	Mean Diffusivity	0.040416	0.012165	3.32244	0.037217
BIRC2	MD in tract cingulate gyrus part of cingulum (left)	Mean Diffusivity	0.052058	0.013765	3.78181	0.014396
BMP10	MD in tract forceps major	Mean Diffusivity	0.053142	0.015327	3.46727	0.027721
BPIFB2	MD in tract forceps major	Mean Diffusivity	-0.04782	0.014924	-3.20421	0.046055
BPIFB2	MD in tract medial lemniscus (left)	Mean Diffusivity	-0.0476	0.014161	-3.36106	0.034406
BPIFB2	MD in tract medial lemniscus (right)	Mean Diffusivity	-0.06386	0.013566	-4.70719	0.002094
BRD2	MD in tract middle cerebellar peduncle	Mean Diffusivity	-0.05012	0.01414	-3.54433	0.023778
BRME1	MD in tract acoustic radiation (right)	Mean Diffusivity	0.046711	0.014563	3.20746	0.045772
BRME1	MD in tract superior thalamic radiation (right)	Mean Diffusivity	0.042433	0.012763	3.32468	0.037056
BRSK2	MD in tract acoustic radiation (right)	Mean Diffusivity	0.04651	0.014618	3.18165	0.04796
BSG	MD in tract medial lemniscus (right)	Mean Diffusivity	-0.04668	0.014022	-3.3292	0.036772
BTC	MD in tract anterior thalamic radiation (left)	Mean Diffusivity	0.042002	0.012286	3.41872	0.030767
BTC	MD in tract anterior thalamic radiation (right)	Mean Diffusivity	0.04124	0.01219	3.38323	0.032882
BTN2A1	MD in tract parahippocampal part of cingulum (right)	Mean Diffusivity	-0.05492	0.014673	-3.74279	0.015633
BTN3A2	MD in tract cingulate gyrus part of cingulum (left)	Mean Diffusivity	0.052214	0.013891	3.75882	0.015123
C19orf12	MD in tract parahippocampal part of cingulum (right)	Mean Diffusivity	-0.04735	0.014522	-3.26088	0.041565
C1R	MD in tract medial lemniscus (right)	Mean Diffusivity	-0.04311	0.01351	-3.19074	0.047145
C3	MD in tract medial lemniscus (right)	Mean Diffusivity	-0.04345	0.013439	-3.23341	0.043472
C7	MD in tract forceps major	Mean Diffusivity	0.051634	0.015007	3.44067	0.029398
C7	MD in tract inferior longitudinal fasciculus (right)	Mean Diffusivity	0.048682	0.014012	3.4742	0.027361
C7	MD in tract uncinate fasciculus (right)	Mean Diffusivity	0.048233	0.013892	3.47199	0.027512
C7orf50	MD in tract cingulate gyrus part of cingulum (left)	Mean Diffusivity	0.045287	0.013941	3.24839	0.042547
C7orf50	MD in tract cingulate gyrus part of cingulum (right)	Mean Diffusivity	0.044969	0.014025	3.20634	0.045878
C7orf50	MD in tract superior thalamic radiation (left)	Mean Diffusivity	0.048918	0.012987	3.7666	0.014909
C7orf50	MD in tract superior thalamic radiation (right)	Mean Diffusivity	0.047373	0.012925	3.66524	0.018344
CA13	MD in tract anterior thalamic radiation (left)	Mean Diffusivity	0.042625	0.012241	3.48223	0.026885
CA13	MD in tract anterior thalamic radiation (right)	Mean Diffusivity	0.044392	0.012143	3.65585	0.01873
CA13	MD in tract cingulate gyrus part of cingulum (left)	Mean Diffusivity	0.051489	0.013745	3.74614	0.015543
CA13	MD in tract cingulate gyrus part of cingulum (right)	Mean Diffusivity	0.047809	0.01383	3.45695	0.028331
CA14	MD in tract medial lemniscus (left)	Mean Diffusivity	0.058183	0.014624	3.97847	0.009388
CA14	MD in tract medial lemniscus (right)	Mean Diffusivity	0.058156	0.014024	4.14685	0.006895
CACNA1C	MD in tract cingulate gyrus part of cingulum (left)	Mean Diffusivity	0.047658	0.013844	3.44251	0.029302
CACNA1C	MD in tract cingulate gyrus part of cingulum (right)	Mean Diffusivity	0.044625	0.013929	3.20373	0.046057
CACNB1	MD in tract middle cerebellar peduncle	Mean Diffusivity	-0.05622	0.01408	-3.99292	0.009074
CALB2	MD in tract medial lemniscus (right)	Mean Diffusivity	-0.05366	0.01361	-3.94262	0.010203
CALCOCO1	MD in tract anterior thalamic radiation (left)	Mean Diffusivity	0.041828	0.012335	3.39108	0.032306
CALCOCO1	MD in tract cingulate gyrus part of cingulum (left)	Mean Diffusivity	0.047107	0.013853	3.4005	0.031628
CALCOCO1	MD in tract cingulate gyrus part of cingulum (right)	Mean Diffusivity	0.048301	0.013935	3.4662	0.027778
CALY	MD in tract acoustic radiation (right)	Mean Diffusivity	0.053721	0.014572	3.68663	0.017714
CAPG	MD in tract middle cerebellar peduncle	Mean Diffusivity	0.054589	0.014222	3.83821	0.012858
CASP10	MD in tract anterior thalamic radiation (left)	Mean Diffusivity	0.055289	0.01217	4.54284	0.003228
CASP10	MD in tract anterior thalamic radiation (right)	Mean Diffusivity	0.061912	0.012067	5.13052	0.000641
CASP10	MD in tract cingulate gyrus part of cingulum (left)	Mean Diffusivity	0.054312	0.013676	3.97146	0.009547
CASP10	MD in tract cingulate gyrus part of cingulum (right)	Mean Diffusivity	0.056176	0.013756	4.08373	0.0077
CASP10	MD in tract forceps minor	Mean Diffusivity	0.056653	0.013755	4.11871	0.007226
CASP10	MD in tract inferior fronto-occipital fasciculus (left)	Mean Diffusivity	0.047274	0.013261	3.56497	0.022891
CASP10	MD in tract inferior fronto-occipital fasciculus (right)	Mean Diffusivity	0.050752	0.013329	3.8075	0.013705
CASP10	MD in tract superior longitudinal fasciculus (left)	Mean Diffusivity	0.051455	0.013445	3.82714	0.013203
CASP10	MD in tract superior longitudinal fasciculus (right)	Mean Diffusivity	0.054177	0.013344	4.05997	0.008212
CASP10	MD in tract superior thalamic radiation (left)	Mean Diffusivity	0.054942	0.012741	4.31233	0.004953
CASP10	MD in tract superior thalamic radiation (right)	Mean Diffusivity	0.063042	0.01267	4.97569	0.00104
CASP2	MD in tract anterior thalamic radiation (left)	Mean Diffusivity	0.043429	0.012273	3.53866	0.024002
CASP2	MD in tract anterior thalamic radiation (right)	Mean Diffusivity	0.039516	0.012179	3.24462	0.042797
CASP2	MD in tract cingulate gyrus part of cingulum (left)	Mean Diffusivity	0.054247	0.013779	3.93699	0.010322
CASP2	MD in tract cingulate gyrus part of cingulum (right)	Mean Diffusivity	0.052765	0.013863	3.80621	0.013743
CASP2	MD in tract superior thalamic radiation (left)	Mean Diffusivity	0.046271	0.012844	3.60241	0.021115
CASP2	MD in tract superior thalamic radiation (right)	Mean Diffusivity	0.044782	0.012783	3.50337	0.025819
CASP3	MD in tract anterior thalamic radiation (left)	Mean Diffusivity	0.050407	0.012257	4.11234	0.007271
CASP3	MD in tract anterior thalamic radiation (right)	Mean Diffusivity	0.049934	0.012161	4.10606	0.007353
CASP3	MD in tract cingulate gyrus part of cingulum (left)	Mean Diffusivity	0.064277	0.013759	4.67173	0.002374
CASP3	MD in tract cingulate gyrus part of cingulum (right)	Mean Diffusivity	0.057592	0.013848	4.15892	0.00675
CASP3	MD in tract superior longitudinal fasciculus (right)	Mean Diffusivity	0.043333	0.013443	3.22349	0.044406
CASP3	MD in tract superior thalamic radiation (right)	Mean Diffusivity	0.050093	0.012768	3.9232	0.010687
CASP7	MD in tract anterior thalamic radiation (right)	Mean Diffusivity	0.039457	0.012325	3.20137	0.046138
CASP8	MD in tract cingulate gyrus part of cingulum (left)	Mean Diffusivity	0.046845	0.013871	3.37706	0.033319
CASP8	MD in tract cingulate gyrus part of cingulum (right)	Mean Diffusivity	0.044677	0.013956	3.20125	0.046138
CBLN1	MD in tract inferior longitudinal fasciculus (left)	Mean Diffusivity	0.050075	0.013599	3.68233	0.017841
CBLN4	MD in tract superior longitudinal fasciculus (left)	Mean Diffusivity	-0.04472	0.01346	-3.32272	0.037217
CC2D1A	MD in tract anterior thalamic radiation (left)	Mean Diffusivity	0.039319	0.012387	3.1741	0.048586
CC2D1A	MD in tract cingulate gyrus part of cingulum (left)	Mean Diffusivity	0.047676	0.013909	3.42762	0.030209
CC2D1A	MD in tract cingulate gyrus part of cingulum (right)	Mean Diffusivity	0.046128	0.013994	3.29631	0.038938
CC2D1A	MD in tract superior thalamic radiation (right)	Mean Diffusivity	0.041832	0.012901	3.24257	0.04296
CCER2	MD in tract inferior longitudinal fasciculus (right)	Mean Diffusivity	-0.04393	0.013867	-3.168	0.049155
CCL16	MD in tract forceps major	Mean Diffusivity	-0.05547	0.015856	-3.49808	0.026072
CCL16	MD in tract medial lemniscus (right)	Mean Diffusivity	-0.05722	0.014426	-3.96673	0.009671
CCL16	MD in tract parahippocampal part of cingulum (right)	Mean Diffusivity	-0.04886	0.015453	-3.16205	0.049763
CCL19	MD in tract medial lemniscus (right)	Mean Diffusivity	-0.0442	0.013327	-3.31611	0.037614
CCL21	MD in tract medial lemniscus (right)	Mean Diffusivity	-0.04583	0.013371	-3.42764	0.030209
CCL26	MD in tract middle cerebellar peduncle	Mean Diffusivity	0.046613	0.014228	3.2761	0.040437
CCL28	MD in tract corticospinal tract (right)	Mean Diffusivity	0.052809	0.014322	3.68742	0.017677
CCN5	MD in tract acoustic radiation (right)	Mean Diffusivity	-0.05685	0.015597	-3.64464	0.019263
CCN5	MD in tract inferior fronto-occipital fasciculus (right)	Mean Diffusivity	-0.05075	0.014367	-3.53276	0.024216
CCN5	MD in tract inferior longitudinal fasciculus (right)	Mean Diffusivity	-0.05069	0.014671	-3.45498	0.028428
CCN5	MD in tract medial lemniscus (right)	Mean Diffusivity	-0.05107	0.014299	-3.57152	0.022632
CD177	MD in tract middle cerebellar peduncle	Mean Diffusivity	0.045649	0.014089	3.24001	0.043095
CD22	MD in tract acoustic radiation (right)	Mean Diffusivity	-0.06282	0.014898	-4.2169	0.006135
CD274	MD in tract anterior thalamic radiation (right)	Mean Diffusivity	0.041765	0.012386	3.37189	0.033679
CD274	MD in tract cingulate gyrus part of cingulum (left)	Mean Diffusivity	0.044475	0.014023	3.17154	0.048803
CD274	MD in tract forceps minor	Mean Diffusivity	0.045064	0.014106	3.19467	0.046705
CD2AP	MD in tract cingulate gyrus part of cingulum (left)	Mean Diffusivity	0.04859	0.01393	3.48822	0.026552
CD300E	MD in tract medial lemniscus (left)	Mean Diffusivity	-0.0467	0.014324	-3.26037	0.04162
CD300E	MD in tract medial lemniscus (right)	Mean Diffusivity	-0.05786	0.013727	-4.21473	0.006163
CD300LG	MD in tract anterior thalamic radiation (right)	Mean Diffusivity	-0.04604	0.012638	-3.64277	0.019331
CD300LG	MD in tract forceps minor	Mean Diffusivity	-0.04727	0.014395	-3.28358	0.039752
CD300LG	MD in tract inferior fronto-occipital fasciculus (left)	Mean Diffusivity	-0.04689	0.01387	-3.38065	0.033038
CD300LG	MD in tract inferior fronto-occipital fasciculus (right)	Mean Diffusivity	-0.06033	0.013933	-4.32974	0.004732
CD300LG	MD in tract posterior thalamic radiation (right)	Mean Diffusivity	-0.0465	0.013758	-3.37983	0.033106
CD300LG	MD in tract superior thalamic radiation (left)	Mean Diffusivity	-0.04389	0.013335	-3.29129	0.039139
CD300LG	MD in tract superior thalamic radiation (right)	Mean Diffusivity	-0.04728	0.013268	-3.5635	0.022956
CD302	MD in tract medial lemniscus (left)	Mean Diffusivity	-0.04954	0.014515	-3.41314	0.031022
CD302	MD in tract medial lemniscus (right)	Mean Diffusivity	-0.05147	0.013918	-3.69817	0.017131
CD302	MD in tract parahippocampal part of cingulum (right)	Mean Diffusivity	-0.04878	0.014905	-3.27258	0.040695
CD38	MD in tract medial lemniscus (left)	Mean Diffusivity	-0.06373	0.017866	-3.56688	0.022798
CD38	MD in tract medial lemniscus (right)	Mean Diffusivity	-0.05734	0.017138	-3.34565	0.035513
CD38	MD in tract parahippocampal part of cingulum (right)	Mean Diffusivity	-0.06445	0.018345	-3.51319	0.025373
CD40	MD in tract anterior thalamic radiation (left)	Mean Diffusivity	0.039828	0.012263	3.24775	0.04255
CD40	MD in tract cingulate gyrus part of cingulum (left)	Mean Diffusivity	0.049156	0.013769	3.56993	0.022696
CD40	MD in tract cingulate gyrus part of cingulum (right)	Mean Diffusivity	0.053702	0.013848	3.8779	0.011747
CD59	MD in tract medial lemniscus (left)	Mean Diffusivity	-0.04974	0.015465	-3.21668	0.044829
CD59	MD in tract medial lemniscus (right)	Mean Diffusivity	-0.04688	0.014832	-3.16041	0.049989
CD59	MD in tract parahippocampal part of cingulum (right)	Mean Diffusivity	-0.05208	0.015878	-3.28014	0.040044
CD69	MD in tract anterior thalamic radiation (left)	Mean Diffusivity	0.039967	0.012228	3.26859	0.040934
CD69	MD in tract anterior thalamic radiation (right)	Mean Diffusivity	0.040857	0.012131	3.36809	0.033952
CD84	MD in tract forceps major	Mean Diffusivity	0.047531	0.014605	3.25452	0.042061
CD93	MD in tract inferior fronto-occipital fasciculus (right)	Mean Diffusivity	-0.05311	0.013476	-3.9413	0.010211
CD93	MD in tract superior longitudinal fasciculus (left)	Mean Diffusivity	-0.04319	0.013601	-3.17573	0.04843
CD93	MD in tract superior longitudinal fasciculus (right)	Mean Diffusivity	-0.04693	0.013498	-3.47696	0.02715
CDC27	MD in tract anterior thalamic radiation (left)	Mean Diffusivity	0.039534	0.012246	3.22817	0.04396
CDC27	MD in tract anterior thalamic radiation (right)	Mean Diffusivity	0.039041	0.01215	3.21317	0.045094
CDC37	MD in tract anterior thalamic radiation (left)	Mean Diffusivity	0.052113	0.012215	4.26646	0.00551
CDC37	MD in tract anterior thalamic radiation (right)	Mean Diffusivity	0.053467	0.012117	4.41266	0.004096
CDC37	MD in tract cingulate gyrus part of cingulum (left)	Mean Diffusivity	0.06039	0.013716	4.40282	0.004182
CDC37	MD in tract cingulate gyrus part of cingulum (right)	Mean Diffusivity	0.056807	0.013802	4.11595	0.007261
CDC37	MD in tract superior longitudinal fasciculus (left)	Mean Diffusivity	0.043007	0.013496	3.18656	0.047533
CDC37	MD in tract superior longitudinal fasciculus (right)	Mean Diffusivity	0.045591	0.013396	3.40334	0.031469
CDC37	MD in tract superior thalamic radiation (left)	Mean Diffusivity	0.047609	0.01279	3.72232	0.016233
CDC37	MD in tract superior thalamic radiation (right)	Mean Diffusivity	0.053935	0.012722	4.23953	0.005846
CDH15	MD in tract medial lemniscus (right)	Mean Diffusivity	-0.05092	0.015663	-3.25065	0.042368
CDH15	MD in tract parahippocampal part of cingulum (right)	Mean Diffusivity	-0.0534	0.016769	-3.18439	0.047711
CDH23	MD in tract acoustic radiation (right)	Mean Diffusivity	0.046306	0.014593	3.17324	0.04869
CDH23	MD in tract medial lemniscus (right)	Mean Diffusivity	0.042789	0.013377	3.19869	0.046333
CDH5	MD in tract anterior thalamic radiation (right)	Mean Diffusivity	-0.04672	0.012106	-3.85925	0.01225
CDH5	MD in tract inferior fronto-occipital fasciculus (left)	Mean Diffusivity	-0.05363	0.013282	-4.0379	0.008527
CDH5	MD in tract inferior fronto-occipital fasciculus (right)	Mean Diffusivity	-0.05453	0.013353	-4.08363	0.0077
CDH5	MD in tract inferior longitudinal fasciculus (left)	Mean Diffusivity	-0.0484	0.013542	-3.57394	0.022519
CDH5	MD in tract inferior longitudinal fasciculus (right)	Mean Diffusivity	-0.04625	0.013643	-3.39004	0.032339
CDH5	MD in tract superior longitudinal fasciculus (left)	Mean Diffusivity	-0.05636	0.013467	-4.18513	0.006483
CDH5	MD in tract superior longitudinal fasciculus (right)	Mean Diffusivity	-0.05135	0.013373	-3.83959	0.012822
CDH5	MD in tract superior thalamic radiation (left)	Mean Diffusivity	-0.04688	0.012773	-3.67031	0.018179
CDH5	MD in tract superior thalamic radiation (right)	Mean Diffusivity	-0.04422	0.012713	-3.47859	0.027063
CDH5	MD in tract uncinate fasciculus (right)	Mean Diffusivity	-0.04323	0.013527	-3.19545	0.04665
CDHR2	MD in tract corticospinal tract (right)	Mean Diffusivity	-0.06125	0.016966	-3.61027	0.020799
CDHR2	MD in tract medial lemniscus (left)	Mean Diffusivity	-0.06447	0.016562	-3.8927	0.011341
CDHR2	MD in tract medial lemniscus (right)	Mean Diffusivity	-0.07612	0.015871	-4.79617	0.001754
CDKN1A	MD in tract anterior thalamic radiation (left)	Mean Diffusivity	0.043428	0.012318	3.52557	0.024572
CDKN1A	MD in tract anterior thalamic radiation (right)	Mean Diffusivity	0.04367	0.012221	3.57346	0.022519
CDKN1A	MD in tract cingulate gyrus part of cingulum (left)	Mean Diffusivity	0.051411	0.013832	3.7168	0.016491
CDKN1A	MD in tract cingulate gyrus part of cingulum (right)	Mean Diffusivity	0.051554	0.013915	3.70494	0.016899
CDKN1A	MD in tract superior thalamic radiation (right)	Mean Diffusivity	0.042767	0.012831	3.33304	0.036425
CDKN2D	MD in tract anterior thalamic radiation (right)	Mean Diffusivity	0.039667	0.012142	3.26698	0.041011
CDKN2D	MD in tract cingulate gyrus part of cingulum (left)	Mean Diffusivity	0.04473	0.013745	3.25441	0.042061
CDON	MD in tract acoustic radiation (left)	Mean Diffusivity	-0.0576	0.014844	-3.88054	0.011686
CDON	MD in tract parahippocampal part of cingulum (left)	Mean Diffusivity	-0.04933	0.014493	-3.40392	0.031469
CDON	MD in tract parahippocampal part of cingulum (right)	Mean Diffusivity	-0.04794	0.014462	-3.31463	0.037697
CDSN	MD in tract medial lemniscus (right)	Mean Diffusivity	-0.0443	0.013507	-3.27963	0.040096
CDSN	MD in tract superior thalamic radiation (left)	Mean Diffusivity	-0.04809	0.012973	-3.70737	0.016853
CDSN	MD in tract superior thalamic radiation (right)	Mean Diffusivity	-0.04155	0.012914	-3.21775	0.04475
CEACAM16	MD in tract anterior thalamic radiation (right)	Mean Diffusivity	-0.04165	0.012325	-3.37913	0.033144
CEACAM16	MD in tract inferior fronto-occipital fasciculus (left)	Mean Diffusivity	-0.04759	0.013522	-3.51908	0.025015
CEACAM16	MD in tract inferior fronto-occipital fasciculus (right)	Mean Diffusivity	-0.0455	0.013597	-3.34647	0.035505
CEACAM16	MD in tract inferior longitudinal fasciculus (left)	Mean Diffusivity	-0.04746	0.013782	-3.4433	0.029287
CEACAM16	MD in tract inferior longitudinal fasciculus (right)	Mean Diffusivity	-0.05427	0.013878	-3.91063	0.011029
CEACAM16	MD in tract parahippocampal part of cingulum (left)	Mean Diffusivity	-0.05104	0.014517	-3.51586	0.025228
CEACAM16	MD in tract parahippocampal part of cingulum (right)	Mean Diffusivity	-0.05024	0.014486	-3.46831	0.027711
CEACAM16	MD in tract posterior thalamic radiation (right)	Mean Diffusivity	-0.04566	0.013414	-3.40367	0.031469
CEACAM16	MD in tract superior thalamic radiation (left)	Mean Diffusivity	-0.04132	0.013004	-3.17756	0.048325
CEACAM16	MD in tract uncinate fasciculus (left)	Mean Diffusivity	-0.0467	0.013813	-3.38109	0.033023
CEACAM1	MD in tract middle cerebellar peduncle	Mean Diffusivity	0.045554	0.014067	3.23846	0.043195
CEACAM5	MD in tract superior thalamic radiation (right)	Mean Diffusivity	0.046425	0.012951	3.58477	0.021985
CEMIP2	MD in tract medial lemniscus (left)	Mean Diffusivity	-0.04465	0.013927	-3.20577	0.04593
CEP20	MD in tract anterior thalamic radiation (left)	Mean Diffusivity	0.042268	0.012265	3.44615	0.029069
CEP20	MD in tract anterior thalamic radiation (right)	Mean Diffusivity	0.044319	0.012167	3.64256	0.019331
CEP20	MD in tract inferior fronto-occipital fasciculus (right)	Mean Diffusivity	0.04773	0.013423	3.5558	0.023319
CEP43	MD in tract anterior thalamic radiation (left)	Mean Diffusivity	0.046746	0.012285	3.80531	0.013747
CEP43	MD in tract anterior thalamic radiation (right)	Mean Diffusivity	0.057587	0.012178	4.72898	0.002021
CEP43	MD in tract cingulate gyrus part of cingulum (left)	Mean Diffusivity	0.063603	0.013786	4.61348	0.002669
CEP43	MD in tract cingulate gyrus part of cingulum (right)	Mean Diffusivity	0.057507	0.013875	4.14468	0.006919
CEP43	MD in tract superior thalamic radiation (left)	Mean Diffusivity	0.044143	0.012861	3.43232	0.029878
CEP43	MD in tract superior thalamic radiation (right)	Mean Diffusivity	0.04737	0.012796	3.70203	0.016991
CEP85	MD in tract anterior thalamic radiation (left)	Mean Diffusivity	0.040944	0.012305	3.32749	0.0369
CEP85	MD in tract anterior thalamic radiation (right)	Mean Diffusivity	0.039291	0.012209	3.21819	0.04475
CEP85	MD in tract cingulate gyrus part of cingulum (right)	Mean Diffusivity	0.047777	0.013901	3.43702	0.029551
CEP85	MD in tract superior thalamic radiation (left)	Mean Diffusivity	0.040852	0.01288	3.17177	0.048801
CERT	MD in tract anterior thalamic radiation (left)	Mean Diffusivity	0.042849	0.012264	3.49399	0.026259
CERT	MD in tract anterior thalamic radiation (right)	Mean Diffusivity	0.041349	0.012168	3.3981	0.031792
CERT	MD in tract cingulate gyrus part of cingulum (left)	Mean Diffusivity	0.045382	0.013775	3.29448	0.039025
CERT	MD in tract cingulate gyrus part of cingulum (right)	Mean Diffusivity	0.044665	0.013858	3.22298	0.044426
CERT	MD in tract superior thalamic radiation (right)	Mean Diffusivity	0.044863	0.012773	3.51241	0.025421
CES1	MD in tract forceps major	Mean Diffusivity	-0.04909	0.014934	-3.28714	0.039406
CES1	MD in tract medial lemniscus (right)	Mean Diffusivity	-0.05786	0.013581	-4.26035	0.00551
CFB	MD in tract medial lemniscus (right)	Mean Diffusivity	-0.04876	0.013742	-3.54805	0.023645
CFD	MD in tract medial lemniscus (left)	Mean Diffusivity	-0.04905	0.014276	-3.43585	0.029642
CFH	MD in tract corticospinal tract (right)	Mean Diffusivity	-0.04644	0.014533	-3.19525	0.04665
CFH	MD in tract medial lemniscus (left)	Mean Diffusivity	-0.04547	0.01419	-3.20412	0.046055
CFH	MD in tract medial lemniscus (right)	Mean Diffusivity	-0.0715	0.013584	-5.2637	0.000416
CFI	MD in tract medial lemniscus (right)	Mean Diffusivity	-0.05163	0.013595	-3.79758	0.013893
CGA	MD in tract middle cerebellar peduncle	Mean Diffusivity	-0.06396	0.017886	-3.57583	0.022407
CHI3L1	MD in tract superior thalamic radiation (right)	Mean Diffusivity	0.042753	0.013165	3.24745	0.04255
CHMP1A	MD in tract anterior thalamic radiation (right)	Mean Diffusivity	0.040976	0.012075	3.39348	0.032181
CHRDL2	MD in tract corticospinal tract (right)	Mean Diffusivity	0.049316	0.01437	3.43179	0.029918
CHRM1	MD in tract acoustic radiation (right)	Mean Diffusivity	0.050442	0.014585	3.45843	0.028232
CHRM1	MD in tract corticospinal tract (right)	Mean Diffusivity	0.046939	0.01428	3.28701	0.039406
CIAPIN1	MD in tract anterior thalamic radiation (left)	Mean Diffusivity	0.041787	0.012271	3.40535	0.031406
CIAPIN1	MD in tract anterior thalamic radiation (right)	Mean Diffusivity	0.042525	0.012174	3.49315	0.026308
CIAPIN1	MD in tract cingulate gyrus part of cingulum (left)	Mean Diffusivity	0.049871	0.013779	3.61935	0.020359
CIAPIN1	MD in tract superior thalamic radiation (right)	Mean Diffusivity	0.04362	0.01278	3.41305	0.031022
CKB	MD in tract corticospinal tract (right)	Mean Diffusivity	0.055608	0.01468	3.78804	0.014205
CKB	MD in tract forceps major	Mean Diffusivity	0.070646	0.015092	4.68105	0.002315
CKB	MD in tract medial lemniscus (right)	Mean Diffusivity	0.047399	0.013751	3.447	0.029033
CLC	MD in tract middle cerebellar peduncle	Mean Diffusivity	0.073675	0.01425	5.17009	0.000534
CLEC14A	MD in tract inferior fronto-occipital fasciculus (right)	Mean Diffusivity	-0.04689	0.01397	-3.35626	0.034734
CLEC2L	MD in tract acoustic radiation (right)	Mean Diffusivity	0.047734	0.014624	3.26412	0.041191
CLEC3B	MD in tract anterior thalamic radiation (right)	Mean Diffusivity	-0.04151	0.012376	-3.35439	0.034868
CLEC3B	MD in tract corticospinal tract (right)	Mean Diffusivity	-0.04864	0.014511	-3.35193	0.035043
CLEC3B	MD in tract posterior thalamic radiation (left)	Mean Diffusivity	-0.05007	0.013203	-3.79225	0.014109
CLEC3B	MD in tract posterior thalamic radiation (right)	Mean Diffusivity	-0.05497	0.013462	-4.08347	0.0077
CLEC3B	MD in tract superior thalamic radiation (right)	Mean Diffusivity	-0.04163	0.012993	-3.20385	0.046057
CLIP2	MD in tract cingulate gyrus part of cingulum (left)	Mean Diffusivity	0.055589	0.013765	4.03836	0.008527
CLIP2	MD in tract cingulate gyrus part of cingulum (right)	Mean Diffusivity	0.051582	0.013851	3.72402	0.01621
CLMP	MD in tract acoustic radiation (right)	Mean Diffusivity	-0.05182	0.015617	-3.31805	0.037576
CLMP	MD in tract medial lemniscus (left)	Mean Diffusivity	-0.07247	0.014907	-4.86145	0.00146
CLMP	MD in tract medial lemniscus (right)	Mean Diffusivity	-0.07184	0.014295	-5.02592	0.000975
CLMP	MD in tract parahippocampal part of cingulum (left)	Mean Diffusivity	-0.06934	0.015344	-4.51881	0.003274
CLMP	MD in tract parahippocampal part of cingulum (right)	Mean Diffusivity	-0.05721	0.015322	-3.73369	0.015898
CLNS1A	MD in tract middle cerebellar peduncle	Mean Diffusivity	0.048748	0.014265	3.4173	0.030874
CLSPN	MD in tract anterior thalamic radiation (left)	Mean Diffusivity	0.039279	0.01216	3.23015	0.043793
CLSPN	MD in tract anterior thalamic radiation (right)	Mean Diffusivity	0.040407	0.012063	3.34958	0.035283
CLSPN	MD in tract superior longitudinal fasciculus (right)	Mean Diffusivity	0.044424	0.013326	3.33374	0.036391
CLSPN	MD in tract superior thalamic radiation (left)	Mean Diffusivity	0.041279	0.012727	3.24343	0.042908
CNPY4	MD in tract anterior thalamic radiation (left)	Mean Diffusivity	0.039549	0.012186	3.2455	0.042714
CNPY4	MD in tract anterior thalamic radiation (right)	Mean Diffusivity	0.041423	0.012089	3.42668	0.030276
CNST	MD in tract anterior thalamic radiation (left)	Mean Diffusivity	0.0416	0.012289	3.38513	0.032735
CNST	MD in tract anterior thalamic radiation (right)	Mean Diffusivity	0.043142	0.012191	3.53879	0.024002
CNST	MD in tract cingulate gyrus part of cingulum (left)	Mean Diffusivity	0.044797	0.013803	3.24544	0.042714
CNST	MD in tract cingulate gyrus part of cingulum (right)	Mean Diffusivity	0.046748	0.013884	3.36699	0.034007
CNTF	MD in tract acoustic radiation (right)	Mean Diffusivity	0.049853	0.01461	3.41234	0.031022
CNTF	MD in tract corticospinal tract (right)	Mean Diffusivity	0.050312	0.014301	3.51811	0.025089
CNTF	MD in tract inferior fronto-occipital fasciculus (left)	Mean Diffusivity	0.043285	0.013386	3.23362	0.04346
CNTF	MD in tract inferior longitudinal fasciculus (left)	Mean Diffusivity	0.044017	0.013642	3.22647	0.044089
CNTF	MD in tract posterior thalamic radiation (left)	Mean Diffusivity	0.041313	0.01302	3.17307	0.048697
CNTF	MD in tract posterior thalamic radiation (right)	Mean Diffusivity	0.045571	0.013276	3.43263	0.029878
CNTF	MD in tract superior longitudinal fasciculus (left)	Mean Diffusivity	0.043817	0.013575	3.2278	0.043997
CNTN5	MD in tract superior thalamic radiation (left)	Mean Diffusivity	-0.0501	0.01369	-3.65935	0.018578
COL15A1	MD in tract medial lemniscus (left)	Mean Diffusivity	-0.05734	0.014487	-3.958	0.009883
COL15A1	MD in tract medial lemniscus (right)	Mean Diffusivity	-0.04926	0.013899	-3.54436	0.023778
COL15A1	MD in tract parahippocampal part of cingulum (left)	Mean Diffusivity	-0.0541	0.014911	-3.62801	0.019896
COL1A1	MD in tract middle cerebellar peduncle	Mean Diffusivity	-0.05721	0.014179	-4.03459	0.008527
COL6A3	MD in tract medial lemniscus (left)	Mean Diffusivity	-0.06157	0.014166	-4.34615	0.004611
COL6A3	MD in tract medial lemniscus (right)	Mean Diffusivity	-0.05361	0.013592	-3.94415	0.010171
COLEC12	MD in tract medial lemniscus (left)	Mean Diffusivity	-0.05261	0.014891	-3.53284	0.024216
COLEC12	MD in tract medial lemniscus (right)	Mean Diffusivity	-0.05347	0.014279	-3.74466	0.015572
COLEC12	MD in tract parahippocampal part of cingulum (right)	Mean Diffusivity	-0.04872	0.015293	-3.18567	0.047625
COMP	MD in tract acoustic radiation (left)	Mean Diffusivity	-0.06336	0.015326	-4.13418	0.007023
COMP	MD in tract acoustic radiation (right)	Mean Diffusivity	-0.05579	0.015214	-3.66723	0.018219
COMP	MD in tract uncinate fasciculus (left)	Mean Diffusivity	-0.04647	0.014241	-3.26286	0.041336
COMT	MD in tract anterior thalamic radiation (left)	Mean Diffusivity	0.043702	0.012292	3.55536	0.023319
COMT	MD in tract anterior thalamic radiation (right)	Mean Diffusivity	0.048239	0.012191	3.95693	0.009908
COMT	MD in tract cingulate gyrus part of cingulum (left)	Mean Diffusivity	0.051519	0.013803	3.73254	0.015898
COMT	MD in tract cingulate gyrus part of cingulum (right)	Mean Diffusivity	0.046187	0.013889	3.32533	0.037029
COMT	MD in tract superior thalamic radiation (right)	Mean Diffusivity	0.040873	0.012805	3.19185	0.047081
CORO1A	MD in tract anterior thalamic radiation (left)	Mean Diffusivity	0.045692	0.012163	3.75658	0.015158
CORO1A	MD in tract anterior thalamic radiation (right)	Mean Diffusivity	0.04152	0.01207	3.43982	0.029443
CORO1A	MD in tract cingulate gyrus part of cingulum (left)	Mean Diffusivity	0.058103	0.013654	4.25526	0.005578
CORO1A	MD in tract cingulate gyrus part of cingulum (right)	Mean Diffusivity	0.056708	0.013737	4.12801	0.007138
CORO1A	MD in tract superior thalamic radiation (right)	Mean Diffusivity	0.041305	0.012673	3.25931	0.041721
COX5B	MD in tract anterior thalamic radiation (right)	Mean Diffusivity	0.040342	0.012133	3.32491	0.037051
CPM	MD in tract acoustic radiation (right)	Mean Diffusivity	-0.05772	0.015346	-3.76149	0.015048
CPM	MD in tract forceps major	Mean Diffusivity	-0.06634	0.01545	-4.29377	0.005101
CPM	MD in tract medial lemniscus (right)	Mean Diffusivity	-0.06358	0.014059	-4.5226	0.003254
CPPED1	MD in tract cingulate gyrus part of cingulum (left)	Mean Diffusivity	0.04956	0.013963	3.5494	0.023645
CPPED1	MD in tract superior thalamic radiation (right)	Mean Diffusivity	0.04147	0.012952	3.20178	0.046138
CRADD	MD in tract anterior thalamic radiation (left)	Mean Diffusivity	0.039405	0.012248	3.21731	0.044779
CRADD	MD in tract anterior thalamic radiation (right)	Mean Diffusivity	0.040446	0.012151	3.32867	0.036822
CRADD	MD in tract cingulate gyrus part of cingulum (left)	Mean Diffusivity	0.048696	0.013752	3.54095	0.023903
CRADD	MD in tract superior thalamic radiation (right)	Mean Diffusivity	0.043193	0.012755	3.3864	0.032674
CRELD1	MD in tract middle cerebellar peduncle	Mean Diffusivity	0.046417	0.014492	3.20285	0.046099
CRELD2	MD in tract cingulate gyrus part of cingulum (right)	Mean Diffusivity	0.046953	0.013991	3.35598	0.034745
CRHBP	MD in tract medial lemniscus (right)	Mean Diffusivity	-0.04611	0.013781	-3.34605	0.035513
CRKL	MD in tract anterior thalamic radiation (left)	Mean Diffusivity	0.049361	0.012281	4.01923	0.008763
CRKL	MD in tract anterior thalamic radiation (right)	Mean Diffusivity	0.04825	0.012185	3.95975	0.009843
CRKL	MD in tract cingulate gyrus part of cingulum (left)	Mean Diffusivity	0.060799	0.013788	4.40961	0.004113
CRKL	MD in tract cingulate gyrus part of cingulum (right)	Mean Diffusivity	0.053334	0.013877	3.84327	0.012714
CRKL	MD in tract superior thalamic radiation (left)	Mean Diffusivity	0.045326	0.012859	3.52481	0.024624
CRKL	MD in tract superior thalamic radiation (right)	Mean Diffusivity	0.051528	0.012791	4.02847	0.008599
CRYGD	MD in tract corticospinal tract (right)	Mean Diffusivity	0.047724	0.014346	3.32658	0.036982
CSF1	MD in tract medial lemniscus (right)	Mean Diffusivity	-0.04617	0.013499	-3.4202	0.030642
CST3	MD in tract medial lemniscus (left)	Mean Diffusivity	-0.05171	0.015102	-3.42398	0.030407
CST3	MD in tract medial lemniscus (right)	Mean Diffusivity	-0.04688	0.014486	-3.23614	0.043351
CTF1	MD in tract anterior thalamic radiation (left)	Mean Diffusivity	0.042544	0.012258	3.47068	0.027551
CTF1	MD in tract anterior thalamic radiation (right)	Mean Diffusivity	0.049256	0.012156	4.052	0.008305
CTF1	MD in tract cingulate gyrus part of cingulum (left)	Mean Diffusivity	0.055023	0.013761	3.9985	0.009022
CTF1	MD in tract cingulate gyrus part of cingulum (right)	Mean Diffusivity	0.049926	0.013848	3.60542	0.020986
CTHRC1	MD in tract superior thalamic radiation (left)	Mean Diffusivity	0.04815	0.013907	3.46241	0.028039
CTNNA1	MD in tract acoustic radiation (right)	Mean Diffusivity	0.059108	0.014547	4.06328	0.008131
CTNNA1	MD in tract cingulate gyrus part of cingulum (left)	Mean Diffusivity	0.048569	0.013754	3.53122	0.024232
CTNNA1	MD in tract corticospinal tract (left)	Mean Diffusivity	0.045303	0.014301	3.16774	0.049158
CTNNA1	MD in tract corticospinal tract (right)	Mean Diffusivity	0.049967	0.014247	3.50715	0.025621
CTNNA1	MD in tract inferior fronto-occipital fasciculus (right)	Mean Diffusivity	0.043188	0.013407	3.22127	0.04449
CTNNA1	MD in tract inferior longitudinal fasciculus (right)	Mean Diffusivity	0.047616	0.013688	3.47866	0.027063
CTSB	MD in tract medial lemniscus (left)	Mean Diffusivity	0.048162	0.01406	3.42543	0.030358
CTSB	MD in tract medial lemniscus (right)	Mean Diffusivity	0.060011	0.013473	4.45407	0.003716
CTSD	MD in tract anterior thalamic radiation (left)	Mean Diffusivity	0.042942	0.012873	3.33579	0.03628
CTSD	MD in tract anterior thalamic radiation (right)	Mean Diffusivity	0.048614	0.012767	3.80764	0.013705
CTSD	MD in tract superior thalamic radiation (right)	Mean Diffusivity	0.042904	0.013409	3.19966	0.046256
DAB2	MD in tract anterior thalamic radiation (left)	Mean Diffusivity	0.046807	0.012266	3.81601	0.01344
DAB2	MD in tract anterior thalamic radiation (right)	Mean Diffusivity	0.052828	0.012164	4.34301	0.004626
DAB2	MD in tract cingulate gyrus part of cingulum (left)	Mean Diffusivity	0.059122	0.01377	4.29353	0.005101
DAB2	MD in tract cingulate gyrus part of cingulum (right)	Mean Diffusivity	0.054089	0.013857	3.90335	0.011175
DAB2	MD in tract superior thalamic radiation (left)	Mean Diffusivity	0.043954	0.012842	3.42269	0.030457
DAB2	MD in tract superior thalamic radiation (right)	Mean Diffusivity	0.049141	0.012775	3.84669	0.012634
DAG1	MD in tract anterior thalamic radiation (left)	Mean Diffusivity	0.05086	0.012293	4.13725	0.006982
DAG1	MD in tract anterior thalamic radiation (right)	Mean Diffusivity	0.052041	0.012195	4.26742	0.00551
DAG1	MD in tract cingulate gyrus part of cingulum (left)	Mean Diffusivity	0.050984	0.013811	3.69143	0.017454
DAG1	MD in tract cingulate gyrus part of cingulum (right)	Mean Diffusivity	0.045457	0.013898	3.27067	0.040869
DAG1	MD in tract superior thalamic radiation (right)	Mean Diffusivity	0.042326	0.012812	3.30363	0.038448
DAPP1	MD in tract anterior thalamic radiation (left)	Mean Diffusivity	0.048935	0.012241	3.9977	0.009022
DAPP1	MD in tract anterior thalamic radiation (right)	Mean Diffusivity	0.054929	0.012139	4.52511	0.003254
DAPP1	MD in tract cingulate gyrus part of cingulum (left)	Mean Diffusivity	0.058888	0.013744	4.28466	0.00524
DAPP1	MD in tract cingulate gyrus part of cingulum (right)	Mean Diffusivity	0.055484	0.013829	4.01201	0.008827
DAPP1	MD in tract inferior fronto-occipital fasciculus (right)	Mean Diffusivity	0.044379	0.013405	3.31065	0.038
DAPP1	MD in tract superior longitudinal fasciculus (left)	Mean Diffusivity	0.042991	0.013522	3.17923	0.048166
DAPP1	MD in tract superior longitudinal fasciculus (right)	Mean Diffusivity	0.048342	0.01342	3.60236	0.021115
DAPP1	MD in tract superior thalamic radiation (left)	Mean Diffusivity	0.04743	0.012815	3.70115	0.017007
DAPP1	MD in tract superior thalamic radiation (right)	Mean Diffusivity	0.047957	0.012752	3.7609	0.015048
DARS1	MD in tract cingulate gyrus part of cingulum (left)	Mean Diffusivity	0.046172	0.013784	3.34974	0.035281
DARS1	MD in tract cingulate gyrus part of cingulum (right)	Mean Diffusivity	0.046288	0.013866	3.3382	0.036074
DBI	MD in tract anterior thalamic radiation (left)	Mean Diffusivity	0.045398	0.01219	3.72406	0.01621
DBI	MD in tract anterior thalamic radiation (right)	Mean Diffusivity	0.046929	0.012093	3.88071	0.011686
DBI	MD in tract cingulate gyrus part of cingulum (left)	Mean Diffusivity	0.0531	0.013689	3.87904	0.011708
DBI	MD in tract cingulate gyrus part of cingulum (right)	Mean Diffusivity	0.04562	0.013777	3.31136	0.037943
DBI	MD in tract superior thalamic radiation (right)	Mean Diffusivity	0.040672	0.012701	3.20214	0.046114
DBNL	MD in tract anterior thalamic radiation (left)	Mean Diffusivity	0.049727	0.012272	4.052	0.008305
DBNL	MD in tract anterior thalamic radiation (right)	Mean Diffusivity	0.04792	0.012177	3.93531	0.010322
DBNL	MD in tract cingulate gyrus part of cingulum (left)	Mean Diffusivity	0.055479	0.013783	4.02512	0.008672
DBNL	MD in tract cingulate gyrus part of cingulum (right)	Mean Diffusivity	0.053214	0.013868	3.83725	0.012859
DBNL	MD in tract superior thalamic radiation (left)	Mean Diffusivity	0.043503	0.012851	3.38511	0.032735
DBNL	MD in tract superior thalamic radiation (right)	Mean Diffusivity	0.046259	0.012786	3.61781	0.020462
DCBLD2	MD in tract corticospinal tract (left)	Mean Diffusivity	0.052042	0.014769	3.52372	0.024708
DCBLD2	MD in tract corticospinal tract (right)	Mean Diffusivity	0.049387	0.014718	3.35544	0.034768
DCC	MD in tract parahippocampal part of cingulum (right)	Mean Diffusivity	-0.06013	0.014457	-4.15939	0.00675
DCTN1	MD in tract anterior thalamic radiation (left)	Mean Diffusivity	0.04101	0.012317	3.32965	0.036732
DCTN1	MD in tract cingulate gyrus part of cingulum (left)	Mean Diffusivity	0.05033	0.013829	3.63936	0.019452
DCTN1	MD in tract cingulate gyrus part of cingulum (right)	Mean Diffusivity	0.049154	0.013913	3.5329	0.024216
DCTN1	MD in tract superior thalamic radiation (right)	Mean Diffusivity	0.043105	0.012828	3.36032	0.034414
DCTN6	MD in tract anterior thalamic radiation (left)	Mean Diffusivity	0.043079	0.012215	3.52665	0.0245
DCTN6	MD in tract anterior thalamic radiation (right)	Mean Diffusivity	0.040319	0.012121	3.32639	0.036987
DCTN6	MD in tract superior thalamic radiation (left)	Mean Diffusivity	0.045113	0.012785	3.52861	0.024417
DCTN6	MD in tract superior thalamic radiation (right)	Mean Diffusivity	0.048636	0.012719	3.82379	0.013279
DDX58	MD in tract anterior thalamic radiation (left)	Mean Diffusivity	0.0442	0.012233	3.61319	0.020722
DDX58	MD in tract anterior thalamic radiation (right)	Mean Diffusivity	0.047865	0.012133	3.94488	0.010156
DDX58	MD in tract inferior fronto-occipital fasciculus (right)	Mean Diffusivity	0.044464	0.013392	3.32028	0.03737
DDX58	MD in tract superior thalamic radiation (left)	Mean Diffusivity	0.044404	0.012805	3.46775	0.027721
DDX58	MD in tract superior thalamic radiation (right)	Mean Diffusivity	0.042443	0.012743	3.33054	0.036635
DECR1	MD in tract anterior thalamic radiation (left)	Mean Diffusivity	0.042126	0.012273	3.4325	0.029878
DECR1	MD in tract anterior thalamic radiation (right)	Mean Diffusivity	0.044539	0.012174	3.65854	0.018593
DECR1	MD in tract cingulate gyrus part of cingulum (left)	Mean Diffusivity	0.045763	0.013784	3.31994	0.037395
DECR1	MD in tract cingulate gyrus part of cingulum (right)	Mean Diffusivity	0.045408	0.013867	3.27449	0.040536
DFFA	MD in tract anterior thalamic radiation (left)	Mean Diffusivity	0.051659	0.012245	4.21892	0.006107
DFFA	MD in tract anterior thalamic radiation (right)	Mean Diffusivity	0.052299	0.012147	4.30539	0.005024
DFFA	MD in tract cingulate gyrus part of cingulum (left)	Mean Diffusivity	0.061904	0.013748	4.50279	0.00332
DFFA	MD in tract cingulate gyrus part of cingulum (right)	Mean Diffusivity	0.059762	0.013833	4.32035	0.00485
DFFA	MD in tract superior longitudinal fasciculus (right)	Mean Diffusivity	0.048677	0.013426	3.62555	0.019999
DFFA	MD in tract superior thalamic radiation (left)	Mean Diffusivity	0.048814	0.01282	3.80762	0.013705
DFFA	MD in tract superior thalamic radiation (right)	Mean Diffusivity	0.055762	0.012751	4.37311	0.004426
DGKA	MD in tract cingulate gyrus part of cingulum (left)	Mean Diffusivity	0.046805	0.01387	3.37444	0.033464
DHPS	MD in tract acoustic radiation (right)	Mean Diffusivity	-0.0477	0.014697	-3.24563	0.042714
DIABLO	MD in tract anterior thalamic radiation (right)	Mean Diffusivity	0.039273	0.0121	3.24574	0.042714
DIABLO	MD in tract cingulate gyrus part of cingulum (right)	Mean Diffusivity	0.044631	0.013779	3.23914	0.043132
DKK3	MD in tract anterior thalamic radiation (right)	Mean Diffusivity	-0.05033	0.012597	-3.99539	0.009061
DKK3	MD in tract cingulate gyrus part of cingulum (right)	Mean Diffusivity	-0.04559	0.014354	-3.17613	0.04843
DKK3	MD in tract superior thalamic radiation (left)	Mean Diffusivity	-0.04469	0.013296	-3.3613	0.034406
DKK3	MD in tract superior thalamic radiation (right)	Mean Diffusivity	-0.04513	0.01323	-3.41137	0.031056
DLK1	MD in tract acoustic radiation (right)	Mean Diffusivity	-0.05274	0.015061	-3.5017	0.025874
DLK1	MD in tract anterior thalamic radiation (left)	Mean Diffusivity	-0.04236	0.012675	-3.34163	0.035874
DLK1	MD in tract corticospinal tract (left)	Mean Diffusivity	-0.05805	0.014791	-3.9249	0.010644
DLK1	MD in tract corticospinal tract (right)	Mean Diffusivity	-0.05246	0.014743	-3.55846	0.023172
DLK1	MD in tract inferior fronto-occipital fasciculus (left)	Mean Diffusivity	-0.05036	0.013796	-3.65006	0.018939
DLK1	MD in tract inferior fronto-occipital fasciculus (right)	Mean Diffusivity	-0.05087	0.01387	-3.66771	0.018219
DLK1	MD in tract inferior longitudinal fasciculus (left)	Mean Diffusivity	-0.05667	0.014056	-4.03209	0.008566
DLK1	MD in tract inferior longitudinal fasciculus (right)	Mean Diffusivity	-0.05002	0.014164	-3.53153	0.024221
DLK1	MD in tract parahippocampal part of cingulum (right)	Mean Diffusivity	-0.0549	0.014778	-3.7153	0.016543
DLK1	MD in tract posterior thalamic radiation (left)	Mean Diffusivity	-0.05627	0.013412	-4.19539	0.006338
DLK1	MD in tract posterior thalamic radiation (right)	Mean Diffusivity	-0.05534	0.01368	-4.04525	0.00841
DLK1	MD in tract superior longitudinal fasciculus (left)	Mean Diffusivity	-0.05406	0.013988	-3.86502	0.012162
DLK1	MD in tract superior thalamic radiation (left)	Mean Diffusivity	-0.05105	0.013261	-3.84966	0.012531
DLK1	MD in tract superior thalamic radiation (right)	Mean Diffusivity	-0.05065	0.013196	-3.83811	0.012858
DLK1	MD in tract uncinate fasciculus (left)	Mean Diffusivity	-0.04813	0.014094	-3.41536	0.030974
DMD	MD in tract cingulate gyrus part of cingulum (right)	Mean Diffusivity	0.044544	0.013983	3.18551	0.047625
DMP1	MD in tract middle cerebellar peduncle	Mean Diffusivity	-0.05325	0.014485	-3.6759	0.018015
DNAJA2	MD in tract anterior thalamic radiation (left)	Mean Diffusivity	0.042942	0.012314	3.48733	0.026609
DNAJA2	MD in tract anterior thalamic radiation (right)	Mean Diffusivity	0.045805	0.012214	3.75008	0.015418
DNAJA2	MD in tract cingulate gyrus part of cingulum (left)	Mean Diffusivity	0.050798	0.013827	3.67377	0.01808
DNAJA2	MD in tract cingulate gyrus part of cingulum (right)	Mean Diffusivity	0.047492	0.013913	3.41357	0.031013
DNAJA2	MD in tract superior thalamic radiation (right)	Mean Diffusivity	0.043337	0.012826	3.3789	0.033153
DNMBP	MD in tract anterior thalamic radiation (left)	Mean Diffusivity	0.045314	0.012266	3.69433	0.01734
DNMBP	MD in tract anterior thalamic radiation (right)	Mean Diffusivity	0.040791	0.012172	3.35111	0.035128
DNMBP	MD in tract cingulate gyrus part of cingulum (left)	Mean Diffusivity	0.044692	0.01378	3.24323	0.042908
DNMBP	MD in tract cingulate gyrus part of cingulum (right)	Mean Diffusivity	0.045913	0.013862	3.31218	0.037909
DNMBP	MD in tract superior thalamic radiation (right)	Mean Diffusivity	0.041245	0.012779	3.22743	0.044035
DOK1	MD in tract anterior thalamic radiation (right)	Mean Diffusivity	0.038938	0.012306	3.1641	0.04958
DOK2	MD in tract anterior thalamic radiation (left)	Mean Diffusivity	0.047378	0.012263	3.86336	0.012164
DOK2	MD in tract anterior thalamic radiation (right)	Mean Diffusivity	0.046243	0.012168	3.80052	0.013844
DOK2	MD in tract cingulate gyrus part of cingulum (left)	Mean Diffusivity	0.057758	0.013769	4.19487	0.006338
DOK2	MD in tract cingulate gyrus part of cingulum (right)	Mean Diffusivity	0.058276	0.013851	4.20737	0.006214
DOK2	MD in tract superior thalamic radiation (right)	Mean Diffusivity	0.045585	0.012775	3.56813	0.022771
DPP10	MD in tract forceps major	Mean Diffusivity	0.04867	0.015072	3.22911	0.043903
DPP4	MD in tract corticospinal tract (right)	Mean Diffusivity	-0.05237	0.014504	-3.61056	0.020799
DPP6	MD in tract middle cerebellar peduncle	Mean Diffusivity	-0.04803	0.014633	-3.28251	0.039825
DPP6	MD in tract superior thalamic radiation (left)	Mean Diffusivity	-0.04312	0.013298	-3.24249	0.04296
DPT	MD in tract acoustic radiation (right)	Mean Diffusivity	-0.05047	0.015764	-3.2016	0.046138
DPT	MD in tract corticospinal tract (left)	Mean Diffusivity	-0.06034	0.015479	-3.89822	0.011264
DPT	MD in tract corticospinal tract (right)	Mean Diffusivity	-0.08179	0.015402	-5.30994	0.000335
DPT	MD in tract medial lemniscus (left)	Mean Diffusivity	-0.06855	0.015051	-4.55459	0.003163
DPT	MD in tract medial lemniscus (right)	Mean Diffusivity	-0.06976	0.014431	-4.8338	0.001582
DPT	MD in tract parahippocampal part of cingulum (right)	Mean Diffusivity	-0.0637	0.01546	-4.12037	0.007207
DPY30	MD in tract anterior thalamic radiation (left)	Mean Diffusivity	0.044477	0.012406	3.58519	0.021985
DPY30	MD in tract anterior thalamic radiation (right)	Mean Diffusivity	0.048959	0.012304	3.97906	0.009388
DPY30	MD in tract cingulate gyrus part of cingulum (left)	Mean Diffusivity	0.049622	0.013933	3.56148	0.023051
DPY30	MD in tract cingulate gyrus part of cingulum (right)	Mean Diffusivity	0.050017	0.014016	3.56853	0.022763
DRG2	MD in tract anterior thalamic radiation (left)	Mean Diffusivity	0.048526	0.012214	3.97288	0.009521
DRG2	MD in tract anterior thalamic radiation (right)	Mean Diffusivity	0.048821	0.012118	4.02884	0.008599
DRG2	MD in tract cingulate gyrus part of cingulum (left)	Mean Diffusivity	0.046457	0.013724	3.38505	0.032735
DSG2	MD in tract anterior thalamic radiation (right)	Mean Diffusivity	-0.04061	0.012696	-3.19884	0.046333
DSG2	MD in tract medial lemniscus (right)	Mean Diffusivity	0.047153	0.013938	3.38299	0.032892
DSG3	MD in tract anterior thalamic radiation (right)	Mean Diffusivity	-0.0416	0.012934	-3.21603	0.044873
DSG4	MD in tract anterior thalamic radiation (right)	Mean Diffusivity	-0.0427	0.012254	-3.48444	0.026787
DSG4	MD in tract posterior thalamic radiation (right)	Mean Diffusivity	-0.05043	0.013335	-3.78166	0.014396
DXO	MD in tract cingulate gyrus part of cingulum (left)	Mean Diffusivity	0.046782	0.013889	3.36835	0.033952
DXO	MD in tract superior thalamic radiation (right)	Mean Diffusivity	0.041862	0.012881	3.24993	0.042436
DYNC1H1	MD in tract corticospinal tract (right)	Mean Diffusivity	0.046192	0.014279	3.23503	0.043402
EBAG9	MD in tract anterior thalamic radiation (left)	Mean Diffusivity	0.055541	0.012241	4.53711	0.003237
EBAG9	MD in tract anterior thalamic radiation (right)	Mean Diffusivity	0.057554	0.012143	4.73977	0.001997
EBAG9	MD in tract cingulate gyrus part of cingulum (left)	Mean Diffusivity	0.058364	0.013752	4.24408	0.005767
EBAG9	MD in tract cingulate gyrus part of cingulum (right)	Mean Diffusivity	0.053241	0.013839	3.84721	0.012627
EBAG9	MD in tract inferior fronto-occipital fasciculus (right)	Mean Diffusivity	0.044917	0.013412	3.34906	0.035329
EBAG9	MD in tract superior longitudinal fasciculus (right)	Mean Diffusivity	0.043879	0.01343	3.2672	0.041009
EBAG9	MD in tract superior thalamic radiation (left)	Mean Diffusivity	0.048077	0.012821	3.74981	0.015419
EBAG9	MD in tract superior thalamic radiation (right)	Mean Diffusivity	0.054317	0.012753	4.25919	0.00551
ECHS1	MD in tract anterior thalamic radiation (left)	Mean Diffusivity	0.042983	0.012452	3.45184	0.028667
ECHS1	MD in tract anterior thalamic radiation (right)	Mean Diffusivity	0.053794	0.012345	4.35767	0.004525
EDA2R	MD in tract inferior fronto-occipital fasciculus (right)	Mean Diffusivity	-0.06237	0.016929	-3.684	0.017796
EDN1	MD in tract cingulate gyrus part of cingulum (right)	Mean Diffusivity	0.051395	0.01428	3.59899	0.021315
EGLN1	MD in tract anterior thalamic radiation (left)	Mean Diffusivity	0.0458	0.012461	3.67554	0.018024
EGLN1	MD in tract anterior thalamic radiation (right)	Mean Diffusivity	0.055998	0.012353	4.53306	0.003254
EGLN1	MD in tract cingulate gyrus part of cingulum (left)	Mean Diffusivity	0.048532	0.013997	3.46739	0.027721
EGLN1	MD in tract cingulate gyrus part of cingulum (right)	Mean Diffusivity	0.047737	0.014081	3.39016	0.032339
EGLN1	MD in tract superior longitudinal fasciculus (right)	Mean Diffusivity	0.045256	0.01366	3.31306	0.03785
EGLN1	MD in tract superior thalamic radiation (left)	Mean Diffusivity	0.059738	0.013031	4.58425	0.00295
EGLN1	MD in tract superior thalamic radiation (right)	Mean Diffusivity	0.051592	0.012975	3.97635	0.009447
EIF4B	MD in tract anterior thalamic radiation (left)	Mean Diffusivity	0.040058	0.012315	3.25283	0.042144
EIF4B	MD in tract anterior thalamic radiation (right)	Mean Diffusivity	0.042063	0.012216	3.44319	0.029287
EIF4B	MD in tract cingulate gyrus part of cingulum (left)	Mean Diffusivity	0.049571	0.013827	3.58501	0.021985
EIF4B	MD in tract superior thalamic radiation (right)	Mean Diffusivity	0.043807	0.012825	3.41587	0.030961
EIF4G1	MD in tract anterior thalamic radiation (left)	Mean Diffusivity	0.048864	0.012243	3.99133	0.009074
EIF4G1	MD in tract anterior thalamic radiation (right)	Mean Diffusivity	0.047829	0.012147	3.93757	0.010321
EIF4G1	MD in tract cingulate gyrus part of cingulum (left)	Mean Diffusivity	0.054507	0.01375	3.96421	0.009741
EIF4G1	MD in tract cingulate gyrus part of cingulum (right)	Mean Diffusivity	0.055261	0.013832	3.99527	0.009061
EIF4G1	MD in tract superior thalamic radiation (left)	Mean Diffusivity	0.041092	0.012821	3.20495	0.04604
EIF4G1	MD in tract superior thalamic radiation (right)	Mean Diffusivity	0.04826	0.012753	3.78419	0.0143
ELOA	MD in tract anterior thalamic radiation (left)	Mean Diffusivity	0.043045	0.012381	3.47668	0.02715
ELOA	MD in tract anterior thalamic radiation (right)	Mean Diffusivity	0.049089	0.012278	3.99797	0.009022
ELOA	MD in tract cingulate gyrus part of cingulum (left)	Mean Diffusivity	0.04747	0.013905	3.41375	0.031013
ELOA	MD in tract cingulate gyrus part of cingulum (right)	Mean Diffusivity	0.047308	0.013989	3.38182	0.032955
ELOA	MD in tract superior longitudinal fasciculus (right)	Mean Diffusivity	0.046956	0.013569	3.46054	0.028086
ELOA	MD in tract superior thalamic radiation (left)	Mean Diffusivity	0.04604	0.012957	3.55317	0.023428
ELOA	MD in tract superior thalamic radiation (right)	Mean Diffusivity	0.040957	0.012898	3.17555	0.04843
ELOB	MD in tract superior thalamic radiation (right)	Mean Diffusivity	0.041573	0.012929	3.21546	0.044873
ENAH	MD in tract anterior thalamic radiation (left)	Mean Diffusivity	0.039015	0.012308	3.16984	0.048963
ENG	MD in tract medial lemniscus (left)	Mean Diffusivity	0.044463	0.013834	3.21405	0.045034
ENO1	MD in tract anterior thalamic radiation (left)	Mean Diffusivity	0.05429	0.012183	4.45631	0.003716
ENO1	MD in tract anterior thalamic radiation (right)	Mean Diffusivity	0.0537	0.012087	4.44275	0.00378
ENO1	MD in tract cingulate gyrus part of cingulum (left)	Mean Diffusivity	0.054799	0.013688	4.00351	0.008958
ENO1	MD in tract cingulate gyrus part of cingulum (right)	Mean Diffusivity	0.045105	0.013778	3.27382	0.040592
ENO1	MD in tract superior longitudinal fasciculus (right)	Mean Diffusivity	0.043953	0.013365	3.28879	0.039293
ENO1	MD in tract superior thalamic radiation (left)	Mean Diffusivity	0.043937	0.012762	3.44281	0.029297
ENO1	MD in tract superior thalamic radiation (right)	Mean Diffusivity	0.048684	0.012696	3.83477	0.012923
ENO2	MD in tract anterior thalamic radiation (left)	Mean Diffusivity	0.044056	0.012231	3.6021	0.021115
ENO2	MD in tract anterior thalamic radiation (right)	Mean Diffusivity	0.041399	0.012136	3.41119	0.031058
ENO2	MD in tract cingulate gyrus part of cingulum (left)	Mean Diffusivity	0.058733	0.013728	4.27828	0.005316
ENO2	MD in tract cingulate gyrus part of cingulum (right)	Mean Diffusivity	0.047154	0.01382	3.41196	0.031022
ENO2	MD in tract superior thalamic radiation (right)	Mean Diffusivity	0.04409	0.01274	3.46077	0.028086
ENPP2	MD in tract forceps minor	Mean Diffusivity	-0.05473	0.017172	-3.18731	0.047469
ENPP2	MD in tract uncinate fasciculus (right)	Mean Diffusivity	-0.05821	0.016838	-3.45719	0.028325
ENPP5	MD in tract medial lemniscus (left)	Mean Diffusivity	0.062454	0.014877	4.19809	0.006322
EPHA2	MD in tract parahippocampal part of cingulum (right)	Mean Diffusivity	-0.04887	0.014811	-3.29974	0.038669
EPS8L2	MD in tract parahippocampal part of cingulum (right)	Mean Diffusivity	-0.05055	0.014903	-3.39237	0.032232
ERBB2	MD in tract acoustic radiation (left)	Mean Diffusivity	-0.06257	0.015599	-4.01124	0.008827
ERBB2	MD in tract acoustic radiation (right)	Mean Diffusivity	-0.05959	0.015481	-3.8495	0.012531
ERBB2	MD in tract medial lemniscus (right)	Mean Diffusivity	-0.06381	0.014184	-4.49909	0.003341
ERBIN	MD in tract anterior thalamic radiation (left)	Mean Diffusivity	0.046615	0.01226	3.80221	0.013844
ERBIN	MD in tract anterior thalamic radiation (right)	Mean Diffusivity	0.048612	0.012162	3.99714	0.009022
ERBIN	MD in tract cingulate gyrus part of cingulum (left)	Mean Diffusivity	0.049028	0.013772	3.56008	0.023116
ERBIN	MD in tract cingulate gyrus part of cingulum (right)	Mean Diffusivity	0.049361	0.013854	3.56298	0.02296
ERBIN	MD in tract superior thalamic radiation (left)	Mean Diffusivity	0.041539	0.012837	3.2358	0.043363
ERBIN	MD in tract superior thalamic radiation (right)	Mean Diffusivity	0.043797	0.012773	3.42895	0.030152
EZR	MD in tract acoustic radiation (right)	Mean Diffusivity	-0.05542	0.014672	-3.77746	0.014572
F11R	MD in tract anterior thalamic radiation (right)	Mean Diffusivity	0.03916	0.012179	3.21539	0.044873
F11R	MD in tract cingulate gyrus part of cingulum (left)	Mean Diffusivity	0.045414	0.013786	3.29427	0.039025
F11R	MD in tract cingulate gyrus part of cingulum (right)	Mean Diffusivity	0.045713	0.013868	3.29632	0.038938
F9	MD in tract anterior thalamic radiation (right)	Mean Diffusivity	0.040158	0.012509	3.21032	0.045405
F9	MD in tract medial lemniscus (right)	Mean Diffusivity	-0.04367	0.013735	-3.17929	0.048166
FABP4	MD in tract acoustic radiation (right)	Mean Diffusivity	-0.07834	0.015845	-4.94415	0.001178
FABP4	MD in tract corticospinal tract (left)	Mean Diffusivity	-0.06711	0.015577	-4.30802	0.004984
FABP4	MD in tract corticospinal tract (right)	Mean Diffusivity	-0.09849	0.015485	-6.3606	2.9e-06
FABP4	MD in tract inferior fronto-occipital fasciculus (right)	Mean Diffusivity	-0.05161	0.014613	-3.53188	0.024221
FABP4	MD in tract inferior longitudinal fasciculus (left)	Mean Diffusivity	-0.05769	0.014809	-3.89547	0.011276
FABP4	MD in tract inferior longitudinal fasciculus (right)	Mean Diffusivity	-0.07438	0.014902	-4.99156	0.000979
FABP4	MD in tract medial lemniscus (left)	Mean Diffusivity	-0.10204	0.015111	-6.75257	2.57e-07
FABP4	MD in tract medial lemniscus (right)	Mean Diffusivity	-0.11292	0.014469	-7.80451	1.93e-10
FABP4	MD in tract parahippocampal part of cingulum (left)	Mean Diffusivity	-0.05649	0.015603	-3.62064	0.02031
FABP4	MD in tract parahippocampal part of cingulum (right)	Mean Diffusivity	-0.05869	0.015568	-3.77003	0.014765
FABP4	MD in tract uncinate fasciculus (left)	Mean Diffusivity	-0.05328	0.014845	-3.58924	0.021838
FABP4	MD in tract uncinate fasciculus (right)	Mean Diffusivity	-0.05531	0.014791	-3.73959	0.01576
FABP5	MD in tract cingulate gyrus part of cingulum (left)	Mean Diffusivity	0.053666	0.0137	3.91721	0.010866
FABP5	MD in tract cingulate gyrus part of cingulum (right)	Mean Diffusivity	0.045694	0.013788	3.31397	0.037746
FABP5	MD in tract superior thalamic radiation (right)	Mean Diffusivity	0.042355	0.012711	3.33223	0.036472
FADD	MD in tract anterior thalamic radiation (left)	Mean Diffusivity	0.048312	0.01221	3.95661	0.009908
FADD	MD in tract anterior thalamic radiation (right)	Mean Diffusivity	0.04882	0.012114	4.03015	0.008571
FADD	MD in tract cingulate gyrus part of cingulum (left)	Mean Diffusivity	0.062048	0.013706	4.52699	0.003254
FADD	MD in tract cingulate gyrus part of cingulum (right)	Mean Diffusivity	0.058265	0.013792	4.2245	0.006014
FADD	MD in tract superior thalamic radiation (left)	Mean Diffusivity	0.041148	0.012787	3.21795	0.04475
FADD	MD in tract superior thalamic radiation (right)	Mean Diffusivity	0.047598	0.01272	3.74206	0.015661
FAM171B	MD in tract cingulate gyrus part of cingulum (right)	Mean Diffusivity	0.047474	0.013931	3.40793	0.031242
FAM20A	MD in tract anterior thalamic radiation (right)	Mean Diffusivity	0.056215	0.012523	4.48905	0.003408
FAM20A	MD in tract medial lemniscus (right)	Mean Diffusivity	-0.04835	0.013762	-3.51319	0.025373
FAP	MD in tract inferior fronto-occipital fasciculus (left)	Mean Diffusivity	-0.06015	0.013699	-4.39076	0.004299
FAP	MD in tract inferior fronto-occipital fasciculus (right)	Mean Diffusivity	-0.04847	0.013783	-3.51646	0.025189
FAP	MD in tract inferior longitudinal fasciculus (left)	Mean Diffusivity	-0.05818	0.013964	-4.1666	0.00675
FAP	MD in tract inferior longitudinal fasciculus (right)	Mean Diffusivity	-0.04691	0.014076	-3.33235	0.036472
FAP	MD in tract posterior thalamic radiation (left)	Mean Diffusivity	-0.05336	0.013328	-4.00312	0.008958
FAS	MD in tract acoustic radiation (right)	Mean Diffusivity	-0.05308	0.016016	-3.31408	0.037746
FAS	MD in tract inferior fronto-occipital fasciculus (right)	Mean Diffusivity	-0.04902	0.014752	-3.32272	0.037217
FAS	MD in tract inferior longitudinal fasciculus (right)	Mean Diffusivity	-0.05341	0.015061	-3.5465	0.023645
FAS	MD in tract parahippocampal part of cingulum (right)	Mean Diffusivity	-0.06312	0.015709	-4.01771	0.008763
FCAR	MD in tract medial lemniscus (left)	Mean Diffusivity	-0.04478	0.013819	-3.24034	0.043088
FCER2	MD in tract corticospinal tract (right)	Mean Diffusivity	-0.054	0.014308	-3.77397	0.014659
FCER2	MD in tract inferior fronto-occipital fasciculus (left)	Mean Diffusivity	-0.04244	0.013396	-3.1678	0.049158
FCER2	MD in tract inferior fronto-occipital fasciculus (right)	Mean Diffusivity	-0.04515	0.013466	-3.35252	0.035029
FCER2	MD in tract inferior longitudinal fasciculus (left)	Mean Diffusivity	-0.04779	0.01365	-3.50106	0.0259
FCER2	MD in tract inferior longitudinal fasciculus (right)	Mean Diffusivity	-0.05462	0.013744	-3.97412	0.009503
FCER2	MD in tract posterior thalamic radiation (right)	Mean Diffusivity	-0.05125	0.013281	-3.85851	0.01227
FCER2	MD in tract superior longitudinal fasciculus (left)	Mean Diffusivity	-0.04821	0.013581	-3.54985	0.023628
FCER2	MD in tract superior thalamic radiation (left)	Mean Diffusivity	-0.04949	0.012873	-3.84452	0.012679
FCER2	MD in tract superior thalamic radiation (right)	Mean Diffusivity	-0.04148	0.012816	-3.23649	0.043351
FCGR2B	MD in tract anterior thalamic radiation (left)	Mean Diffusivity	0.045864	0.012271	3.73766	0.015788
FCGR2B	MD in tract anterior thalamic radiation (right)	Mean Diffusivity	0.0431	0.012176	3.53972	0.023943
FCGR2B	MD in tract cingulate gyrus part of cingulum (left)	Mean Diffusivity	0.049466	0.013783	3.58897	0.021838
FCGR2B	MD in tract middle cerebellar peduncle	Mean Diffusivity	0.047772	0.014136	3.37943	0.033127
FCRL1	MD in tract inferior longitudinal fasciculus (left)	Mean Diffusivity	-0.04513	0.013752	-3.28202	0.039855
FCRL1	MD in tract posterior thalamic radiation (left)	Mean Diffusivity	-0.04678	0.013121	-3.56508	0.022891
FCRL1	MD in tract posterior thalamic radiation (right)	Mean Diffusivity	-0.04746	0.013381	-3.54681	0.023645
FGA	MD in tract medial lemniscus (right)	Mean Diffusivity	-0.04432	0.01374	-3.2253	0.044212
FGD3	MD in tract anterior thalamic radiation (right)	Mean Diffusivity	0.043365	0.012268	3.53478	0.02414
FGF2	MD in tract anterior thalamic radiation (right)	Mean Diffusivity	0.041462	0.012083	3.43154	0.029927
FGF2	MD in tract cingulate gyrus part of cingulum (left)	Mean Diffusivity	0.051403	0.013674	3.75924	0.015114
FGF2	MD in tract cingulate gyrus part of cingulum (right)	Mean Diffusivity	0.050971	0.013756	3.7053	0.016892
FGF2	MD in tract superior thalamic radiation (left)	Mean Diffusivity	0.041682	0.012748	3.26972	0.040907
FGF2	MD in tract superior thalamic radiation (right)	Mean Diffusivity	0.043024	0.012684	3.39194	0.032247
FGFBP1	MD in tract forceps minor	Mean Diffusivity	-0.04856	0.01399	-3.47095	0.027546
FGFBP1	MD in tract superior thalamic radiation (left)	Mean Diffusivity	-0.04163	0.012963	-3.21114	0.045335
FGFBP3	MD in tract medial lemniscus (left)	Mean Diffusivity	-0.04497	0.0142	-3.16694	0.049273
FGFR2	MD in tract parahippocampal part of cingulum (right)	Mean Diffusivity	-0.05185	0.015284	-3.39223	0.032232
FGR	MD in tract anterior thalamic radiation (left)	Mean Diffusivity	0.053866	0.012386	4.3488	0.004587
FGR	MD in tract anterior thalamic radiation (right)	Mean Diffusivity	0.060392	0.012282	4.91714	0.001303
FGR	MD in tract cingulate gyrus part of cingulum (left)	Mean Diffusivity	0.067064	0.013904	4.82324	0.001642
FGR	MD in tract cingulate gyrus part of cingulum (right)	Mean Diffusivity	0.065831	0.013989	4.70586	0.002094
FGR	MD in tract corticospinal tract (right)	Mean Diffusivity	0.046694	0.014422	3.23767	0.043216
FGR	MD in tract forceps minor	Mean Diffusivity	0.045759	0.014006	3.26713	0.041009
FGR	MD in tract superior longitudinal fasciculus (right)	Mean Diffusivity	0.050164	0.013583	3.69327	0.017395
FGR	MD in tract superior thalamic radiation (left)	Mean Diffusivity	0.054876	0.012965	4.23247	0.005935
FGR	MD in tract superior thalamic radiation (right)	Mean Diffusivity	0.059945	0.012897	4.64806	0.002494
FHIT	MD in tract anterior thalamic radiation (right)	Mean Diffusivity	0.040701	0.012212	3.33284	0.036431
FHIT	MD in tract cingulate gyrus part of cingulum (left)	Mean Diffusivity	0.059887	0.013812	4.33574	0.004642
FHIT	MD in tract cingulate gyrus part of cingulum (right)	Mean Diffusivity	0.049248	0.013904	3.54191	0.023893
FHIT	MD in tract forceps minor	Mean Diffusivity	0.044991	0.013907	3.23519	0.043398
FHIT	MD in tract superior longitudinal fasciculus (right)	Mean Diffusivity	0.044625	0.01349	3.30801	0.038161
FHIT	MD in tract superior thalamic radiation (left)	Mean Diffusivity	0.044968	0.012881	3.49097	0.0264
FHIT	MD in tract superior thalamic radiation (right)	Mean Diffusivity	0.051999	0.012812	4.05847	0.00822
FIS1	MD in tract anterior thalamic radiation (left)	Mean Diffusivity	0.038951	0.012244	3.18117	0.047976
FIS1	MD in tract anterior thalamic radiation (right)	Mean Diffusivity	0.039988	0.012147	3.29201	0.039113
FIS1	MD in tract cingulate gyrus part of cingulum (left)	Mean Diffusivity	0.050198	0.013747	3.65165	0.018904
FKBP1B	MD in tract anterior thalamic radiation (right)	Mean Diffusivity	0.043878	0.012107	3.6241	0.020094
FKBP1B	MD in tract cingulate gyrus part of cingulum (left)	Mean Diffusivity	0.048104	0.013706	3.50959	0.025533
FKBP1B	MD in tract cingulate gyrus part of cingulum (right)	Mean Diffusivity	0.045008	0.013791	3.26364	0.041242
FKBP4	MD in tract anterior thalamic radiation (left)	Mean Diffusivity	0.045248	0.012214	3.70456	0.016907
FKBP4	MD in tract anterior thalamic radiation (right)	Mean Diffusivity	0.047348	0.012116	3.90784	0.011066
FKBP4	MD in tract cingulate gyrus part of cingulum (left)	Mean Diffusivity	0.045178	0.013722	3.29245	0.039095
FKBP4	MD in tract superior thalamic radiation (left)	Mean Diffusivity	0.044185	0.012786	3.45573	0.028368
FKBP4	MD in tract superior thalamic radiation (right)	Mean Diffusivity	0.048357	0.01272	3.8016	0.013844
FKBP5	MD in tract anterior thalamic radiation (left)	Mean Diffusivity	0.058376	0.012238	4.76995	0.001896
FKBP5	MD in tract anterior thalamic radiation (right)	Mean Diffusivity	0.060359	0.012139	4.97219	0.00104
FKBP5	MD in tract cingulate gyrus part of cingulum (left)	Mean Diffusivity	0.053866	0.013756	3.91594	0.010879
FKBP5	MD in tract cingulate gyrus part of cingulum (right)	Mean Diffusivity	0.055867	0.013836	4.03771	0.008527
FKBP5	MD in tract inferior fronto-occipital fasciculus (right)	Mean Diffusivity	0.043426	0.013412	3.23776	0.043216
FKBP5	MD in tract superior longitudinal fasciculus (left)	Mean Diffusivity	0.045749	0.013527	3.38193	0.032955
FKBP5	MD in tract superior longitudinal fasciculus (right)	Mean Diffusivity	0.048133	0.013427	3.5849	0.021985
FKBP5	MD in tract superior thalamic radiation (left)	Mean Diffusivity	0.051547	0.012818	4.02148	0.008763
FKBP5	MD in tract superior thalamic radiation (right)	Mean Diffusivity	0.056854	0.01275	4.45908	0.003712
FKBP7	MD in tract anterior thalamic radiation (left)	Mean Diffusivity	0.038779	0.012125	3.19821	0.046333
FKBP7	MD in tract anterior thalamic radiation (right)	Mean Diffusivity	0.046294	0.012024	3.85018	0.012531
FKBP7	MD in tract cingulate gyrus part of cingulum (left)	Mean Diffusivity	0.045648	0.013616	3.3525	0.035029
FKBP7	MD in tract cingulate gyrus part of cingulum (right)	Mean Diffusivity	0.044283	0.013699	3.23269	0.043563
FKBP7	MD in tract inferior fronto-occipital fasciculus (right)	Mean Diffusivity	0.044755	0.013269	3.37285	0.033613
FKBP7	MD in tract superior longitudinal fasciculus (left)	Mean Diffusivity	0.045714	0.013384	3.41558	0.030974
FKBP7	MD in tract superior longitudinal fasciculus (right)	Mean Diffusivity	0.05221	0.013281	3.93119	0.010419
FKBP7	MD in tract superior thalamic radiation (right)	Mean Diffusivity	0.047154	0.012623	3.73541	0.015841
FLI1	MD in tract anterior thalamic radiation (left)	Mean Diffusivity	0.049415	0.012297	4.01849	0.008763
FLI1	MD in tract anterior thalamic radiation (right)	Mean Diffusivity	0.055316	0.012194	4.53624	0.003237
FLI1	MD in tract cingulate gyrus part of cingulum (left)	Mean Diffusivity	0.056295	0.01381	4.07648	0.007866
FLI1	MD in tract cingulate gyrus part of cingulum (right)	Mean Diffusivity	0.052293	0.013896	3.76319	0.01501
FLI1	MD in tract inferior fronto-occipital fasciculus (right)	Mean Diffusivity	0.05022	0.013462	3.73044	0.015953
FLI1	MD in tract superior longitudinal fasciculus (right)	Mean Diffusivity	0.045555	0.013484	3.37858	0.033173
FLI1	MD in tract superior thalamic radiation (left)	Mean Diffusivity	0.045239	0.012876	3.5136	0.02537
FLI1	MD in tract superior thalamic radiation (right)	Mean Diffusivity	0.046485	0.012812	3.62839	0.019885
FLT3LG	MD in tract acoustic radiation (right)	Mean Diffusivity	-0.05642	0.015335	-3.67895	0.017927
FLT3LG	MD in tract inferior fronto-occipital fasciculus (left)	Mean Diffusivity	-0.05964	0.014041	-4.2474	0.005719
FLT3LG	MD in tract inferior longitudinal fasciculus (left)	Mean Diffusivity	-0.06284	0.014309	-4.39158	0.004299
FLT3LG	MD in tract inferior longitudinal fasciculus (right)	Mean Diffusivity	-0.04689	0.014427	-3.25024	0.04241
FLT3LG	MD in tract uncinate fasciculus (left)	Mean Diffusivity	-0.05012	0.014351	-3.49248	0.026337
FLT3LG	MD in tract uncinate fasciculus (right)	Mean Diffusivity	-0.05342	0.014298	-3.73653	0.015804
FNTA	MD in tract cingulate gyrus part of cingulum (right)	Mean Diffusivity	0.046773	0.013953	3.35222	0.035043
FNTA	MD in tract superior longitudinal fasciculus (right)	Mean Diffusivity	0.042995	0.013537	3.17621	0.04843
FNTA	MD in tract superior thalamic radiation (right)	Mean Diffusivity	0.043209	0.012863	3.35929	0.034504
FOLR1	MD in tract corticospinal tract (right)	Mean Diffusivity	0.049126	0.014889	3.2994	0.038678
FOLR1	MD in tract medial lemniscus (left)	Mean Diffusivity	0.050323	0.014536	3.46197	0.028048
FOLR2	MD in tract medial lemniscus (right)	Mean Diffusivity	-0.04703	0.013794	-3.40943	0.031126
FOXO1	MD in tract anterior thalamic radiation (left)	Mean Diffusivity	0.060128	0.012309	4.88506	0.001382
FOXO1	MD in tract anterior thalamic radiation (right)	Mean Diffusivity	0.064102	0.012207	5.25133	0.000429
FOXO1	MD in tract cingulate gyrus part of cingulum (left)	Mean Diffusivity	0.064124	0.013827	4.6376	0.002565
FOXO1	MD in tract cingulate gyrus part of cingulum (right)	Mean Diffusivity	0.06291	0.013911	4.52223	0.003254
FOXO1	MD in tract inferior fronto-occipital fasciculus (right)	Mean Diffusivity	0.050499	0.013486	3.74458	0.015572
FOXO1	MD in tract superior longitudinal fasciculus (left)	Mean Diffusivity	0.047426	0.013606	3.48569	0.026719
FOXO1	MD in tract superior longitudinal fasciculus (right)	Mean Diffusivity	0.055284	0.0135	4.0952	0.007533
FOXO1	MD in tract superior thalamic radiation (left)	Mean Diffusivity	0.055373	0.01289	4.29583	0.005101
FOXO1	MD in tract superior thalamic radiation (right)	Mean Diffusivity	0.053311	0.012829	4.15564	0.006804
FOXO1	MD in tract uncinate fasciculus (right)	Mean Diffusivity	0.044731	0.013657	3.27525	0.040465
FOXO3	MD in tract anterior thalamic radiation (left)	Mean Diffusivity	0.043172	0.012255	3.52283	0.024773
FOXO3	MD in tract anterior thalamic radiation (right)	Mean Diffusivity	0.046007	0.012156	3.78475	0.014284
FOXO3	MD in tract cingulate gyrus part of cingulum (left)	Mean Diffusivity	0.045376	0.013766	3.29638	0.038938
FRMD4B	MD in tract cingulate gyrus part of cingulum (right)	Mean Diffusivity	0.047158	0.014019	3.36378	0.034215
FSTL3	MD in tract medial lemniscus (left)	Mean Diffusivity	-0.05126	0.014501	-3.53535	0.02414
FSTL3	MD in tract medial lemniscus (right)	Mean Diffusivity	-0.06797	0.01389	-4.89322	0.001378
FURIN	MD in tract medial lemniscus (right)	Mean Diffusivity	-0.06651	0.013525	-4.91729	0.001303
FUS	MD in tract anterior thalamic radiation (left)	Mean Diffusivity	0.039643	0.012324	3.21661	0.044829
FUS	MD in tract anterior thalamic radiation (right)	Mean Diffusivity	0.044778	0.012223	3.66332	0.018413
FUS	MD in tract cingulate gyrus part of cingulum (left)	Mean Diffusivity	0.046603	0.01384	3.36737	0.034002
FUS	MD in tract superior thalamic radiation (left)	Mean Diffusivity	0.045615	0.012896	3.53712	0.024088
FUS	MD in tract superior thalamic radiation (right)	Mean Diffusivity	0.046016	0.012832	3.5859	0.021985
FXN	MD in tract anterior thalamic radiation (right)	Mean Diffusivity	0.043334	0.012115	3.57693	0.022385
FXYD5	MD in tract anterior thalamic radiation (left)	Mean Diffusivity	0.053179	0.012193	4.36157	0.004484
FXYD5	MD in tract anterior thalamic radiation (right)	Mean Diffusivity	0.058896	0.012091	4.87126	0.001434
FXYD5	MD in tract cingulate gyrus part of cingulum (left)	Mean Diffusivity	0.061926	0.013691	4.5231	0.003254
FXYD5	MD in tract cingulate gyrus part of cingulum (right)	Mean Diffusivity	0.056835	0.013778	4.12505	0.007138
FXYD5	MD in tract corticospinal tract (right)	Mean Diffusivity	0.046973	0.014196	3.30886	0.038106
FXYD5	MD in tract inferior fronto-occipital fasciculus (right)	Mean Diffusivity	0.049765	0.013352	3.7271	0.016098
FXYD5	MD in tract superior longitudinal fasciculus (left)	Mean Diffusivity	0.051482	0.013467	3.82287	0.013287
FXYD5	MD in tract superior longitudinal fasciculus (right)	Mean Diffusivity	0.055389	0.013365	4.14429	0.006919
FXYD5	MD in tract superior thalamic radiation (left)	Mean Diffusivity	0.048024	0.012768	3.7613	0.015048
FXYD5	MD in tract superior thalamic radiation (right)	Mean Diffusivity	0.052738	0.012701	4.15223	0.006824
FYB1	MD in tract anterior thalamic radiation (left)	Mean Diffusivity	0.04008	0.012261	3.26881	0.040924
FYB1	MD in tract anterior thalamic radiation (right)	Mean Diffusivity	0.044346	0.012162	3.64643	0.019164
FYB1	MD in tract cingulate gyrus part of cingulum (left)	Mean Diffusivity	0.046418	0.01377	3.37106	0.033722
FYB1	MD in tract cingulate gyrus part of cingulum (right)	Mean Diffusivity	0.044676	0.013853	3.22498	0.044217
FYB1	MD in tract superior thalamic radiation (right)	Mean Diffusivity	0.041697	0.01277	3.2651	0.041147
GADD45GIP1	MD in tract anterior thalamic radiation (right)	Mean Diffusivity	0.041434	0.012306	3.36687	0.034007
GADD45GIP1	MD in tract superior thalamic radiation (right)	Mean Diffusivity	0.042966	0.012919	3.32576	0.037011
GALNT2	MD in tract anterior thalamic radiation (right)	Mean Diffusivity	-0.05005	0.012451	-4.0194	0.008763
GALNT2	MD in tract forceps minor	Mean Diffusivity	-0.0583	0.014177	-4.11184	0.007271
GALNT2	MD in tract inferior fronto-occipital fasciculus (right)	Mean Diffusivity	-0.04733	0.013742	-3.44404	0.029245
GALNT2	MD in tract superior thalamic radiation (right)	Mean Diffusivity	-0.06047	0.013064	-4.62889	0.002567
GALNT7	MD in tract inferior fronto-occipital fasciculus (left)	Mean Diffusivity	-0.04498	0.013337	-3.37274	0.033613
GALNT7	MD in tract inferior fronto-occipital fasciculus (right)	Mean Diffusivity	-0.04327	0.01341	-3.22644	0.044089
GALNT7	MD in tract inferior longitudinal fasciculus (left)	Mean Diffusivity	-0.05248	0.013587	-3.86243	0.012167
GALNT7	MD in tract posterior thalamic radiation (left)	Mean Diffusivity	-0.04157	0.012973	-3.20399	0.046055
GALNT7	MD in tract posterior thalamic radiation (right)	Mean Diffusivity	-0.04234	0.013231	-3.2004	0.046176
GALNT7	MD in tract superior longitudinal fasciculus (right)	Mean Diffusivity	-0.04616	0.013426	-3.43812	0.029519
GALNT7	MD in tract superior thalamic radiation (left)	Mean Diffusivity	-0.04375	0.012822	-3.41196	0.031022
GALNT7	MD in tract superior thalamic radiation (right)	Mean Diffusivity	-0.04318	0.01276	-3.38397	0.03283
GAPDH	MD in tract superior thalamic radiation (right)	Mean Diffusivity	0.046299	0.012965	3.57113	0.022647
GBP2	MD in tract cingulate gyrus part of cingulum (left)	Mean Diffusivity	0.060165	0.013567	4.43468	0.003818
GBP4	MD in tract anterior thalamic radiation (left)	Mean Diffusivity	0.03946	0.012176	3.24089	0.043088
GBP4	MD in tract anterior thalamic radiation (right)	Mean Diffusivity	0.038229	0.012081	3.16445	0.049576
GBP6	MD in tract uncinate fasciculus (left)	Mean Diffusivity	-0.04457	0.013648	-3.26587	0.041064
GDF15	MD in tract anterior thalamic radiation (right)	Mean Diffusivity	0.046672	0.014487	3.22176	0.044479
GDF15	MD in tract middle cerebellar peduncle	Mean Diffusivity	0.061546	0.016811	3.66108	0.018499
GDF15	MD in tract posterior thalamic radiation (left)	Mean Diffusivity	0.051101	0.015459	3.30552	0.038352
GDF2	MD in tract forceps major	Mean Diffusivity	0.056506	0.015799	3.57664	0.02239
GDNF	MD in tract medial lemniscus (right)	Mean Diffusivity	-0.04493	0.013573	-3.31024	0.038016
GFAP	MD in tract anterior thalamic radiation (left)	Mean Diffusivity	0.077905	0.012969	6.00697	1.34e-05
GFAP	MD in tract anterior thalamic radiation (right)	Mean Diffusivity	0.06986	0.012876	5.42546	0.0002
GFAP	MD in tract cingulate gyrus part of cingulum (left)	Mean Diffusivity	0.062187	0.014594	4.26124	0.00551
GFAP	MD in tract cingulate gyrus part of cingulum (right)	Mean Diffusivity	0.061783	0.014681	4.20821	0.006214
GFAP	MD in tract corticospinal tract (left)	Mean Diffusivity	0.05821	0.015176	3.83571	0.01289
GFAP	MD in tract corticospinal tract (right)	Mean Diffusivity	0.061311	0.015119	4.05524	0.008285
GFAP	MD in tract forceps minor	Mean Diffusivity	0.076483	0.014666	5.21499	0.000445
GFAP	MD in tract inferior fronto-occipital fasciculus (left)	Mean Diffusivity	0.086709	0.014116	6.14249	7.24e-06
GFAP	MD in tract inferior fronto-occipital fasciculus (right)	Mean Diffusivity	0.086476	0.014193	6.09283	8.6e-06
GFAP	MD in tract inferior longitudinal fasciculus (left)	Mean Diffusivity	0.088834	0.014386	6.17496	7.08e-06
GFAP	MD in tract inferior longitudinal fasciculus (right)	Mean Diffusivity	0.086543	0.014495	5.97041	1.43e-05
GFAP	MD in tract parahippocampal part of cingulum (right)	Mean Diffusivity	0.049391	0.015166	3.2566	0.041866
GFAP	MD in tract posterior thalamic radiation (left)	Mean Diffusivity	0.059442	0.013758	4.3206	0.00485
GFAP	MD in tract posterior thalamic radiation (right)	Mean Diffusivity	0.051401	0.014039	3.6613	0.018499
GFAP	MD in tract superior longitudinal fasciculus (left)	Mean Diffusivity	0.081043	0.014324	5.6578	6.41e-05
GFAP	MD in tract superior longitudinal fasciculus (right)	Mean Diffusivity	0.068797	0.014233	4.83362	0.001582
GFAP	MD in tract superior thalamic radiation (left)	Mean Diffusivity	0.049953	0.013607	3.67115	0.018179
GFAP	MD in tract uncinate fasciculus (left)	Mean Diffusivity	0.059995	0.01445	4.1518	0.006824
GFAP	MD in tract uncinate fasciculus (right)	Mean Diffusivity	0.077421	0.014381	5.38354	0.000242
GFER	MD in tract anterior thalamic radiation (left)	Mean Diffusivity	0.041729	0.01249	3.34104	0.035929
GFER	MD in tract anterior thalamic radiation (right)	Mean Diffusivity	0.049792	0.012385	4.02031	0.008763
GFER	MD in tract cingulate gyrus part of cingulum (left)	Mean Diffusivity	0.052682	0.014023	3.7569	0.015158
GFER	MD in tract superior thalamic radiation (right)	Mean Diffusivity	0.041612	0.01301	3.19851	0.046333
GFRA1	MD in tract medial lemniscus (right)	Mean Diffusivity	-0.0514	0.013867	-3.70674	0.016853
GGH	MD in tract acoustic radiation (right)	Mean Diffusivity	-0.05014	0.014688	-3.41376	0.031013
GGT1	MD in tract forceps major	Mean Diffusivity	-0.05708	0.016184	-3.52684	0.0245
GGT1	MD in tract middle cerebellar peduncle	Mean Diffusivity	0.05078	0.015576	3.26023	0.041622
GHR	MD in tract medial lemniscus (right)	Mean Diffusivity	-0.04842	0.013502	-3.58609	0.021985
GLP1R	MD in tract acoustic radiation (right)	Mean Diffusivity	0.047664	0.014677	3.24747	0.04255
GNE	MD in tract anterior thalamic radiation (left)	Mean Diffusivity	0.046746	0.012232	3.82161	0.013307
GNE	MD in tract anterior thalamic radiation (right)	Mean Diffusivity	0.049551	0.012133	4.08396	0.0077
GNE	MD in tract cingulate gyrus part of cingulum (left)	Mean Diffusivity	0.046914	0.013742	3.41395	0.031013
GNE	MD in tract cingulate gyrus part of cingulum (right)	Mean Diffusivity	0.044988	0.013826	3.25397	0.042072
GNE	MD in tract superior thalamic radiation (left)	Mean Diffusivity	0.04362	0.012807	3.40606	0.031362
GNE	MD in tract superior thalamic radiation (right)	Mean Diffusivity	0.042099	0.012745	3.30318	0.038491
GOLGA3	MD in tract anterior thalamic radiation (left)	Mean Diffusivity	0.03956	0.01236	3.2006	0.046176
GOLGA3	MD in tract cingulate gyrus part of cingulum (right)	Mean Diffusivity	0.04624	0.013963	3.31153	0.03794
GOLGA3	MD in tract superior thalamic radiation (right)	Mean Diffusivity	0.043848	0.012871	3.40666	0.031327
GOLM2	MD in tract anterior thalamic radiation (right)	Mean Diffusivity	0.039097	0.01217	3.21261	0.045143
GOLM2	MD in tract medial lemniscus (right)	Mean Diffusivity	-0.04601	0.01336	-3.44399	0.029245
GOLM2	MD in tract middle cerebellar peduncle	Mean Diffusivity	0.048812	0.014125	3.45584	0.028368
GOPC	MD in tract anterior thalamic radiation (left)	Mean Diffusivity	0.053212	0.012263	4.33929	0.004626
GOPC	MD in tract anterior thalamic radiation (right)	Mean Diffusivity	0.054762	0.012165	4.50176	0.00332
GOPC	MD in tract cingulate gyrus part of cingulum (left)	Mean Diffusivity	0.059943	0.013772	4.35252	0.004574
GOPC	MD in tract cingulate gyrus part of cingulum (right)	Mean Diffusivity	0.056646	0.013858	4.08767	0.007662
GOPC	MD in tract superior thalamic radiation (left)	Mean Diffusivity	0.044806	0.012844	3.4885	0.026552
GOPC	MD in tract superior thalamic radiation (right)	Mean Diffusivity	0.047176	0.012779	3.69165	0.017454
GP6	MD in tract anterior thalamic radiation (left)	Mean Diffusivity	0.043346	0.012215	3.54868	0.023645
GP6	MD in tract anterior thalamic radiation (right)	Mean Diffusivity	0.045518	0.012117	3.75669	0.015158
GP6	MD in tract cingulate gyrus part of cingulum (left)	Mean Diffusivity	0.045869	0.01372	3.34317	0.035734
GP6	MD in tract cingulate gyrus part of cingulum (right)	Mean Diffusivity	0.046024	0.013802	3.33452	0.036351
GP6	MD in tract corticospinal tract (right)	Mean Diffusivity	0.045546	0.014213	3.20457	0.046055
GP6	MD in tract superior thalamic radiation (right)	Mean Diffusivity	0.043721	0.012723	3.43643	0.029596
GPD1	MD in tract medial lemniscus (right)	Mean Diffusivity	-0.05434	0.013472	-4.03338	0.008536
GPD1	MD in tract parahippocampal part of cingulum (right)	Mean Diffusivity	-0.05613	0.014424	-3.89153	0.011361
GRAP2	MD in tract anterior thalamic radiation (left)	Mean Diffusivity	0.04889	0.012249	3.99123	0.009074
GRAP2	MD in tract anterior thalamic radiation (right)	Mean Diffusivity	0.051356	0.01215	4.22668	0.005984
GRAP2	MD in tract cingulate gyrus part of cingulum (left)	Mean Diffusivity	0.061162	0.013751	4.44776	0.003769
GRAP2	MD in tract cingulate gyrus part of cingulum (right)	Mean Diffusivity	0.055988	0.013839	4.04582	0.008409
GRAP2	MD in tract superior thalamic radiation (right)	Mean Diffusivity	0.045182	0.012762	3.54019	0.023935
GRIN2B	MD in tract middle cerebellar peduncle	Mean Diffusivity	-0.0455	0.014117	-3.22325	0.044418
GRK5	MD in tract anterior thalamic radiation (right)	Mean Diffusivity	0.039671	0.012062	3.28881	0.039293
GRK5	MD in tract corticospinal tract (right)	Mean Diffusivity	0.046219	0.014144	3.26787	0.04098
GSN	MD in tract anterior thalamic radiation (left)	Mean Diffusivity	-0.04591	0.012437	-3.69141	0.017454
GSN	MD in tract anterior thalamic radiation (right)	Mean Diffusivity	-0.04649	0.012338	-3.76812	0.014853
GSN	MD in tract forceps minor	Mean Diffusivity	-0.04853	0.014053	-3.45324	0.028537
GSN	MD in tract inferior fronto-occipital fasciculus (left)	Mean Diffusivity	-0.07061	0.01352	-5.22294	0.000445
GSN	MD in tract inferior fronto-occipital fasciculus (right)	Mean Diffusivity	-0.07404	0.013589	-5.44855	0.000183
GSN	MD in tract inferior longitudinal fasciculus (left)	Mean Diffusivity	-0.06743	0.013784	-4.89211	0.001378
GSN	MD in tract inferior longitudinal fasciculus (right)	Mean Diffusivity	-0.06265	0.01389	-4.51063	0.003279
GSN	MD in tract posterior thalamic radiation (left)	Mean Diffusivity	-0.06686	0.013151	-5.08381	0.000798
GSN	MD in tract posterior thalamic radiation (right)	Mean Diffusivity	-0.07812	0.013401	-5.82984	3.11e-05
GSN	MD in tract superior longitudinal fasciculus (left)	Mean Diffusivity	-0.05761	0.013725	-4.19728	0.006326
GSN	MD in tract superior longitudinal fasciculus (right)	Mean Diffusivity	-0.05522	0.013626	-4.05252	0.008305
GSN	MD in tract superior thalamic radiation (left)	Mean Diffusivity	-0.04828	0.013017	-3.70872	0.016818
GSN	MD in tract uncinate fasciculus (left)	Mean Diffusivity	-0.05405	0.013827	-3.90937	0.011045
GSN	MD in tract uncinate fasciculus (right)	Mean Diffusivity	-0.04682	0.013784	-3.39692	0.031858
GSTA1	MD in tract acoustic radiation (right)	Mean Diffusivity	-0.05942	0.015045	-3.94954	0.009993
GSTA1	MD in tract medial lemniscus (right)	Mean Diffusivity	-0.05516	0.013791	-3.99947	0.009022
GSTA3	MD in tract medial lemniscus (right)	Mean Diffusivity	-0.04773	0.013619	-3.50452	0.025765
GUSB	MD in tract acoustic radiation (right)	Mean Diffusivity	-0.063	0.015539	-4.05438	0.008289
GUSB	MD in tract medial lemniscus (right)	Mean Diffusivity	-0.05942	0.014243	-4.17175	0.006722
GYS1	MD in tract anterior thalamic radiation (left)	Mean Diffusivity	0.049764	0.01233	4.03589	0.008527
GYS1	MD in tract anterior thalamic radiation (right)	Mean Diffusivity	0.049351	0.012233	4.03418	0.008527
GYS1	MD in tract cingulate gyrus part of cingulum (left)	Mean Diffusivity	0.055535	0.013848	4.01026	0.008832
GYS1	MD in tract cingulate gyrus part of cingulum (right)	Mean Diffusivity	0.055318	0.013931	3.9707	0.00956
GYS1	MD in tract superior thalamic radiation (right)	Mean Diffusivity	0.040806	0.012851	3.17541	0.04843
GZMA	MD in tract medial lemniscus (right)	Mean Diffusivity	-0.04648	0.013369	-3.47643	0.027153
GZMH	MD in tract anterior thalamic radiation (left)	Mean Diffusivity	0.040502	0.012632	3.2062	0.045881
GZMH	MD in tract anterior thalamic radiation (right)	Mean Diffusivity	0.041013	0.012532	3.27256	0.040695
HARS1	MD in tract anterior thalamic radiation (left)	Mean Diffusivity	0.046043	0.012205	3.7726	0.014701
HARS1	MD in tract anterior thalamic radiation (right)	Mean Diffusivity	0.048462	0.012106	4.00303	0.008958
HARS1	MD in tract cingulate gyrus part of cingulum (left)	Mean Diffusivity	0.056326	0.013703	4.11058	0.007276
HARS1	MD in tract cingulate gyrus part of cingulum (right)	Mean Diffusivity	0.052947	0.013788	3.84013	0.012822
HARS1	MD in tract superior thalamic radiation (right)	Mean Diffusivity	0.045852	0.012713	3.60675	0.020971
HAVCR1	MD in tract anterior thalamic radiation (right)	Mean Diffusivity	0.050376	0.013578	3.71009	0.016745
HAVCR1	MD in tract cingulate gyrus part of cingulum (left)	Mean Diffusivity	0.05228	0.015374	3.40052	0.031628
HAVCR1	MD in tract cingulate gyrus part of cingulum (right)	Mean Diffusivity	0.050913	0.015467	3.29173	0.039113
HAVCR1	MD in tract superior longitudinal fasciculus (left)	Mean Diffusivity	0.054224	0.015111	3.58849	0.02186
HAVCR1	MD in tract superior thalamic radiation (right)	Mean Diffusivity	0.051107	0.014255	3.58509	0.021985
HCLS1	MD in tract anterior thalamic radiation (left)	Mean Diffusivity	0.056845	0.012303	4.62059	0.002626
HCLS1	MD in tract anterior thalamic radiation (right)	Mean Diffusivity	0.057585	0.012205	4.71834	0.002061
HCLS1	MD in tract cingulate gyrus part of cingulum (left)	Mean Diffusivity	0.064312	0.013816	4.65485	0.002479
HCLS1	MD in tract cingulate gyrus part of cingulum (right)	Mean Diffusivity	0.065242	0.013898	4.69426	0.002193
HCLS1	MD in tract forceps minor	Mean Diffusivity	0.044649	0.013915	3.20865	0.04563
HCLS1	MD in tract inferior fronto-occipital fasciculus (right)	Mean Diffusivity	0.043235	0.013481	3.20707	0.045802
HCLS1	MD in tract superior longitudinal fasciculus (right)	Mean Diffusivity	0.051757	0.013492	3.83596	0.01289
HCLS1	MD in tract superior thalamic radiation (left)	Mean Diffusivity	0.054093	0.012881	4.19932	0.006322
HCLS1	MD in tract superior thalamic radiation (right)	Mean Diffusivity	0.05623	0.012816	4.38748	0.004299
HDGFL2	MD in tract anterior thalamic radiation (right)	Mean Diffusivity	0.041945	0.012276	3.41681	0.030892
HDGF	MD in tract anterior thalamic radiation (left)	Mean Diffusivity	0.057036	0.012238	4.66064	0.002457
HDGF	MD in tract anterior thalamic radiation (right)	Mean Diffusivity	0.052712	0.012145	4.34012	0.004626
HDGF	MD in tract cingulate gyrus part of cingulum (left)	Mean Diffusivity	0.050165	0.013756	3.64668	0.019163
HDGF	MD in tract cingulate gyrus part of cingulum (right)	Mean Diffusivity	0.044772	0.013843	3.23431	0.043414
HDGF	MD in tract forceps minor	Mean Diffusivity	0.050916	0.013838	3.6795	0.017927
HDGF	MD in tract inferior fronto-occipital fasciculus (right)	Mean Diffusivity	0.048059	0.013407	3.58463	0.021985
HDGF	MD in tract superior longitudinal fasciculus (left)	Mean Diffusivity	0.050047	0.013522	3.70114	0.017007
HDGF	MD in tract superior longitudinal fasciculus (right)	Mean Diffusivity	0.055846	0.013418	4.16194	0.00675
HDGF	MD in tract superior thalamic radiation (left)	Mean Diffusivity	0.051053	0.012816	3.98341	0.009265
HDGF	MD in tract superior thalamic radiation (right)	Mean Diffusivity	0.053167	0.012752	4.16942	0.006722
HDGF	MD in tract uncinate fasciculus (right)	Mean Diffusivity	0.043983	0.013576	3.23977	0.043095
HEG1	MD in tract anterior thalamic radiation (left)	Mean Diffusivity	0.046752	0.012561	3.7221	0.016233
HEG1	MD in tract anterior thalamic radiation (right)	Mean Diffusivity	0.056939	0.012453	4.57248	0.003095
HEG1	MD in tract superior thalamic radiation (right)	Mean Diffusivity	0.052282	0.013079	3.99733	0.009022
HEPH	MD in tract medial lemniscus (right)	Mean Diffusivity	-0.04344	0.013644	-3.18363	0.047736
HEXIM1	MD in tract anterior thalamic radiation (left)	Mean Diffusivity	0.05041	0.012277	4.10608	0.007353
HEXIM1	MD in tract anterior thalamic radiation (right)	Mean Diffusivity	0.046279	0.012183	3.79849	0.013872
HEXIM1	MD in tract cingulate gyrus part of cingulum (left)	Mean Diffusivity	0.052697	0.013791	3.82103	0.013311
HEXIM1	MD in tract cingulate gyrus part of cingulum (right)	Mean Diffusivity	0.052942	0.013874	3.81602	0.01344
HEXIM1	MD in tract superior thalamic radiation (left)	Mean Diffusivity	0.042694	0.012857	3.32056	0.03737
HEXIM1	MD in tract superior thalamic radiation (right)	Mean Diffusivity	0.048721	0.01279	3.80941	0.013651
HGF	MD in tract acoustic radiation (right)	Mean Diffusivity	-0.05895	0.014868	-3.96496	0.009727
HGF	MD in tract medial lemniscus (left)	Mean Diffusivity	-0.06402	0.014204	-4.50703	0.003279
HGF	MD in tract medial lemniscus (right)	Mean Diffusivity	-0.06909	0.013615	-5.07414	0.000818
HGF	MD in tract middle cerebellar peduncle	Mean Diffusivity	0.060523	0.014407	4.20095	0.006318
HGS	MD in tract anterior thalamic radiation (left)	Mean Diffusivity	0.046932	0.012329	3.80658	0.01374
HGS	MD in tract anterior thalamic radiation (right)	Mean Diffusivity	0.048057	0.012231	3.9292	0.010489
HGS	MD in tract cingulate gyrus part of cingulum (left)	Mean Diffusivity	0.050876	0.013848	3.67386	0.01808
HGS	MD in tract superior thalamic radiation (left)	Mean Diffusivity	0.045516	0.012907	3.52654	0.0245
HGS	MD in tract superior thalamic radiation (right)	Mean Diffusivity	0.049127	0.012841	3.82587	0.013227
HJV	MD in tract anterior thalamic radiation (right)	Mean Diffusivity	0.04182	0.012234	3.41842	0.030767
HNMT	MD in tract medial lemniscus (left)	Mean Diffusivity	-0.04731	0.01443	-3.27826	0.040221
HNMT	MD in tract medial lemniscus (right)	Mean Diffusivity	-0.06535	0.013822	-4.72793	0.002021
HNMT	MD in tract parahippocampal part of cingulum (left)	Mean Diffusivity	-0.05193	0.014846	-3.49779	0.026072
HNMT	MD in tract parahippocampal part of cingulum (right)	Mean Diffusivity	-0.05154	0.014814	-3.47887	0.027063
HNRNPK	MD in tract anterior thalamic radiation (left)	Mean Diffusivity	0.05029	0.012225	4.11367	0.007271
HNRNPK	MD in tract anterior thalamic radiation (right)	Mean Diffusivity	0.054485	0.012125	4.49366	0.003406
HNRNPK	MD in tract cingulate gyrus part of cingulum (left)	Mean Diffusivity	0.06327	0.013723	4.61036	0.002669
HNRNPK	MD in tract cingulate gyrus part of cingulum (right)	Mean Diffusivity	0.063593	0.013806	4.60634	0.002698
HNRNPK	MD in tract corticospinal tract (left)	Mean Diffusivity	0.05073	0.014279	3.5528	0.023428
HNRNPK	MD in tract corticospinal tract (right)	Mean Diffusivity	0.045577	0.014232	3.20248	0.04611
HNRNPK	MD in tract inferior fronto-occipital fasciculus (right)	Mean Diffusivity	0.043047	0.01339	3.21492	0.044918
HNRNPK	MD in tract superior longitudinal fasciculus (left)	Mean Diffusivity	0.044587	0.013505	3.30144	0.038583
HNRNPK	MD in tract superior longitudinal fasciculus (right)	Mean Diffusivity	0.046227	0.013405	3.44837	0.028944
HNRNPK	MD in tract superior thalamic radiation (left)	Mean Diffusivity	0.052379	0.012795	4.09359	0.007552
HNRNPK	MD in tract superior thalamic radiation (right)	Mean Diffusivity	0.056762	0.012729	4.45936	0.003712
HNRNPUL1	MD in tract superior thalamic radiation (right)	Mean Diffusivity	0.041803	0.012911	3.23792	0.043216
HPCAL1	MD in tract anterior thalamic radiation (left)	Mean Diffusivity	0.048225	0.012265	3.93196	0.010401
HPCAL1	MD in tract anterior thalamic radiation (right)	Mean Diffusivity	0.047473	0.012169	3.90119	0.011227
HPCAL1	MD in tract cingulate gyrus part of cingulum (left)	Mean Diffusivity	0.050302	0.013778	3.65102	0.018911
HPCAL1	MD in tract cingulate gyrus part of cingulum (right)	Mean Diffusivity	0.047042	0.013863	3.39347	0.032181
HPCAL1	MD in tract superior thalamic radiation (left)	Mean Diffusivity	0.041997	0.012843	3.26997	0.040907
HPCAL1	MD in tract superior thalamic radiation (right)	Mean Diffusivity	0.04552	0.012778	3.56244	0.022985
HSD11B1	MD in tract corticospinal tract (right)	Mean Diffusivity	0.061924	0.014274	4.33824	0.004626
HSD11B1	MD in tract inferior longitudinal fasciculus (right)	Mean Diffusivity	0.045266	0.013725	3.298	0.038813
HSD11B1	MD in tract medial lemniscus (left)	Mean Diffusivity	0.057521	0.01394	4.12643	0.007138
HSD11B1	MD in tract medial lemniscus (right)	Mean Diffusivity	0.07347	0.01335	5.50326	0.000148
HSD17B3	MD in tract corticospinal tract (right)	Mean Diffusivity	0.047663	0.014324	3.32757	0.0369
HSPA1A	MD in tract anterior thalamic radiation (left)	Mean Diffusivity	0.043773	0.012249	3.57365	0.022519
HSPA1A	MD in tract anterior thalamic radiation (right)	Mean Diffusivity	0.039701	0.012155	3.26617	0.041058
HSPA1A	MD in tract cingulate gyrus part of cingulum (left)	Mean Diffusivity	0.053118	0.013753	3.86224	0.012167
HSPA1A	MD in tract cingulate gyrus part of cingulum (right)	Mean Diffusivity	0.046279	0.013841	3.34364	0.035712
HSPA1A	MD in tract superior thalamic radiation (left)	Mean Diffusivity	0.041919	0.012823	3.2691	0.040919
HSPA1A	MD in tract superior thalamic radiation (right)	Mean Diffusivity	0.046939	0.012756	3.67967	0.017927
HSPA2	MD in tract acoustic radiation (left)	Mean Diffusivity	-0.04807	0.01501	-3.20252	0.04611
HSPB1	MD in tract cingulate gyrus part of cingulum (left)	Mean Diffusivity	0.049097	0.013686	3.58739	0.021916
HSPG2	MD in tract acoustic radiation (right)	Mean Diffusivity	-0.04902	0.015015	-3.26455	0.041181
HSPG2	MD in tract inferior longitudinal fasciculus (right)	Mean Diffusivity	-0.04551	0.014122	-3.22283	0.044427
HTRA2	MD in tract anterior thalamic radiation (left)	Mean Diffusivity	0.041893	0.012287	3.40959	0.031126
HTRA2	MD in tract anterior thalamic radiation (right)	Mean Diffusivity	0.045897	0.012187	3.76612	0.014921
HTRA2	MD in tract cingulate gyrus part of cingulum (left)	Mean Diffusivity	0.048052	0.013798	3.48243	0.026885
HYAL1	MD in tract anterior thalamic radiation (left)	Mean Diffusivity	0.043191	0.012302	3.51082	0.025521
HYAL1	MD in tract anterior thalamic radiation (right)	Mean Diffusivity	0.043536	0.012205	3.56703	0.022798
ICA1	MD in tract anterior thalamic radiation (left)	Mean Diffusivity	0.050464	0.012315	4.0979	0.007501
ICA1	MD in tract anterior thalamic radiation (right)	Mean Diffusivity	0.047346	0.01222	3.87446	0.011897
ICA1	MD in tract cingulate gyrus part of cingulum (left)	Mean Diffusivity	0.058744	0.013828	4.24808	0.005719
ICA1	MD in tract cingulate gyrus part of cingulum (right)	Mean Diffusivity	0.05554	0.013914	3.99165	0.009074
ICA1	MD in tract superior longitudinal fasciculus (right)	Mean Diffusivity	0.043064	0.013506	3.18858	0.04736
ICA1	MD in tract superior thalamic radiation (left)	Mean Diffusivity	0.04582	0.012895	3.55343	0.023428
ICA1	MD in tract superior thalamic radiation (right)	Mean Diffusivity	0.048752	0.012829	3.80018	0.013844
ICAM4	MD in tract forceps major	Mean Diffusivity	0.049709	0.01473	3.37474	0.033464
ICAM5	MD in tract corticospinal tract (left)	Mean Diffusivity	0.045471	0.014375	3.16313	0.049641
ICOSLG	MD in tract posterior thalamic radiation (left)	Mean Diffusivity	-0.05839	0.012897	-4.52713	0.003254
ICOSLG	MD in tract posterior thalamic radiation (right)	Mean Diffusivity	-0.04234	0.013168	-3.21553	0.044873
ICOSLG	MD in tract superior longitudinal fasciculus (left)	Mean Diffusivity	-0.04867	0.013458	-3.61617	0.020538
ICOSLG	MD in tract superior longitudinal fasciculus (right)	Mean Diffusivity	-0.04315	0.013364	-3.22857	0.043937
ICOSLG	MD in tract superior thalamic radiation (left)	Mean Diffusivity	-0.04794	0.012757	-3.75782	0.015145
ICOSLG	MD in tract superior thalamic radiation (right)	Mean Diffusivity	-0.04273	0.012699	-3.36465	0.034138
IFIT3	MD in tract cingulate gyrus part of cingulum (left)	Mean Diffusivity	0.045019	0.013814	3.25895	0.041721
IFIT3	MD in tract cingulate gyrus part of cingulum (right)	Mean Diffusivity	0.050834	0.013892	3.65911	0.018579
IFIT3	MD in tract corticospinal tract (right)	Mean Diffusivity	0.050824	0.014306	3.5527	0.023428
IFIT3	MD in tract superior thalamic radiation (right)	Mean Diffusivity	0.046178	0.012807	3.60558	0.020986
IFNL1	MD in tract superior thalamic radiation (right)	Mean Diffusivity	0.043911	0.012808	3.42842	0.030176
IFNLR1	MD in tract medial lemniscus (right)	Mean Diffusivity	-0.05199	0.013607	-3.82088	0.013311
IGF2R	MD in tract superior thalamic radiation (right)	Mean Diffusivity	0.041173	0.012975	3.1733	0.04869
IGFBP1	MD in tract corticospinal tract (right)	Mean Diffusivity	0.047234	0.014699	3.21332	0.045091
IGFBP1	MD in tract forceps major	Mean Diffusivity	0.051793	0.015122	3.42502	0.03037
IGFBP1	MD in tract medial lemniscus (left)	Mean Diffusivity	0.0582	0.014343	4.05778	0.00822
IGFBP1	MD in tract medial lemniscus (right)	Mean Diffusivity	0.086339	0.013722	6.29215	3.85e-06
IGFBP2	MD in tract acoustic radiation (right)	Mean Diffusivity	0.072083	0.015012	4.80177	0.001729
IGFBP2	MD in tract corticospinal tract (right)	Mean Diffusivity	0.056179	0.014709	3.81933	0.013378
IGFBP2	MD in tract forceps major	Mean Diffusivity	0.092631	0.015097	6.13588	7.24e-06
IGFBP2	MD in tract inferior longitudinal fasciculus (left)	Mean Diffusivity	0.056716	0.014026	4.04353	0.008455
IGFBP2	MD in tract inferior longitudinal fasciculus (right)	Mean Diffusivity	0.058467	0.014128	4.1385	0.006978
IGFBP2	MD in tract medial lemniscus (left)	Mean Diffusivity	0.060164	0.014357	4.19054	0.006368
IGFBP2	MD in tract medial lemniscus (right)	Mean Diffusivity	0.079123	0.013747	5.75573	4.26e-05
IGFBP6	MD in tract inferior longitudinal fasciculus (left)	Mean Diffusivity	-0.05144	0.016117	-3.19158	0.047088
IGFBP6	MD in tract posterior thalamic radiation (left)	Mean Diffusivity	-0.05134	0.015379	-3.3383	0.036074
IGFBP6	MD in tract posterior thalamic radiation (right)	Mean Diffusivity	-0.05162	0.015685	-3.29099	0.039142
IGSF3	MD in tract acoustic radiation (left)	Mean Diffusivity	-0.04863	0.014921	-3.25899	0.041721
IGSF3	MD in tract acoustic radiation (right)	Mean Diffusivity	-0.05824	0.014798	-3.93536	0.010322
IGSF3	MD in tract medial lemniscus (right)	Mean Diffusivity	-0.05032	0.013568	-3.70833	0.016827
IGSF9	MD in tract acoustic radiation (right)	Mean Diffusivity	-0.05053	0.014881	-3.39557	0.031973
IKBKG	MD in tract anterior thalamic radiation (left)	Mean Diffusivity	0.053547	0.012342	4.33861	0.004626
IKBKG	MD in tract anterior thalamic radiation (right)	Mean Diffusivity	0.05024	0.012248	4.102	0.007432
IKBKG	MD in tract cingulate gyrus part of cingulum (left)	Mean Diffusivity	0.054125	0.013866	3.90329	0.011175
IKBKG	MD in tract cingulate gyrus part of cingulum (right)	Mean Diffusivity	0.056164	0.013948	4.02673	0.008646
IKBKG	MD in tract superior thalamic radiation (left)	Mean Diffusivity	0.044148	0.012927	3.41508	0.030974
IKBKG	MD in tract superior thalamic radiation (right)	Mean Diffusivity	0.045197	0.012863	3.51365	0.02537
IL13RA2	MD in tract acoustic radiation (right)	Mean Diffusivity	0.046525	0.014585	3.18985	0.047231
IL13RA2	MD in tract cingulate gyrus part of cingulum (left)	Mean Diffusivity	0.044668	0.013784	3.24057	0.043088
IL13RA2	MD in tract corticospinal tract (right)	Mean Diffusivity	0.052531	0.014273	3.68041	0.017906
IL18R1	MD in tract medial lemniscus (right)	Mean Diffusivity	-0.05153	0.013466	-3.82694	0.013203
IL1B	MD in tract anterior thalamic radiation (right)	Mean Diffusivity	0.040854	0.012074	3.38377	0.032836
IL1B	MD in tract cingulate gyrus part of cingulum (left)	Mean Diffusivity	0.053367	0.013661	3.9064	0.011115
IL1B	MD in tract cingulate gyrus part of cingulum (right)	Mean Diffusivity	0.050443	0.013746	3.6697	0.018179
IL1R1	MD in tract corticospinal tract (right)	Mean Diffusivity	0.056943	0.014195	4.01154	0.008827
IL1R1	MD in tract medial lemniscus (left)	Mean Diffusivity	0.05267	0.013862	3.79954	0.013844
IL1R1	MD in tract medial lemniscus (right)	Mean Diffusivity	0.048542	0.013297	3.6507	0.018918
IL1RAP	MD in tract forceps major	Mean Diffusivity	0.052544	0.014979	3.50784	0.025621
IL1RAP	MD in tract medial lemniscus (right)	Mean Diffusivity	0.04522	0.013635	3.31646	0.037614
IL1RL2	MD in tract corticospinal tract (right)	Mean Diffusivity	-0.04946	0.014492	-3.41264	0.031022
IL1RL2	MD in tract inferior fronto-occipital fasciculus (left)	Mean Diffusivity	-0.04703	0.013561	-3.46808	0.027711
IL1RL2	MD in tract superior thalamic radiation (left)	Mean Diffusivity	-0.04226	0.01304	-3.24073	0.043088
IL1RN	MD in tract acoustic radiation (right)	Mean Diffusivity	-0.06248	0.014658	-4.26244	0.00551
IL1RN	MD in tract forceps major	Mean Diffusivity	-0.05638	0.014769	-3.81716	0.01344
IL1RN	MD in tract inferior longitudinal fasciculus (right)	Mean Diffusivity	-0.04881	0.013794	-3.53825	0.024022
IL1RN	MD in tract medial lemniscus (left)	Mean Diffusivity	-0.07022	0.013999	-5.01571	0.000978
IL1RN	MD in tract medial lemniscus (right)	Mean Diffusivity	-0.0941	0.013392	-7.02696	4.77e-08
IL20RB	MD in tract inferior fronto-occipital fasciculus (left)	Mean Diffusivity	0.043261	0.013444	3.21784	0.04475
IL20RB	MD in tract superior longitudinal fasciculus (right)	Mean Diffusivity	0.043396	0.013534	3.20637	0.045878
IL5RA	MD in tract middle cerebellar peduncle	Mean Diffusivity	0.049366	0.01407	3.50861	0.025585
IL6	MD in tract medial lemniscus (left)	Mean Diffusivity	-0.04605	0.014152	-3.25376	0.042084
IL6	MD in tract medial lemniscus (right)	Mean Diffusivity	-0.05923	0.01356	-4.36787	0.00444
ILKAP	MD in tract anterior thalamic radiation (left)	Mean Diffusivity	0.040397	0.012263	3.2943	0.039025
ILKAP	MD in tract cingulate gyrus part of cingulum (right)	Mean Diffusivity	0.044778	0.013855	3.23199	0.043591
IMPA1	MD in tract anterior thalamic radiation (right)	Mean Diffusivity	0.038861	0.012127	3.20457	0.046055
IMPA1	MD in tract cingulate gyrus part of cingulum (left)	Mean Diffusivity	0.043669	0.013728	3.1811	0.047976
ING1	MD in tract superior thalamic radiation (left)	Mean Diffusivity	0.044256	0.012686	3.48849	0.026552
ING1	MD in tract superior thalamic radiation (right)	Mean Diffusivity	0.045806	0.012623	3.62876	0.019885
INHBC	MD in tract acoustic radiation (right)	Mean Diffusivity	-0.04776	0.014757	-3.23636	0.043351
INHBC	MD in tract forceps major	Mean Diffusivity	-0.04837	0.014863	-3.25407	0.042072
INHBC	MD in tract medial lemniscus (right)	Mean Diffusivity	-0.05115	0.013522	-3.7824	0.014386
INPP5D	MD in tract anterior thalamic radiation (right)	Mean Diffusivity	0.045149	0.012422	3.63448	0.019611
INPP5D	MD in tract cingulate gyrus part of cingulum (left)	Mean Diffusivity	0.049354	0.014063	3.50946	0.025533
INPPL1	MD in tract anterior thalamic radiation (left)	Mean Diffusivity	0.048805	0.012324	3.9601	0.009843
INPPL1	MD in tract anterior thalamic radiation (right)	Mean Diffusivity	0.044541	0.012231	3.64176	0.019357
INPPL1	MD in tract cingulate gyrus part of cingulum (left)	Mean Diffusivity	0.052188	0.013843	3.76989	0.014765
INPPL1	MD in tract cingulate gyrus part of cingulum (right)	Mean Diffusivity	0.052978	0.013926	3.80435	0.01378
IPCEF1	MD in tract anterior thalamic radiation (left)	Mean Diffusivity	0.051557	0.012367	4.16884	0.006722
IPCEF1	MD in tract anterior thalamic radiation (right)	Mean Diffusivity	0.05468	0.012267	4.45764	0.003716
IPCEF1	MD in tract cingulate gyrus part of cingulum (left)	Mean Diffusivity	0.059225	0.013888	4.26447	0.00551
IPCEF1	MD in tract cingulate gyrus part of cingulum (right)	Mean Diffusivity	0.059671	0.013971	4.27107	0.005471
IPCEF1	MD in tract superior longitudinal fasciculus (left)	Mean Diffusivity	0.049594	0.013659	3.63072	0.019773
IPCEF1	MD in tract superior longitudinal fasciculus (right)	Mean Diffusivity	0.051943	0.013558	3.83124	0.013009
IPCEF1	MD in tract superior thalamic radiation (left)	Mean Diffusivity	0.054342	0.012943	4.19841	0.006322
IPCEF1	MD in tract superior thalamic radiation (right)	Mean Diffusivity	0.060587	0.012874	4.70615	0.002094
IQGAP2	MD in tract cingulate gyrus part of cingulum (left)	Mean Diffusivity	0.054835	0.013729	3.99423	0.009074
IQGAP2	MD in tract cingulate gyrus part of cingulum (right)	Mean Diffusivity	0.055662	0.01381	4.03047	0.008571
IRAG2	MD in tract anterior thalamic radiation (left)	Mean Diffusivity	0.039885	0.0122	3.26925	0.040917
IRAG2	MD in tract cingulate gyrus part of cingulum (right)	Mean Diffusivity	0.044575	0.013784	3.23387	0.04346
IRAK1	MD in tract anterior thalamic radiation (left)	Mean Diffusivity	0.055392	0.012287	4.50827	0.003279
IRAK1	MD in tract anterior thalamic radiation (right)	Mean Diffusivity	0.054998	0.01219	4.51168	0.003279
IRAK1	MD in tract cingulate gyrus part of cingulum (left)	Mean Diffusivity	0.067611	0.013793	4.90164	0.001378
IRAK1	MD in tract cingulate gyrus part of cingulum (right)	Mean Diffusivity	0.062988	0.013881	4.53769	0.003237
IRAK1	MD in tract forceps minor	Mean Diffusivity	0.045652	0.013895	3.28545	0.039554
IRAK1	MD in tract inferior fronto-occipital fasciculus (right)	Mean Diffusivity	0.04658	0.01346	3.46068	0.028086
[truncated: 3,360 more rows]

## Sheet: DataS7-CountOfAssociations
Count of significant associations for each measure (FDR-corrected P < 0.05, two-sided, Wald test in GLM)
Name	Count_pos	Count_neg	Count_total	Modality
Volume of bankssts (left hemisphere)	3	-6	9	Volume
Volume of bankssts (right hemisphere)	7	0	7	Volume
Volume of caudalanteriorcingulate (left hemisphere)	1	0	1	Volume
Volume of caudalanteriorcingulate (right hemisphere)	2	0	2	Volume
Volume of caudalmiddlefrontal (left hemisphere)	10	-4	14	Volume
Volume of caudalmiddlefrontal (right hemisphere)	13	0	13	Volume
Volume of cuneus (left hemisphere)	5	0	5	Volume
Volume of cuneus (right hemisphere)	4	0	4	Volume
Volume of entorhinal (left hemisphere)	0	-2	2	Volume
Volume of entorhinal (right hemisphere)	0	-1	1	Volume
Volume of frontalpole (left hemisphere)	1	-1	2	Volume
Volume of frontalpole (right hemisphere)	1	0	1	Volume
Volume of fusiform (left hemisphere)	7	-11	18	Volume
Volume of fusiform (right hemisphere)	14	-6	20	Volume
Volume of inferiorparietal (left hemisphere)	17	-8	25	Volume
Volume of inferiorparietal (right hemisphere)	4	0	4	Volume
Volume of inferiortemporal (left hemisphere)	19	-5	24	Volume
Volume of inferiortemporal (right hemisphere)	8	-2	10	Volume
Volume of insula (left hemisphere)	19	-21	40	Volume
Volume of insula (right hemisphere)	16	-27	43	Volume
Volume of isthmuscingulate (left hemisphere)	2	0	2	Volume
Volume of isthmuscingulate (right hemisphere)	5	0	5	Volume
Volume of lateraloccipital (left hemisphere)	9	-1	10	Volume
Volume of lateraloccipital (right hemisphere)	4	-1	5	Volume
Volume of lateralorbitofrontal (left hemisphere)	21	-9	30	Volume
Volume of lateralorbitofrontal (right hemisphere)	19	-8	27	Volume
Volume of lingual (left hemisphere)	0	0	0	Volume
Volume of lingual (right hemisphere)	5	-1	6	Volume
Volume of medialorbitofrontal (left hemisphere)	12	-54	66	Volume
Volume of medialorbitofrontal (right hemisphere)	6	-4	10	Volume
Volume of middletemporal (left hemisphere)	22	-30	52	Volume
Volume of middletemporal (right hemisphere)	19	0	19	Volume
Volume of paracentral (left hemisphere)	12	-4	16	Volume
Volume of paracentral (right hemisphere)	13	-2	15	Volume
Volume of parahippocampal (left hemisphere)	1	-1	2	Volume
Volume of parahippocampal (right hemisphere)	2	-1	3	Volume
Volume of parsopercularis (left hemisphere)	8	-4	12	Volume
Volume of parsopercularis (right hemisphere)	7	0	7	Volume
Volume of parsorbitalis (left hemisphere)	16	-1	17	Volume
Volume of parsorbitalis (right hemisphere)	11	-7	18	Volume
Volume of parstriangularis (left hemisphere)	3	-1	4	Volume
Volume of parstriangularis (right hemisphere)	1	-1	2	Volume
Volume of pericalcarine (left hemisphere)	3	0	3	Volume
Volume of pericalcarine (right hemisphere)	2	0	2	Volume
Volume of postcentral (left hemisphere)	7	0	7	Volume
Volume of postcentral (right hemisphere)	15	0	15	Volume
Volume of posteriorcingulate (left hemisphere)	10	-1	11	Volume
Volume of posteriorcingulate (right hemisphere)	15	-1	16	Volume
Volume of precentral (left hemisphere)	22	-8	30	Volume
Volume of precentral (right hemisphere)	38	-6	44	Volume
Volume of precuneus (left hemisphere)	27	0	27	Volume
Volume of precuneus (right hemisphere)	32	-1	33	Volume
Volume of rostralanteriorcingulate (left hemisphere)	9	-1	10	Volume
Volume of rostralanteriorcingulate (right hemisphere)	5	0	5	Volume
Volume of rostralmiddlefrontal (left hemisphere)	24	-3	27	Volume
Volume of rostralmiddlefrontal (right hemisphere)	17	-3	20	Volume
Volume of superiorfrontal (left hemisphere)	9	-8	17	Volume
Volume of superiorfrontal (right hemisphere)	13	-7	20	Volume
Volume of superiorparietal (left hemisphere)	19	-2	21	Volume
Volume of superiorparietal (right hemisphere)	21	-1	22	Volume
Volume of superiortemporal (left hemisphere)	28	-7	35	Volume
Volume of superiortemporal (right hemisphere)	39	-6	45	Volume
Volume of supramarginal (left hemisphere)	40	-2	42	Volume
Volume of supramarginal (right hemisphere)	32	-1	33	Volume
Volume of transversetemporal (left hemisphere)	0	-2	2	Volume
Volume of transversetemporal (right hemisphere)	3	-1	4	Volume
Volume of temporalpole (left hemisphere)	0	-3	3	Volume
Volume of temporalpole (right hemisphere)	0	-3	3	Volume
Volume of accumbens (left)	4	-22	26	Volume
Volume of accumbens (right)	18	-9	27	Volume
Volume of amygdala (left)	0	0	0	Volume
Volume of amygdala (right)	0	0	0	Volume
Volume of caudate (left)	7	-5	12	Volume
Volume of caudate (right)	10	-20	30	Volume
Volume of hippocampus (left)	2	-5	7	Volume
Volume of hippocampus (right)	7	-3	10	Volume
Volume of pallidum (left)	13	-26	39	Volume
Volume of pallidum (right)	20	-26	46	Volume
Volume of putamen (left)	8	-4	12	Volume
Volume of putamen (right)	3	-5	8	Volume
Volume of thalamus (left)	16	-23	39	Volume
Volume of thalamus (right)	27	-17	44	Volume
Left_bankssts	1	-5	6	Area
Right_bankssts	1	-1	2	Area
Left_caudalanteriorcingulate	4	0	4	Area
Right_caudalanteriorcingulate	1	0	1	Area
Left_caudalmiddlefrontal	6	-4	10	Area
Right_caudalmiddlefrontal	12	0	12	Area
Left_cuneus	14	0	14	Area
Right_cuneus	10	-2	12	Area
Left_entorhinal	0	0	0	Area
Right_entorhinal	0	-4	4	Area
Left_frontalpole	0	0	0	Area
Right_frontalpole	0	0	0	Area
Left_fusiform	7	-1	8	Area
Right_fusiform	4	-4	8	Area
Left_inferiorparietal	13	-5	18	Area
Right_inferiorparietal	6	0	6	Area
Left_inferiortemporal	11	-6	17	Area
Right_inferiortemporal	4	-2	6	Area
Left_insula	3	-1	4	Area
Right_insula	2	-2	4	Area
Left_isthmuscingulate	2	0	2	Area
Right_isthmuscingulate	2	0	2	Area
Left_lateraloccipital	12	-13	25	Area
Right_lateraloccipital	5	-5	10	Area
Left_lateralorbitofrontal	20	-2	22	Area
Right_lateralorbitofrontal	10	0	10	Area
Left_lingual	6	-1	7	Area
Right_lingual	4	-1	5	Area
Left_medialorbitofrontal	4	-12	16	Area
Right_medialorbitofrontal	4	-1	5	Area
Left_middletemporal	11	-7	18	Area
Right_middletemporal	14	0	14	Area
Left_paracentral	0	-1	1	Area
Right_paracentral	0	-2	2	Area
Left_parahippocampal	3	0	3	Area
Right_parahippocampal	0	-1	1	Area
Left_parsopercularis	5	0	5	Area
Right_parsopercularis	4	0	4	Area
Left_parsorbitalis	18	-4	22	Area
Right_parsorbitalis	12	-27	39	Area
Left_parstriangularis	2	-2	4	Area
Right_parstriangularis	1	0	1	Area
Left_pericalcarine	7	-2	9	Area
Right_pericalcarine	3	-2	5	Area
Left_postcentral	21	-4	25	Area
Right_postcentral	22	-2	24	Area
Left_posteriorcingulate	2	-5	7	Area
Right_posteriorcingulate	5	0	5	Area
Left_precentral	8	-2	10	Area
Right_precentral	10	-5	15	Area
Left_precuneus	13	0	13	Area
Right_precuneus	14	0	14	Area
Left_rostralanteriorcingulate	18	0	18	Area
Right_rostralanteriorcingulate	4	0	4	Area
Left_rostralmiddlefrontal	29	0	29	Area
Right_rostralmiddlefrontal	23	-2	25	Area
Left_superiorfrontal	5	-9	14	Area
Right_superiorfrontal	6	-7	13	Area
Left_superiorparietal	20	-1	21	Area
Right_superiorparietal	14	-1	15	Area
Left_superiortemporal	6	-5	11	Area
Right_superiortemporal	18	-2	20	Area
Left_supramarginal	20	0	20	Area
Right_supramarginal	20	0	20	Area
Left_transversetemporal	1	-1	2	Area
Right_transversetemporal	8	0	8	Area
Left_temporalpole	0	-1	1	Area
Right_temporalpole	17	0	17	Area
Left_bankssts	8	-1	9	Thickness
Right_bankssts	5	0	5	Thickness
Left_caudalanteriorcingulate	0	0	0	Thickness
Right_caudalanteriorcingulate	0	-1	1	Thickness
Left_caudalmiddlefrontal	10	0	10	Thickness
Right_caudalmiddlefrontal	4	-1	5	Thickness
Left_cuneus	19	0	19	Thickness
Right_cuneus	11	0	11	Thickness
Left_entorhinal	0	-2	2	Thickness
Right_entorhinal	0	-2	2	Thickness
Left_frontalpole	3	0	3	Thickness
Right_frontalpole	1	0	1	Thickness
Left_fusiform	7	-5	12	Thickness
Right_fusiform	8	-2	10	Thickness
Left_inferiorparietal	6	0	6	Thickness
Right_inferiorparietal	5	0	5	Thickness
Left_inferiortemporal	4	-4	8	Thickness
Right_inferiortemporal	1	-2	3	Thickness
Left_insula	4	-15	19	Thickness
Right_insula	3	-1	4	Thickness
Left_isthmuscingulate	2	0	2	Thickness
Right_isthmuscingulate	0	0	0	Thickness
Left_lateraloccipital	29	0	29	Thickness
Right_lateraloccipital	64	0	64	Thickness
Left_lateralorbitofrontal	0	-8	8	Thickness
Right_lateralorbitofrontal	0	-2	2	Thickness
Left_lingual	4	0	4	Thickness
Right_lingual	50	-1	51	Thickness
Left_medialorbitofrontal	1	-11	12	Thickness
Right_medialorbitofrontal	1	-1	2	Thickness
Left_middletemporal	7	-16	23	Thickness
Right_middletemporal	0	-1	1	Thickness
Left_paracentral	6	0	6	Thickness
Right_paracentral	12	-1	13	Thickness
Left_parahippocampal	0	-1	1	Thickness
Right_parahippocampal	6	-1	7	Thickness
Left_parsopercularis	4	-2	6	Thickness
Right_parsopercularis	4	-3	7	Thickness
Left_parsorbitalis	3	0	3	Thickness
Right_parsorbitalis	2	-2	4	Thickness
Left_parstriangularis	4	-1	5	Thickness
Right_parstriangularis	1	0	1	Thickness
Left_pericalcarine	14	0	14	Thickness
Right_pericalcarine	11	0	11	Thickness
Left_postcentral	0	0	0	Thickness
Right_postcentral	3	0	3	Thickness
Left_posteriorcingulate	0	-1	1	Thickness
Right_posteriorcingulate	1	-1	2	Thickness
Left_precentral	3	-4	7	Thickness
Right_precentral	9	-2	11	Thickness
Left_precuneus	11	0	11	Thickness
Right_precuneus	9	0	9	Thickness
Left_rostralanteriorcingulate	5	-6	11	Thickness
Right_rostralanteriorcingulate	0	-1	1	Thickness
Left_rostralmiddlefrontal	4	0	4	Thickness
Right_rostralmiddlefrontal	3	0	3	Thickness
Left_superiorfrontal	13	-2	15	Thickness
Right_superiorfrontal	5	-2	7	Thickness
Left_superiorparietal	7	0	7	Thickness
Right_superiorparietal	16	-1	17	Thickness
Left_superiortemporal	13	-16	29	Thickness
Right_superiortemporal	12	-10	22	Thickness
Left_supramarginal	7	-3	10	Thickness
Right_supramarginal	8	0	8	Thickness
Left_transversetemporal	3	0	3	Thickness
Right_transversetemporal	7	0	7	Thickness
Left_temporalpole	12	-56	68	Thickness
Right_temporalpole	0	-15	15	Thickness
FA in tract acoustic radiation (left)	0	0	0	Fractional Anisotropy
FA in tract acoustic radiation (right)	2	-4	6	Fractional Anisotropy
FA in tract anterior thalamic radiation (left)	1	-1	2	Fractional Anisotropy
FA in tract anterior thalamic radiation (right)	0	-1	1	Fractional Anisotropy
FA in tract cingulate gyrus part of cingulum (left)	0	0	0	Fractional Anisotropy
FA in tract cingulate gyrus part of cingulum (right)	0	0	0	Fractional Anisotropy
FA in tract parahippocampal part of cingulum (left)	2	0	2	Fractional Anisotropy
FA in tract parahippocampal part of cingulum (right)	3	0	3	Fractional Anisotropy
FA in tract corticospinal tract (left)	0	-3	3	Fractional Anisotropy
FA in tract corticospinal tract (right)	18	-9	27	Fractional Anisotropy
FA in tract forceps major	0	0	0	Fractional Anisotropy
FA in tract forceps minor	3	-1	4	Fractional Anisotropy
FA in tract inferior fronto-occipital fasciculus (left)	0	0	0	Fractional Anisotropy
FA in tract inferior fronto-occipital fasciculus (right)	0	-1	1	Fractional Anisotropy
FA in tract inferior longitudinal fasciculus (left)	0	-1	1	Fractional Anisotropy
FA in tract inferior longitudinal fasciculus (right)	1	-1	2	Fractional Anisotropy
FA in tract middle cerebellar peduncle	2	-2	4	Fractional Anisotropy
FA in tract medial lemniscus (left)	0	0	0	Fractional Anisotropy
FA in tract medial lemniscus (right)	1	0	1	Fractional Anisotropy
FA in tract posterior thalamic radiation (left)	8	-11	19	Fractional Anisotropy
FA in tract posterior thalamic radiation (right)	2	-2	4	Fractional Anisotropy
FA in tract superior longitudinal fasciculus (left)	0	-1	1	Fractional Anisotropy
FA in tract superior longitudinal fasciculus (right)	1	0	1	Fractional Anisotropy
FA in tract superior thalamic radiation (left)	1	0	1	Fractional Anisotropy
FA in tract superior thalamic radiation (right)	1	-1	2	Fractional Anisotropy
FA in tract uncinate fasciculus (left)	0	0	0	Fractional Anisotropy
FA in tract uncinate fasciculus (right)	0	-1	1	Fractional Anisotropy
MD in tract acoustic radiation (left)	1	-11	12	Mean Diffusivity
MD in tract acoustic radiation (right)	23	-45	68	Mean Diffusivity
MD in tract anterior thalamic radiation (left)	262	-7	269	Mean Diffusivity
MD in tract anterior thalamic radiation (right)	322	-22	344	Mean Diffusivity
MD in tract cingulate gyrus part of cingulum (left)	287	-1	288	Mean Diffusivity
MD in tract cingulate gyrus part of cingulum (right)	222	-3	225	Mean Diffusivity
MD in tract parahippocampal part of cingulum (left)	4	-22	26	Mean Diffusivity
MD in tract parahippocampal part of cingulum (right)	3	-38	41	Mean Diffusivity
MD in tract corticospinal tract (left)	8	-12	20	Mean Diffusivity
MD in tract corticospinal tract (right)	45	-24	69	Mean Diffusivity
MD in tract forceps major	14	-11	25	Mean Diffusivity
MD in tract forceps minor	15	-14	29	Mean Diffusivity
MD in tract inferior fronto-occipital fasciculus (left)	7	-21	28	Mean Diffusivity
MD in tract inferior fronto-occipital fasciculus (right)	41	-34	75	Mean Diffusivity
MD in tract inferior longitudinal fasciculus (left)	8	-30	38	Mean Diffusivity
MD in tract inferior longitudinal fasciculus (right)	11	-35	46	Mean Diffusivity
MD in tract middle cerebellar peduncle	28	-12	40	Mean Diffusivity
MD in tract medial lemniscus (left)	13	-46	59	Mean Diffusivity
MD in tract medial lemniscus (right)	17	-118	135	Mean Diffusivity
MD in tract posterior thalamic radiation (left)	10	-16	26	Mean Diffusivity
MD in tract posterior thalamic radiation (right)	4	-28	32	Mean Diffusivity
MD in tract superior longitudinal fasciculus (left)	37	-13	50	Mean Diffusivity
MD in tract superior longitudinal fasciculus (right)	74	-12	86	Mean Diffusivity
MD in tract superior thalamic radiation (left)	138	-29	167	Mean Diffusivity
MD in tract superior thalamic radiation (right)	225	-27	252	Mean Diffusivity
MD in tract uncinate fasciculus (left)	4	-16	20	Mean Diffusivity
MD in tract uncinate fasciculus (right)	11	-20	31	Mean Diffusivity

## Sheet: DataS8-Associations_nocov
Statistics of associations for each measure without covariates
Protein	Region	Modality	Beta	SE	Tvalue	FDR	Beta_nocov	SE_nocov	Tvalue_nocov	FDR_nocov
ACAA1	Left_caudalanteriorcingulate	Area	0.049343	0.013034	3.78581	0.045925	-0.0192768	0.0142343	-1.35425	0.695781
ACP5	Left_rostralanteriorcingulate	Area	0.058095	0.011927	4.87105	0.00142	-0.0305223	0.0144883	-2.10669	0.410871
ACY1	Right_parsorbitalis	Area	-0.05381	0.012316	-4.36953	0.008085	0.0140563	0.0149096	0.94277	0.825773
ADGRG1	Left_caudalmiddlefrontal	Area	-0.056	0.011865	-4.71944	0.002462	-0.0120995	0.0138202	-0.875494	0.843642
ADGRG1	Right_rostralmiddlefrontal	Area	-0.04033	0.010153	-3.97205	0.028808	-0.000868825	0.0139016	-0.0624981	0.992672
ADGRG2	Left_parsorbitalis	Area	0.047036	0.012098	3.8879	0.035808	0.0150794	0.0149833	1.00642	0.807332
ADGRG2	Left_postcentral	Area	0.051989	0.010922	4.76008	0.002136	0.00727647	0.0147714	0.492605	0.928369
ADGRG2	Right_postcentral	Area	0.04664	0.011197	4.16546	0.016339	0.0114784	0.0147743	0.776918	0.867802
ADGRV1	Left_superiorparietal	Area	0.046718	0.011467	4.07403	0.021224	-0.00844545	0.0136533	-0.618566	0.902974
ADM	Left_lateraloccipital	Area	-0.05126	0.012085	-4.24188	0.012767	0.0346175	0.0149116	2.32151	0.335162
AFM	Right_parsorbitalis	Area	-0.04621	0.011565	-3.99532	0.026999	0.00718388	0.014036	0.511819	0.924417
AHNAK	Right_parsorbitalis	Area	-0.04419	0.011742	-3.7632	0.048202	0.0374809	0.0141954	2.64035	0.234639
AHSP	Left_posteriorcingulate	Area	-0.04635	0.012181	-3.80541	0.044104	0.0179121	0.0144848	1.23662	0.733277
AKR1B10	Right_parsorbitalis	Area	-0.04698	0.011444	-4.10542	0.019525	0.00520453	0.0138947	0.374571	0.949205
APLP1	Left_caudalmiddlefrontal	Area	0.04431	0.011745	3.77253	0.047181	0.00249192	0.0136592	0.182436	0.977996
APLP1	Left_lateraloccipital	Area	0.044303	0.011383	3.89197	0.035401	0.00530015	0.0141191	0.375388	0.949032
APLP1	Left_lateralorbitofrontal	Area	0.044624	0.009916	4.50038	0.005238	0.0350532	0.0142177	2.46546	0.286706
APLP1	Left_parsorbitalis	Area	0.044046	0.011338	3.88475	0.036083	0.025188	0.0140116	1.79765	0.528552
APLP1	Left_postcentral	Area	0.046385	0.010238	4.53063	0.004739	0.00284312	0.0138168	0.205773	0.975135
APLP1	Left_rostralmiddlefrontal	Area	0.041238	0.009908	4.16225	0.016527	0.00571528	0.0135817	0.420808	0.94098
APLP1	Left_superiorparietal	Area	0.048357	0.011596	4.17008	0.016107	-0.00449717	0.0137681	-0.326636	0.956814
APLP1	Left_supramarginal	Area	0.043054	0.011121	3.87122	0.037101	0.0185178	0.0135737	1.36425	0.692045
APLP1	Right_parsorbitalis	Area	0.043682	0.011525	3.79026	0.045857	0.0325808	0.0139357	2.33793	0.330332
APLP1	Right_postcentral	Area	0.048518	0.010489	4.6254	0.00354	0.0114804	0.0138191	0.830763	0.855205
APLP1	Right_rostralmiddlefrontal	Area	0.042095	0.01004	4.19262	0.014854	-0.00607571	0.0137384	-0.442245	0.937329
APLP1	Right_superiortemporal	Area	0.048652	0.010123	4.80602	0.00184	0.0299424	0.0133673	2.23997	0.363992
APLP1	Right_supramarginal	Area	0.048539	0.011179	4.3422	0.008927	0.0169554	0.0135916	1.24749	0.729892
APLP1	Right_transversetemporal	Area	0.04737	0.012215	3.87804	0.036602	-0.00991419	0.0143401	-0.691362	0.887464
AREG	Left_caudalmiddlefrontal	Area	-0.05514	0.011563	-4.76862	0.00207	-0.0256335	0.0134702	-1.90298	0.486974
ART3	Left_rostralmiddlefrontal	Area	0.043668	0.010959	3.98456	0.027673	-0.00156299	0.0150278	-0.104007	0.987762
ASAH2	Right_precentral	Area	-0.04028	0.010717	-3.75887	0.048399	-0.0121728	0.0136014	-0.894962	0.839375
ASGR1	Left_inferiorparietal	Area	-0.04826	0.0121	-3.9884	0.027393	-0.0240861	0.0140142	-1.7187	0.557771
ATP6V1G1	Right_temporalpole	Area	0.047699	0.012463	3.82729	0.041667	-0.0241636	0.0143055	-1.68911	0.568478
B4GAT1	Left_rostralmiddlefrontal	Area	0.05661	0.009949	5.68999	5.13e-05	-0.0130932	0.0136878	-0.956556	0.822027
B4GAT1	Left_superiorparietal	Area	0.05306	0.011658	4.55125	0.004431	-0.00757869	0.0138765	-0.546153	0.918443
B4GAT1	Left_superiortemporal	Area	0.042198	0.010253	4.1155	0.0192	0.0168708	0.0136675	1.23438	0.734144
B4GAT1	Left_supramarginal	Area	0.047021	0.011182	4.20514	0.014248	0.00612868	0.013683	0.447903	0.936247
B4GAT1	Right_middletemporal	Area	0.042963	0.010086	4.25983	0.011922	0.00554147	0.0140248	0.395118	0.945424
B4GAT1	Right_rostralmiddlefrontal	Area	0.047867	0.010092	4.74281	0.002252	-0.0210582	0.0138438	-1.52113	0.633122
B4GAT1	Right_superiorfrontal	Area	0.037343	0.009613	3.88483	0.036083	-0.0141129	0.0134232	-1.05138	0.794228
B4GAT1	Right_superiortemporal	Area	0.047637	0.010182	4.6785	0.002909	0.013384	0.0134782	0.993008	0.811704
BCAN	Left_cuneus	Area	0.0652	0.013037	5.00099	0.000881	-0.0446003	0.0145066	-3.07447	0.133737
BCAN	Left_fusiform	Area	0.04351	0.010765	4.04172	0.023505	0.0292748	0.0142856	2.04925	0.432305
BCAN	Left_inferiorparietal	Area	0.047189	0.011982	3.93834	0.031099	0.0083919	0.0139118	0.603223	0.905794
BCAN	Left_insula	Area	0.043508	0.011002	3.9546	0.02999	0.0336512	0.0144324	2.33164	0.332151
BCAN	Left_lateraloccipital	Area	0.059123	0.011627	5.08495	0.000664	-0.0094951	0.0143861	-0.66002	0.894332
BCAN	Left_lateralorbitofrontal	Area	0.06303	0.01012	6.22808	3.76e-06	0.00592822	0.0144955	0.408968	0.942949
BCAN	Left_lingual	Area	0.063146	0.012908	4.89189	0.001328	-0.0257859	0.0143839	-1.7927	0.529974
BCAN	Left_middletemporal	Area	0.052507	0.010708	4.9035	0.001289	0.0322034	0.0142645	2.2576	0.357409
BCAN	Left_parsorbitalis	Area	0.063732	0.011576	5.50552	0.000118	-0.00266386	0.0142815	-0.186524	0.977563
BCAN	Left_parstriangularis	Area	0.059219	0.012782	4.63297	0.00343	-0.00855833	0.013977	-0.612316	0.904074
BCAN	Left_pericalcarine	Area	0.056973	0.013869	4.10794	0.01952	-0.0460264	0.0145473	-3.16392	0.118848
BCAN	Left_postcentral	Area	0.050627	0.010466	4.8374	0.001631	-0.014063	0.0140771	-0.998995	0.809538
BCAN	Left_precentral	Area	0.043087	0.010743	4.01091	0.025655	0.00398398	0.0138468	0.287719	0.961888
BCAN	Left_precuneus	Area	0.04118	0.010832	3.80181	0.044488	0.00866836	0.0138853	0.624285	0.901668
BCAN	Left_rostralmiddlefrontal	Area	0.072233	0.010097	7.15418	2.39e-08	0.0020954	0.0138391	0.151412	0.981946
BCAN	Left_superiorfrontal	Area	0.040843	0.009834	4.15331	0.017007	0.0220611	0.0134243	1.64337	0.586245
BCAN	Left_superiorparietal	Area	0.05424	0.011853	4.57597	0.004068	-0.00190043	0.014029	-0.135464	0.984159
BCAN	Left_superiortemporal	Area	0.04935	0.010419	4.73642	0.002304	0.0539988	0.0137982	3.91346	0.0336142
BCAN	Left_supramarginal	Area	0.054712	0.011363	4.81504	0.001786	0.0309693	0.0138264	2.23987	0.364015
BCAN	Left_transversetemporal	Area	0.050061	0.012891	3.88347	0.036176	-0.0286999	0.0145885	-1.9673	0.461898
BCAN	Right_cuneus	Area	0.052974	0.012564	4.21647	0.013853	-0.0413625	0.0145688	-2.83912	0.184667
BCAN	Right_inferiorparietal	Area	0.045698	0.011513	3.96913	0.028935	-0.010943	0.0137282	-0.797117	0.86324
BCAN	Right_insula	Area	0.042376	0.011175	3.79196	0.045846	0.0105308	0.0144765	0.727442	0.879919
BCAN	Right_lateraloccipital	Area	0.051698	0.011572	4.4673	0.005867	-0.0260609	0.0143504	-1.81604	0.520787
BCAN	Right_lateralorbitofrontal	Area	0.055748	0.011049	5.04526	0.000744	-0.0107311	0.0145006	-0.740047	0.876829
BCAN	Right_lingual	Area	0.049423	0.012849	3.84643	0.039827	-0.0298786	0.0145378	-2.05524	0.429906
BCAN	Right_middletemporal	Area	0.059619	0.010238	5.82325	3.07e-05	0.000904776	0.0141788	0.0638119	0.992476
BCAN	Right_parsorbitalis	Area	0.06087	0.01177	5.17167	0.000469	0.00114266	0.0142074	0.0804266	0.990631
BCAN	Right_postcentral	Area	0.053262	0.010722	4.96745	0.00098	-0.0224605	0.0140782	-1.59541	0.604086
BCAN	Right_precuneus	Area	0.041293	0.010463	3.9466	0.030568	0.00867899	0.0140126	0.619368	0.902818
BCAN	Right_rostralmiddlefrontal	Area	0.065286	0.010243	6.37382	2.1e-06	-0.0129216	0.0139976	-0.923126	0.831378
BCAN	Right_superiorparietal	Area	0.053831	0.01155	4.66051	0.00309	-0.0172116	0.0140046	-1.229	0.735461
BCAN	Right_superiortemporal	Area	0.056618	0.010344	5.47345	0.000137	0.0304334	0.0136205	2.23438	0.365591
BCAN	Right_supramarginal	Area	0.052755	0.011428	4.61645	0.003628	0.00993032	0.0138505	0.716966	0.882389
BCAN	Right_transversetemporal	Area	0.060792	0.012479	4.87141	0.00142	-0.0234021	0.0146086	-1.60194	0.601708
BLMH	Left_rostralanteriorcingulate	Area	0.051397	0.011493	4.47216	0.005821	0.000727493	0.0140584	0.0517479	0.993898
BRAP	Right_temporalpole	Area	0.047071	0.012401	3.79569	0.045365	-0.0330133	0.0142438	-2.31773	0.33688
C3	Right_temporalpole	Area	0.048533	0.012339	3.93323	0.031417	-0.0576515	0.0141308	-4.07983	0.0237871
CA12	Left_medialorbitofrontal	Area	-0.04045	0.010467	-3.86454	0.037819	-0.0302463	0.0141528	-2.13712	0.398687
CA12	Left_superiorfrontal	Area	-0.03636	0.009594	-3.78936	0.045857	-0.0229584	0.013186	-1.74112	0.549092
CA12	Right_superiorfrontal	Area	-0.04156	0.009529	-4.36124	0.008343	-0.00171815	0.0133313	-0.128881	0.984927
CCL25	Right_cuneus	Area	-0.0498	0.012483	-3.98957	0.027375	0.00551584	0.0145392	0.379378	0.948013
CCN5	Left_medialorbitofrontal	Area	-0.04786	0.011162	-4.2879	0.010828	-0.0261014	0.0150933	-1.72933	0.553758
CCN5	Left_parstriangularis	Area	-0.05262	0.013306	-3.95442	0.02999	-0.0104489	0.0146391	-0.713766	0.88325
CCN5	Left_postcentral	Area	-0.04158	0.010898	-3.81571	0.04307	-0.00254955	0.0147456	-0.172903	0.979149
CCN5	Left_precentral	Area	-0.05151	0.011171	-4.61093	0.003692	-0.019197	0.0145005	-1.32389	0.706198
CCN5	Left_superiorfrontal	Area	-0.04688	0.010227	-4.58383	0.003969	-0.00256165	0.0140642	-0.18214	0.978007
CCN5	Left_superiortemporal	Area	-0.04291	0.010848	-3.95594	0.029976	-0.0192699	0.0144716	-1.33156	0.703222
CCN5	Right_postcentral	Area	-0.04493	0.011165	-4.02458	0.024714	0.00169905	0.014749	0.115198	0.986386
CCN5	Right_precentral	Area	-0.05035	0.011296	-4.45682	0.006094	-0.0195322	0.0144563	-1.35111	0.696883
CCN5	Right_superiorfrontal	Area	-0.04346	0.010165	-4.27565	0.011305	0.000837067	0.014215	0.0588862	0.993035
CCN5	Right_superiortemporal	Area	-0.04056	0.010779	-3.76333	0.048202	-0.030041	0.0142667	-2.10567	0.411184
CD276	Left_superiorfrontal	Area	-0.04386	0.009725	-4.50974	0.005071	0.00297351	0.0133676	0.222441	0.972638
CD276	Right_superiorfrontal	Area	-0.0519	0.009655	-5.3755	0.000206	0.0144884	0.0135094	1.07246	0.786406
CD302	Left_lateraloccipital	Area	-0.04496	0.011782	-3.81623	0.04307	0.0403188	0.0146187	2.75803	0.20345
CD302	Left_lateralorbitofrontal	Area	-0.04007	0.010268	-3.90215	0.034436	-0.0147817	0.0147393	-1.00288	0.808275
CD59	Left_lateraloccipital	Area	-0.05042	0.012564	-4.01286	0.025655	0.0460768	0.0155709	2.95917	0.156944
CDH3	Left_medialorbitofrontal	Area	-0.04801	0.010435	-4.60061	0.003758	0.00483139	0.0140642	0.343525	0.954266
CES1	Left_bankssts	Area	-0.04914	0.01266	-3.88123	0.036325	-0.0385247	0.0142145	-2.71024	0.215618
CES1	Left_inferiorparietal	Area	-0.04828	0.011812	-4.08781	0.020425	-0.00546161	0.0137584	-0.396966	0.94511
CFB	Right_parsorbitalis	Area	-0.04756	0.011719	-4.0579	0.022282	-0.00876792	0.0141304	-0.6205	0.902601
CFH	Right_parsorbitalis	Area	-0.05321	0.011608	-4.58417	0.003969	0.00128739	0.0140501	0.0916281	0.989442
CFI	Right_parsorbitalis	Area	-0.04752	0.011608	-4.09346	0.020076	-0.0128991	0.014037	-0.918933	0.832523
CHCHD10	Right_fusiform	Area	-0.04487	0.01116	-4.0207	0.025036	0.0155381	0.0147646	1.05239	0.793872
CHGB	Left_cuneus	Area	0.048402	0.01284	3.76948	0.047552	-0.000711372	0.0143381	-0.049614	0.994112
CHGB	Left_pericalcarine	Area	0.054503	0.013646	3.99407	0.027086	0.000178115	0.0143791	0.0123871	0.998632
CHGB	Left_postcentral	Area	0.040712	0.010304	3.95091	0.030162	-0.0264928	0.0138968	-1.9064	0.48552
CHGB	Left_precuneus	Area	0.041356	0.010656	3.881	0.036325	-0.00498742	0.0137113	-0.363744	0.951129
CHGB	Left_rostralmiddlefrontal	Area	0.05051	0.009959	5.07202	0.000686	-0.0303989	0.0136586	-2.22561	0.368436
CHGB	Left_superiorparietal	Area	0.053658	0.011661	4.60141	0.003758	-0.0178305	0.0138506	-1.28734	0.717633
CHGB	Right_cuneus	Area	0.049989	0.012362	4.04369	0.02336	9.38e-05	0.0143975	0.00651843	0.999279
CHGB	Right_rostralmiddlefrontal	Area	0.056188	0.010087	5.57038	8.59e-05	-0.0186309	0.0138206	-1.34806	0.698205
CHGB	Right_superiorparietal	Area	0.045775	0.01137	4.02597	0.024642	-0.00862758	0.0138304	-0.623813	0.901752
CLEC4D	Left_middletemporal	Area	-0.03935	0.010451	-3.76485	0.04819	-0.0186653	0.0138493	-1.34774	0.698369
CLSTN3	Left_parahippocampal	Area	0.046261	0.012032	3.84476	0.040032	-0.0300814	0.0139768	-2.15224	0.393774
CMIP	Right_temporalpole	Area	0.046655	0.012408	3.75996	0.048355	-0.0363282	0.014246	-2.55006	0.261614
CNTN1	Left_paracentral	Area	-0.05104	0.012403	-4.11493	0.0192	0.037919	0.0145797	2.60082	0.246305
CNTN2	Left_supramarginal	Area	0.047232	0.011217	4.21058	0.014101	0.0245603	0.0136588	1.79813	0.528288
CNTN2	Right_supramarginal	Area	0.045323	0.011281	4.0176	0.025259	0.0408973	0.0136687	2.99205	0.150088
CNTNAP2	Left_insula	Area	0.04126	0.010932	3.77437	0.04716	-0.00513961	0.0144276	-0.356233	0.952334
CNTNAP2	Right_superiortemporal	Area	0.042201	0.01029	4.10111	0.019749	0.00610171	0.0136153	0.448152	0.936178
CNTNAP2	Right_supramarginal	Area	0.050041	0.011355	4.40688	0.007306	-0.00855387	0.0138387	-0.618113	0.90303
COL6A3	Left_lateraloccipital	Area	-0.04321	0.011493	-3.7599	0.048355	0.0460727	0.014264	3.22999	0.108478
COMMD1	Right_temporalpole	Area	0.05694	0.012373	4.60206	0.003758	-0.0378768	0.014214	-2.66475	0.227803
CPE	Left_pericalcarine	Area	0.058773	0.013364	4.39789	0.00746	-0.00950187	0.0141164	-0.673109	0.891328
CPVL	Left_rostralanteriorcingulate	Area	0.050022	0.011287	4.43186	0.006672	-0.0258101	0.0138129	-1.86855	0.50083
CRHBP	Left_rostralanteriorcingulate	Area	0.046866	0.011684	4.01117	0.025655	-0.0298699	0.0142317	-2.09883	0.413167
CRIP2	Right_parsorbitalis	Area	-0.05359	0.012127	-4.41879	0.006964	0.0133307	0.0146565	0.909542	0.835079
CRLF1	Left_insula	Area	-0.04266	0.010827	-3.93965	0.03099	-0.0395774	0.0142603	-2.77535	0.19905
CRLF1	Left_superiorfrontal	Area	-0.03919	0.009679	-4.04915	0.022925	0.00478095	0.0132707	0.360265	0.951545
CRLF1	Left_superiortemporal	Area	-0.03932	0.010262	-3.83173	0.041254	-0.0157316	0.0136559	-1.152	0.760803
CRLF1	Right_insula	Area	-0.04481	0.010995	-4.07544	0.021193	-0.0234796	0.014304	-1.64147	0.586942
CRLF1	Right_medialorbitofrontal	Area	-0.04326	0.009947	-4.34868	0.008695	0.0024093	0.0142798	0.168721	0.979785
CRLF1	Right_superiorfrontal	Area	-0.04237	0.009614	-4.40712	0.007306	-0.00306818	0.013413	-0.228747	0.971547
CSF1	Left_medialorbitofrontal	Area	-0.0511	0.010508	-4.86308	0.00146	-0.0235804	0.0141053	-1.67174	0.57533
CSH1	Right_bankssts	Area	-0.04687	0.012365	-3.79029	0.045857	0.00115914	0.0139671	0.0829909	0.990457
CST3	Left_lateraloccipital	Area	-0.05085	0.012256	-4.14866	0.017266	0.0644635	0.0151222	4.26283	0.016231
CST6	Left_lateralorbitofrontal	Area	-0.03918	0.010197	-3.84199	0.040352	0.0169037	0.0146463	1.15413	0.760065
CST6	Left_medialorbitofrontal	Area	-0.05104	0.010779	-4.73541	0.002304	0.0134758	0.0145652	0.925205	0.830746
CTHRC1	Left_superiorparietal	Area	-0.04719	0.012503	-3.77427	0.04716	0.0178949	0.0148773	1.20283	0.744504
CTSD	Left_rostralanteriorcingulate	Area	0.050029	0.01185	4.2217	0.013644	-0.0316981	0.0144346	-2.19598	0.378616
CTSS	Left_inferiortemporal	Area	-0.04099	0.010861	-3.77373	0.04716	-0.0188767	0.0141378	-1.3352	0.702213
CXADR	Left_parahippocampal	Area	0.044861	0.011923	3.76248	0.048202	-0.0144322	0.0138581	-1.04143	0.797558
DAPP1	Left_supramarginal	Area	0.042497	0.011011	3.85937	0.038353	-0.024624	0.0134771	-1.8271	0.516648
DHPS	Right_temporalpole	Area	0.052353	0.012353	4.23813	0.012907	-0.0387708	0.0141884	-2.73257	0.209916
DIPK2B	Right_entorhinal	Area	-0.05271	0.013719	-3.84243	0.040347	0.0168781	0.0147675	1.14292	0.763871
DKK3	Left_rostralmiddlefrontal	Area	0.043895	0.01019	4.3075	0.010065	-0.00520074	0.0139764	-0.372107	0.949621
DKK3	Right_parsorbitalis	Area	0.044773	0.011855	3.7766	0.046964	0.0204156	0.0143457	1.42311	0.671188
DKK4	Right_fusiform	Area	-0.04211	0.010674	-3.94472	0.030632	0.019125	0.0140898	1.35736	0.694601
DMP1	Right_precentral	Area	0.043996	0.010786	4.07878	0.021037	0.0309245	0.0137543	2.24835	0.361002
DPP10	Left_lateralorbitofrontal	Area	0.039402	0.010104	3.89963	0.034671	0.0237395	0.0143861	1.65017	0.583325
DPP10	Right_precentral	Area	0.041322	0.01082	3.81887	0.042891	0.0180118	0.0137018	1.31456	0.709584
DPP10	Right_supramarginal	Area	0.04531	0.011389	3.97857	0.028206	0.0192958	0.0137474	1.40359	0.678816
DPP6	Left_lateraloccipital	Area	0.0444	0.011732	3.7845	0.045925	8.23e-05	0.0144669	0.00568637	0.999349
DPP6	Left_lateralorbitofrontal	Area	0.042107	0.010222	4.11924	0.018986	0.00423816	0.0145765	0.290754	0.961492
DPP6	Right_superiortemporal	Area	0.039554	0.010442	3.78812	0.045857	0.0315011	0.013696	2.30002	0.343187
EDAR	Left_posteriorcingulate	Area	0.044209	0.011682	3.7844	0.045925	-0.018542	0.0139186	-1.33217	0.703169
ENPP5	Left_parsorbitalis	Area	0.051903	0.012004	4.32383	0.009522	0.00187712	0.0148316	0.126563	0.985179
ERBB3	Left_rostralanteriorcingulate	Area	0.044045	0.011546	3.81464	0.043094	-0.0175313	0.0141092	-1.24255	0.731373
F10	Right_parsorbitalis	Area	-0.04728	0.011512	-4.10715	0.01952	-0.0188882	0.0139629	-1.35274	0.696507
FABP1	Left_lateraloccipital	Area	-0.05168	0.011832	-4.36769	0.008127	0.013602	0.0146306	0.929693	0.829599
FABP1	Right_fusiform	Area	-0.04652	0.01094	-4.25195	0.012313	-0.0185123	0.0144112	-1.28458	0.718379
FABP3	Left_superiortemporal	Area	-0.04512	0.010713	-4.21134	0.014092	-0.0123045	0.0142475	-0.863624	0.846249
FAM20A	Left_rostralanteriorcingulate	Area	0.051796	0.011627	4.45493	0.006125	-0.0298969	0.0142216	-2.10221	0.412258
FBP1	Left_caudalanteriorcingulate	Area	0.052072	0.013136	3.96395	0.029432	-0.0159773	0.0143413	-1.11407	0.773393
FETUB	Left_postcentral	Area	-0.0457	0.010438	-4.37825	0.007871	0.011227	0.0140443	0.799399	0.862617
FGA	Right_parsorbitalis	Area	-0.04781	0.011726	-4.07765	0.021041	-0.00901079	0.0142232	-0.633528	0.900222
FGR	Right_lateraloccipital	Area	-0.04257	0.011342	-3.75327	0.049245	0.0333523	0.0141406	2.35862	0.322971
GAS6	Left_medialorbitofrontal	Area	-0.04047	0.010756	-3.76271	0.048202	-0.0169781	0.0145081	-1.17025	0.755065
GGT1	Left_inferiorparietal	Area	-0.04834	0.012793	-3.77835	0.046706	-0.0116083	0.0148454	-0.781944	0.866544
GOLM2	Left_rostralanteriorcingulate	Area	0.047323	0.011305	4.18615	0.015121	-0.0557593	0.0137914	-4.04305	0.0258535
GOPC	Left_supramarginal	Area	0.042507	0.011048	3.84753	0.039769	-0.0156855	0.0135196	-1.1602	0.75822
GPD1	Right_parsorbitalis	Area	-0.05135	0.011515	-4.45942	0.006043	0.0161682	0.0139386	1.15996	0.75822
GPI	Right_temporalpole	Area	0.046652	0.012405	3.76079	0.04832	-0.0384486	0.0142378	-2.70046	0.218524
GPR158	Left_rostralmiddlefrontal	Area	0.04697	0.009996	4.69906	0.002691	-0.0233841	0.0137323	-1.70285	0.563071
GPR158	Right_rostralmiddlefrontal	Area	0.038177	0.010138	3.76582	0.048112	0.00129148	0.0138948	0.0929475	0.989234
GUSB	Right_parsorbitalis	Area	-0.05646	0.012216	-4.62142	0.003592	-0.00266423	0.0147958	-0.180067	0.978294
HEG1	Right_parsorbitalis	Area	-0.04719	0.011707	-4.03117	0.024261	0.0216479	0.0141507	1.52982	0.629436
HGF	Right_parsorbitalis	Area	-0.05126	0.011651	-4.39944	0.00746	-0.00984226	0.0140527	-0.700381	0.885863
HMBS	Left_posteriorcingulate	Area	-0.05167	0.011907	-4.33938	0.009013	0.0174113	0.0141965	1.22645	0.736271
HS1BP3	Right_temporalpole	Area	0.047754	0.012446	3.83691	0.040958	-0.0330164	0.0142856	-2.31117	0.339124
IGF2R	Left_inferiortemporal	Area	-0.04692	0.010992	-4.26865	0.011596	-0.0215601	0.0143403	-1.50346	0.639424
IGFBP1	Left_postcentral	Area	0.040293	0.010471	3.84817	0.039769	0.00231436	0.0141531	0.163523	0.980352
IGFBP1	Right_middletemporal	Area	0.041652	0.010252	4.06281	0.022017	0.00266593	0.0142539	0.187032	0.977514
IGFBP2	Left_bankssts	Area	0.050408	0.012822	3.93138	0.031478	0.0485197	0.0143553	3.37992	0.0871844
IGFBP2	Left_inferiortemporal	Area	0.047629	0.011138	4.27606	0.011305	0.054862	0.0144247	3.80334	0.0414526
IGFBP2	Right_postcentral	Area	0.047012	0.010713	4.38845	0.007661	0.00350975	0.0140698	0.249453	0.967932
IGFBP6	Right_parahippocampal	Area	-0.05545	0.014323	-3.87132	0.037101	0.00312285	0.0165373	0.188837	0.977172
IGSF21	Right_caudalmiddlefrontal	Area	0.049187	0.012157	4.04589	0.023194	0.0267176	0.0140596	1.90031	0.488182
IL17C	Left_pericalcarine	Area	-0.05094	0.013573	-3.75284	0.049245	0.0289064	0.014315	2.0193	0.443173
IL1RN	Left_bankssts	Area	-0.04803	0.012524	-3.83498	0.04096	-0.0349615	0.0140459	-2.48909	0.279619
IL1RN	Left_inferiortemporal	Area	-0.04167	0.010882	-3.8288	0.041503	-0.0331795	0.0141191	-2.34998	0.32599
IL1RN	Left_middletemporal	Area	-0.05158	0.010443	-4.93915	0.00111	-0.051698	0.0139259	-3.71238	0.0489389
IL1RN	Right_parsorbitalis	Area	-0.04748	0.01149	-4.13192	0.018288	0.0021315	0.0138822	0.153542	0.981585
IL32	Left_postcentral	Area	0.041344	0.010441	3.95992	0.029754	-0.00402023	0.0140662	-0.285807	0.962283
IL9	Left_inferiortemporal	Area	0.042426	0.010788	3.93274	0.031417	-0.0178309	0.0140656	-1.2677	0.723798
IMMT	Left_lateraloccipital	Area	-0.05089	0.011631	-4.37506	0.007909	0.0356366	0.0144465	2.46679	0.286152
IMMT	Right_parsorbitalis	Area	-0.04491	0.01178	-3.81245	0.043204	0.0157899	0.0142735	1.10624	0.775866
INHBB	Left_rostralanteriorcingulate	Area	0.047354	0.01169	4.05079	0.022866	-0.0277904	0.0142792	-1.94621	0.47003
INHBC	Right_postcentral	Area	-0.03958	0.01055	-3.7516	0.049397	0.01421	0.0138708	1.02445	0.802969
INPP1	Left_supramarginal	Area	0.042056	0.01101	3.81988	0.042798	-0.0229801	0.0134768	-1.70516	0.562333
ITGA11	Left_cuneus	Area	0.048284	0.012709	3.79915	0.044813	-0.0321056	0.0142001	-2.26094	0.356219
ITGA11	Left_inferiorparietal	Area	0.045354	0.011669	3.88684	0.0359	0.00846695	0.0136119	0.622028	0.902219
ITGA11	Left_lateralorbitofrontal	Area	0.037259	0.009879	3.77142	0.047322	0.00189101	0.0141833	0.133327	0.984248
ITGA11	Left_middletemporal	Area	0.052959	0.010426	5.07967	0.000677	0.0417981	0.0139516	2.99594	0.149223
ITGA11	Left_parsorbitalis	Area	0.047644	0.011287	4.22122	0.013644	0.013234	0.0139725	0.947144	0.82482
ITGA11	Left_postcentral	Area	0.054243	0.010186	5.32503	0.000249	-0.00254735	0.013775	-0.184926	0.977861
ITGA11	Left_superiorparietal	Area	0.046966	0.011548	4.06709	0.021765	-0.0110618	0.0137257	-0.805919	0.8611
ITGA11	Right_parsorbitalis	Area	0.048918	0.011471	4.26434	0.011753	0.0191711	0.0138985	1.37936	0.686695
ITGA11	Right_postcentral	Area	0.051526	0.010442	4.93471	0.001127	-0.00569681	0.013778	-0.413472	0.942288
ITGA11	Right_precentral	Area	0.048483	0.010572	4.58598	0.003962	0.029859	0.0135007	2.21167	0.373448
ITGA11	Right_superiorparietal	Area	0.048628	0.011251	4.32202	0.009571	-0.00704797	0.0137045	-0.514283	0.923973
ITGA5	Left_rostralanteriorcingulate	Area	0.051378	0.011499	4.46795	0.005867	-0.0564613	0.0140302	-4.02427	0.0269329
ITGAV	Left_postcentral	Area	0.046626	0.010646	4.37971	0.007844	-0.010675	0.0144044	-0.741094	0.876628
ITGAV	Right_postcentral	Area	0.042437	0.010913	3.88879	0.035739	-0.000886277	0.0144085	-0.0615108	0.992722
ITGB6	Left_middletemporal	Area	0.042488	0.010958	3.8774	0.036611	0.0227583	0.0146727	1.55106	0.621188
ITGBL1	Left_postcentral	Area	-0.04569	0.010489	-4.35645	0.008473	0.0260498	0.0141808	1.83698	0.51259
ITGBL1	Right_paracentral	Area	-0.04776	0.012027	-3.97161	0.028808	0.0177796	0.0141177	1.25939	0.726427
KIAA0319	Left_rostralmiddlefrontal	Area	0.042546	0.009981	4.26283	0.011798	0.00947137	0.0136888	0.691904	0.88739
KIAA0319	Left_superiorparietal	Area	0.060978	0.011671	5.22472	0.000388	-0.000406043	0.0138773	-0.0292595	0.996948
KIAA0319	Right_caudalmiddlefrontal	Area	0.045359	0.011965	3.79098	0.045857	0.013982	0.0138036	1.01292	0.805564
KIAA0319	Right_precuneus	Area	0.043724	0.010306	4.24255	0.012765	0.0103556	0.0138609	0.747108	0.875367
KIAA0319	Right_rostralmiddlefrontal	Area	0.045835	0.010112	4.53269	0.004715	0.00385213	0.0138473	0.278185	0.96355
KLK1	Left_parsopercularis	Area	0.0509	0.012613	4.03549	0.023925	0.00679524	0.0136602	0.497448	0.927364
KLK4	Left_superiorfrontal	Area	-0.04536	0.010057	-4.51079	0.005071	-0.000575206	0.0138165	-0.0416317	0.995307
KLK6	Left_cuneus	Area	0.049092	0.012958	3.78869	0.045857	-0.0267756	0.0144756	-1.8497	0.507988
KLK6	Left_lingual	Area	0.050727	0.012826	3.95496	0.02999	-0.0242265	0.014345	-1.68885	0.568625
KLK6	Left_rostralmiddlefrontal	Area	0.060232	0.010039	5.99965	1.31e-05	-0.036236	0.0137917	-2.62738	0.2383
KLK6	Right_rostralmiddlefrontal	Area	0.056025	0.01018	5.50353	0.000118	-0.0376738	0.0139503	-2.70058	0.218516
LAIR1	Right_pericalcarine	Area	-0.05561	0.013711	-4.05577	0.022436	0.031228	0.0145525	2.14589	0.395677
LCAT	Left_rostralanteriorcingulate	Area	0.045077	0.011438	3.94108	0.030864	-0.0401637	0.0139778	-2.87339	0.177264
LEP	Left_bankssts	Area	-0.05627	0.014656	-3.83949	0.040659	-0.0387162	0.0164659	-2.3513	0.325638
LEP	Left_inferiorparietal	Area	-0.0589	0.013671	-4.30837	0.010056	-0.00411959	0.0159347	-0.258528	0.966814
LEP	Left_inferiortemporal	Area	-0.05596	0.01273	-4.3963	0.007465	-0.0833521	0.0165176	-5.04626	0.00329094
LEP	Left_lateraloccipital	Area	-0.0599	0.013278	-4.51144	0.005071	0.0686632	0.0164496	4.17416	0.0188515
LEP	Right_inferiortemporal	Area	-0.04674	0.01225	-3.81556	0.04307	-0.0541591	0.0164214	-3.29809	0.0977198
LEPR	Left_postcentral	Area	0.042275	0.0103	4.10426	0.019529	-0.00694234	0.0139273	-0.498469	0.927198
LEPR	Right_postcentral	Area	0.043612	0.010554	4.13232	0.018288	-0.0154674	0.0139292	-1.11043	0.774467
LEPR	Right_superiorparietal	Area	0.044142	0.011368	3.88299	0.036176	-0.023803	0.0138526	-1.71831	0.557891
LEPR	Right_supramarginal	Area	0.053214	0.011238	4.73501	0.002304	0.00924914	0.0137022	0.675013	0.890974
LGALS4	Left_lateraloccipital	Area	-0.04767	0.01164	-4.09549	0.019995	0.00131854	0.0144128	0.0914835	0.989442
LGALS4	Right_lateraloccipital	Area	-0.04536	0.01158	-3.91731	0.032771	0.0182234	0.0143788	1.26738	0.723894
LGMN	Left_rostralanteriorcingulate	Area	0.050701	0.011283	4.49359	0.005326	-0.0525203	0.0137315	-3.8248	0.0398552
LPL	Right_parsorbitalis	Area	0.050993	0.012964	3.93339	0.031417	0.0041575	0.0157034	0.264751	0.965483
LRP11	Left_medialorbitofrontal	Area	-0.04799	0.010562	-4.54415	0.004507	-0.00743093	0.0142408	-0.521804	0.922793
LRP2	Right_postcentral	Area	0.041199	0.010422	3.95288	0.030009	-0.00620898	0.01377	-0.450906	0.935554
LRRC25	Left_medialorbitofrontal	Area	-0.04357	0.010486	-4.15481	0.01694	-0.0158593	0.014135	-1.12199	0.770786
LRRC37A2	Right_lingual	Area	-0.05272	0.012533	-4.20687	0.014217	-0.00271038	0.0142555	-0.190129	0.976965
LRTM2	Left_cuneus	Area	0.059541	0.012931	4.6044	0.003758	-0.0112217	0.014423	-0.778044	0.867463
LRTM2	Left_fusiform	Area	0.049072	0.010668	4.59976	0.003758	0.0318997	0.0141894	2.24813	0.361002
LRTM2	Left_inferiorparietal	Area	0.049803	0.011878	4.19305	0.014854	0.0102223	0.0138191	0.739721	0.876885
LRTM2	Left_inferiortemporal	Area	0.054117	0.011053	4.89617	0.001308	0.0224495	0.0143582	1.56353	0.616499
LRTM2	Left_lateraloccipital	Area	0.052361	0.011534	4.53971	0.004579	-0.00586566	0.0142909	-0.410448	0.942754
LRTM2	Left_lateralorbitofrontal	Area	0.065423	0.01003	6.5225	1.08e-06	0.0215545	0.0143962	1.49723	0.641653
LRTM2	Left_lingual	Area	0.05284	0.012807	4.12579	0.01864	0.0101444	0.0142921	0.709786	0.884181
LRTM2	Left_parsorbitalis	Area	0.073591	0.011465	6.41879	1.66e-06	-0.00324392	0.0141866	-0.22866	0.971563
LRTM2	Left_pericalcarine	Area	0.053972	0.013753	3.92438	0.032107	-0.00234141	0.0144651	-0.161867	0.980557
LRTM2	Left_postcentral	Area	0.057506	0.010369	5.54595	9.69e-05	-0.00105886	0.013985	-0.0757143	0.991096
LRTM2	Left_precuneus	Area	0.045519	0.010736	4.23998	0.012838	0.00646053	0.0137932	0.468384	0.932562
LRTM2	Left_rostralmiddlefrontal	Area	0.062624	0.010023	6.2482	3.51e-06	-0.00665629	0.0137468	-0.484205	0.929717
LRTM2	Left_superiorparietal	Area	0.062502	0.011744	5.32221	0.00025	-0.00654942	0.0139355	-0.469981	0.932345
LRTM2	Left_supramarginal	Area	0.049315	0.01127	4.37563	0.007909	0.0160687	0.0137395	1.16952	0.755316
LRTM2	Right_caudalmiddlefrontal	Area	0.048166	0.012039	4.00089	0.026512	0.0184351	0.0138608	1.33002	0.703448
LRTM2	Right_cuneus	Area	0.052581	0.012457	4.22116	0.013644	0.00265638	0.0144836	0.183406	0.97797
LRTM2	Right_isthmuscingulate	Area	0.051893	0.011607	4.47102	0.005826	0.0188167	0.0141436	1.3304	0.703259
LRTM2	Right_lateralorbitofrontal	Area	0.057109	0.010954	5.2138	0.000402	0.0101123	0.0144043	0.702033	0.885633
LRTM2	Right_lingual	Area	0.059984	0.01273	4.71187	0.002541	0.0210547	0.0144442	1.45766	0.65762
LRTM2	Right_pericalcarine	Area	0.052737	0.013647	3.86445	0.037819	0.00349272	0.0144843	0.241139	0.96922
LRTM2	Right_postcentral	Area	0.055651	0.010628	5.2363	0.000372	0.00787691	0.0139878	0.563129	0.914691
LRTM2	Right_posteriorcingulate	Area	0.047201	0.011841	3.98625	0.027534	0.0183872	0.0141333	1.30099	0.713295
LRTM2	Right_precuneus	Area	0.05244	0.010363	5.0602	0.000712	0.0132432	0.0139188	0.951459	0.823553
LRTM2	Right_rostralmiddlefrontal	Area	0.059165	0.010162	5.82196	3.07e-05	-0.00589482	0.0139055	-0.423919	0.940463
LRTM2	Right_superiorparietal	Area	0.054658	0.011451	4.77333	0.002045	0.000349378	0.0139137	0.0251104	0.997304
LRTM2	Right_superiortemporal	Area	0.047223	0.010265	4.60039	0.003758	0.0305814	0.0135298	2.2603	0.356458
LRTM2	Right_supramarginal	Area	0.056526	0.011326	4.99078	0.000895	0.00558427	0.0137589	0.405865	0.943551
LRTM2	Right_transversetemporal	Area	0.0507	0.012382	4.09472	0.020014	0.00224222	0.0145152	0.154473	0.981539
LTBR	Left_medialorbitofrontal	Area	-0.0432	0.010518	-4.10747	0.01952	-0.0241788	0.0141867	-1.70432	0.562487
MAMDC2	Right_inferiortemporal	Area	-0.05056	0.010636	-4.75351	0.002194	0.0199792	0.014317	1.39549	0.681282
MEGF9	Left_inferiorparietal	Area	-0.05191	0.011691	-4.4399	0.006497	0.00750856	0.0136227	0.551179	0.917188
MFAP5	Left_bankssts	Area	-0.04889	0.012734	-3.83931	0.040659	-0.0121099	0.0143315	-0.844988	0.851145
MMP9	Left_inferiortemporal	Area	-0.04109	0.010846	-3.78902	0.045857	-0.0281479	0.014088	-1.99801	0.450628
MMP9	Left_middletemporal	Area	-0.04072	0.010417	-3.90944	0.033537	-0.0225051	0.0139086	-1.61807	0.595763
MOG	Left_caudalmiddlefrontal	Area	0.061327	0.012232	5.01356	0.000858	-0.011467	0.0142656	-0.803821	0.861773
MOG	Left_cuneus	Area	0.066543	0.013293	5.00592	0.000878	-0.0240732	0.0148801	-1.61781	0.595773
MOG	Left_fusiform	Area	0.06286	0.010958	5.73641	4.24e-05	0.000224753	0.0146495	0.015342	0.998205
MOG	Left_inferiorparietal	Area	0.06595	0.0122	5.40567	0.000189	-0.00688538	0.0142604	-0.482833	0.930039
MOG	Left_inferiortemporal	Area	0.071101	0.011349	6.26486	3.49e-06	0.00695525	0.0148196	0.469328	0.93251
MOG	Left_isthmuscingulate	Area	0.0472	0.011544	4.08879	0.020387	-0.0216749	0.0145766	-1.48697	0.645576
MOG	Left_lateraloccipital	Area	0.054184	0.011861	4.56828	0.004183	-0.00983709	0.0147464	-0.667085	0.892814
MOG	Left_lateralorbitofrontal	Area	0.0677	0.010314	6.56371	8.83e-07	-0.0044372	0.0148587	-0.298626	0.960332
MOG	Left_lingual	Area	0.051246	0.013173	3.89029	0.035583	-0.01492	0.0147473	-1.01171	0.806003
MOG	Left_medialorbitofrontal	Area	0.054775	0.010931	5.01095	0.000863	-0.0177045	0.0147737	-1.19838	0.746268
MOG	Left_middletemporal	Area	0.054603	0.010917	5.00168	0.000881	0.00490433	0.014629	0.335246	0.955371
MOG	Left_parsopercularis	Area	0.052268	0.013276	3.93696	0.031103	-0.00947479	0.0143666	-0.659499	0.894442
MOG	Left_parsorbitalis	Area	0.069062	0.011798	5.85355	2.73e-05	-0.0198586	0.0146366	-1.35678	0.694841
MOG	Left_postcentral	Area	0.060459	0.010662	5.67074	5.63e-05	-0.0197933	0.0144284	-1.37182	0.689333
MOG	Left_precentral	Area	0.055551	0.010943	5.07659	0.000681	-0.00483969	0.0141935	-0.340979	0.954761
MOG	Left_precuneus	Area	0.056144	0.011031	5.08945	0.000654	-0.00419103	0.0142335	-0.294449	0.96105
MOG	Left_rostralanteriorcingulate	Area	0.048853	0.011894	4.10733	0.01952	-0.00489765	0.0145568	-0.336452	0.955271
MOG	Left_rostralmiddlefrontal	Area	0.092693	0.010264	9.03121	2.36e-14	-0.0430101	0.0141727	-3.03472	0.141661
MOG	Left_superiorfrontal	Area	0.054459	0.010014	5.4381	0.000165	-0.0234796	0.0137603	-1.70633	0.562024
MOG	Left_superiorparietal	Area	0.075335	0.012064	6.24467	3.51e-06	-0.0184	0.014378	-1.27973	0.720086
MOG	Left_superiortemporal	Area	0.051887	0.010622	4.88477	0.001359	0.0221204	0.014162	1.56195	0.617194
MOG	Left_supramarginal	Area	0.052115	0.011589	4.49703	0.005271	-0.0186325	0.0141773	-1.31424	0.709614
MOG	Right_caudalanteriorcingulate	Area	0.064126	0.013652	4.69707	0.002691	0.00530309	0.0148121	0.358024	0.951881
MOG	Right_caudalmiddlefrontal	Area	0.069982	0.01236	5.66187	5.81e-05	-0.00364118	0.0143054	-0.254532	0.96735
MOG	Right_cuneus	Area	0.066019	0.012799	5.15829	0.000499	-0.00879534	0.0149452	-0.588507	0.909578
MOG	Right_fusiform	Area	0.042603	0.010972	3.88285	0.036176	0.0245607	0.0145228	1.69118	0.567761
MOG	Right_inferiorparietal	Area	0.052828	0.011734	4.50227	0.005212	-0.0135921	0.0140716	-0.965919	0.8194
MOG	Right_inferiortemporal	Area	0.05809	0.010928	5.31568	0.000256	-0.00273296	0.0147121	-0.185763	0.977678
MOG	Right_isthmuscingulate	Area	0.047661	0.011941	3.99148	0.027243	-0.0281326	0.014592	-1.92795	0.477328
MOG	Right_lateraloccipital	Area	0.04881	0.011803	4.13544	0.018194	-0.00113568	0.0147146	-0.0771801	0.991003
MOG	Right_lateralorbitofrontal	Area	0.055773	0.011267	4.95	0.001057	-0.00701072	0.0148642	-0.47165	0.932104
MOG	Right_medialorbitofrontal	Area	0.042356	0.010308	4.10905	0.01952	-0.0129297	0.0148097	-0.873059	0.844037
MOG	Right_middletemporal	Area	0.060149	0.01044	5.76161	3.99e-05	-0.0149091	0.0145324	-1.02592	0.802591
MOG	Right_parsopercularis	Area	0.060659	0.012999	4.66655	0.00303	0.0186861	0.0144617	1.29211	0.715932
MOG	Right_parsorbitalis	Area	0.061402	0.012001	5.1162	0.000589	-0.000644573	0.0145633	-0.0442602	0.994751
MOG	Right_postcentral	Area	0.063894	0.010922	5.84999	2.73e-05	-0.00654666	0.0144342	-0.453553	0.935141
MOG	Right_posteriorcingulate	Area	0.061916	0.012165	5.0898	0.000654	-0.0282022	0.0145812	-1.93415	0.474813
MOG	Right_precentral	Area	0.050655	0.011069	4.57617	0.004068	0.0122002	0.0141495	0.862233	0.846615
MOG	Right_precuneus	Area	0.059403	0.010651	5.57698	8.59e-05	-0.00410256	0.014364	-0.285613	0.962344
MOG	Right_rostralanteriorcingulate	Area	0.068308	0.01279	5.34083	0.000237	-0.0232889	0.0147786	-1.57585	0.611816
MOG	Right_rostralmiddlefrontal	Area	0.096778	0.010396	9.30908	3.75e-15	-0.0421959	0.014337	-2.94315	0.1608
MOG	Right_superiorfrontal	Area	0.044167	0.00996	4.43421	0.006623	-0.0137977	0.0139104	-0.991893	0.811816
MOG	Right_superiorparietal	Area	0.057214	0.011775	4.85911	0.00148	-0.00817051	0.0143571	-0.569092	0.913492
MOG	Right_superiortemporal	Area	0.058792	0.010546	5.57501	8.59e-05	0.015017	0.013967	1.07518	0.785467
MOG	Right_supramarginal	Area	0.057318	0.011648	4.92073	0.001202	-0.0162338	0.0141962	-1.14353	0.763787
MOG	Right_temporalpole	Area	0.051959	0.012904	4.02645	0.024642	-0.00772224	0.0148054	-0.521583	0.922839
MOG	Right_transversetemporal	Area	0.049592	0.012735	3.89416	0.035271	-0.0129631	0.0149772	-0.865521	0.845675
MTUS1	Right_parsorbitalis	Area	-0.05511	0.0116	-4.75026	0.002206	0.0337092	0.0140689	2.396	0.310455
MZB1	Left_middletemporal	Area	-0.03942	0.010418	-3.78409	0.045925	-0.0265526	0.0138916	-1.91142	0.48354
NAA80	Right_temporalpole	Area	0.04674	0.012435	3.75861	0.048399	-0.0296598	0.0142788	-2.07719	0.421597
NCAN	Left_caudalmiddlefrontal	Area	0.053852	0.012381	4.34945	0.008692	0.0288854	0.0142783	2.02303	0.441529
NCAN	Left_cuneus	Area	0.093786	0.013415	6.99123	6.81e-08	-0.014573	0.0149011	-0.977982	0.816326
NCAN	Left_fusiform	Area	0.059509	0.011089	5.36632	0.000214	0.0510774	0.0146499	3.48655	0.0728389
NCAN	Left_inferiortemporal	Area	0.043307	0.011509	3.76282	0.048202	0.0321872	0.0148313	2.17022	0.387475
NCAN	Left_isthmuscingulate	Area	0.044794	0.01168	3.8352	0.04096	0.0133888	0.0145967	0.917252	0.833146
NCAN	Left_lateraloccipital	Area	0.074256	0.011977	6.19981	4.33e-06	0.0124338	0.0147643	0.842155	0.851977
NCAN	Left_lateralorbitofrontal	Area	0.0601	0.010444	5.7545	4.06e-05	0.0222927	0.0148739	1.49878	0.641195
NCAN	Left_lingual	Area	0.078077	0.0133	5.87065	2.55e-05	-0.0123158	0.0147661	-0.834058	0.854214
NCAN	Left_middletemporal	Area	0.044116	0.011053	3.99122	0.027243	0.0386168	0.0146371	2.63828	0.235154
NCAN	Left_parsopercularis	Area	0.058148	0.013425	4.33113	0.00927	0.0303193	0.0143787	2.10863	0.410154
NCAN	Left_parsorbitalis	Area	0.0706	0.011934	5.91593	2.06e-05	0.00483857	0.0146573	0.330114	0.956265
NCAN	Left_parstriangularis	Area	0.066566	0.013178	5.05119	0.000728	0.00427916	0.0143452	0.298298	0.960349
NCAN	Left_pericalcarine	Area	0.098036	0.014261	6.87425	1.39e-07	-0.034185	0.0149372	-2.28858	0.346836
NCAN	Left_postcentral	Area	0.058122	0.010788	5.38752	0.000198	0.00499272	0.0144489	0.345544	0.953987
NCAN	Left_precentral	Area	0.069622	0.011054	6.29842	3.02e-06	0.0106157	0.0142105	0.747029	0.875386
NCAN	Left_precuneus	Area	0.067648	0.011147	6.06875	9.16e-06	0.0291621	0.0142452	2.04715	0.432997
NCAN	Left_rostralmiddlefrontal	Area	0.088716	0.010391	8.53757	1.19e-12	0.0125376	0.0142022	0.882792	0.842046
NCAN	Left_superiorfrontal	Area	0.048864	0.010137	4.82061	0.001752	0.0437085	0.0137674	3.17477	0.117382
NCAN	Left_superiorparietal	Area	0.078769	0.0122	6.45639	1.46e-06	0.0270486	0.0143931	1.87927	0.496383
NCAN	Left_superiortemporal	Area	0.050976	0.010746	4.74352	0.002252	0.0492578	0.0141659	3.47721	0.0733922
NCAN	Left_supramarginal	Area	0.075225	0.011698	6.43043	1.63e-06	0.0409171	0.0141855	2.88442	0.174272
NCAN	Right_caudalmiddlefrontal	Area	0.064343	0.01251	5.14324	0.000535	0.0349378	0.0143147	2.4407	0.2953
NCAN	Right_cuneus	Area	0.087542	0.012922	6.77478	2.3e-07	-0.00304972	0.0149642	-0.203802	0.97539
NCAN	Right_fusiform	Area	0.041789	0.0111	3.7647	0.04819	0.0361731	0.014536	2.48852	0.279619
NCAN	Right_inferiortemporal	Area	0.045342	0.011067	4.097	0.019912	0.0350173	0.014722	2.37857	0.316341
NCAN	Right_lateraloccipital	Area	0.068497	0.01192	5.74628	4.11e-05	0.012147	0.0147319	0.82454	0.85665
NCAN	Right_lateralorbitofrontal	Area	0.054834	0.011399	4.81041	0.001811	0.00300529	0.0148829	0.201928	0.975583
NCAN	Right_lingual	Area	0.075822	0.013229	5.73158	4.27e-05	-0.00862033	0.0149262	-0.57753	0.911673
NCAN	Right_medialorbitofrontal	Area	0.040398	0.010429	3.87356	0.037018	0.00121916	0.0148292	0.0822139	0.990457
NCAN	Right_middletemporal	Area	0.052712	0.010569	4.98732	0.000904	0.0151412	0.0145504	1.04061	0.797833
NCAN	Right_parsorbitalis	Area	0.065458	0.012137	5.39339	0.000196	0.0194143	0.0145787	1.33169	0.703222
NCAN	Right_parstriangularis	Area	0.061037	0.013075	4.66843	0.00303	0.00789456	0.014346	0.550297	0.917398
NCAN	Right_pericalcarine	Area	0.08914	0.014161	6.29472	3.02e-06	-0.0341148	0.0149572	-2.28083	0.349442
NCAN	Right_postcentral	Area	0.069003	0.011043	6.24857	3.51e-06	-0.00388925	0.0144523	-0.26911	0.964911
NCAN	Right_posteriorcingulate	Area	0.051616	0.012316	4.19111	0.0149	0.00270297	0.0146047	0.185076	0.977823
NCAN	Right_precentral	Area	0.053192	0.011196	4.75119	0.002206	0.0276387	0.0141627	1.9515	0.467857
NCAN	Right_precuneus	Area	0.066335	0.010767	6.16086	5.34e-06	0.0355216	0.0143732	2.47138	0.284702
NCAN	Right_rostralmiddlefrontal	Area	0.076953	0.010551	7.29322	9.94e-09	-0.000668117	0.0143672	-0.0465029	0.994526
NCAN	Right_superiorfrontal	Area	0.054652	0.010066	5.42947	0.00017	0.0363485	0.0139195	2.61133	0.243386
NCAN	Right_superiorparietal	Area	0.07212	0.011895	6.06291	9.19e-06	0.0195469	0.0143727	1.36	0.693648
NCAN	Right_superiortemporal	Area	0.053366	0.010674	4.99956	0.000881	0.0283703	0.0139802	2.02932	0.439362
NCAN	Right_supramarginal	Area	0.07641	0.011762	6.49642	1.2e-06	0.0105758	0.0142149	0.743991	0.876125
NCAN	Right_transversetemporal	Area	0.06309	0.012871	4.90175	0.001289	0.00269836	0.0149969	0.179928	0.9783
NECTIN4	Left_medialorbitofrontal	Area	-0.04361	0.010537	-4.1389	0.017969	-0.00564746	0.0142152	-0.397283	0.945035
NELL2	Left_inferiorparietal	Area	0.049974	0.011873	4.20917	0.014131	0.0162604	0.0137919	1.17897	0.75152
NELL2	Left_lateralorbitofrontal	Area	0.041053	0.010052	4.08392	0.020673	0.023744	0.0143685	1.6525	0.582422
NELL2	Left_supramarginal	Area	0.065368	0.01125	5.8107	3.16e-05	0.0054376	0.0137154	0.396461	0.945207
NELL2	Right_postcentral	Area	0.044345	0.010635	4.16992	0.016107	0.00265528	0.0139619	0.190181	0.976965
NELL2	Right_superiorparietal	Area	0.045955	0.011454	4.0121	0.025655	0.00714409	0.0138872	0.514438	0.923946
NELL2	Right_supramarginal	Area	0.054344	0.011324	4.79904	0.001873	0.0201172	0.0137304	1.46516	0.65501
NIT2	Right_temporalpole	Area	0.047235	0.012445	3.79534	0.045365	-0.0345329	0.014281	-2.4181	0.303025
NPL	Right_parsorbitalis	Area	-0.05561	0.012276	-4.52986	0.004739	0.0104094	0.0149025	0.698501	0.886256
NPTXR	Left_inferiorparietal	Area	0.049204	0.011648	4.22411	0.013619	0.0137413	0.0135546	1.01377	0.80526
NPTXR	Left_lateralorbitofrontal	Area	0.046783	0.009857	4.74624	0.002238	0.0203928	0.0141216	1.44409	0.66309
NPTXR	Left_middletemporal	Area	0.039746	0.010422	3.81354	0.043189	0.0480908	0.0138896	3.46237	0.0750236
NPTXR	Left_parsorbitalis	Area	0.052583	0.011266	4.66738	0.00303	0.00175925	0.0139158	0.126421	0.985179
NPTXR	Left_postcentral	Area	0.042361	0.010183	4.16	0.016646	0.0140627	0.0137165	1.02524	0.802787
NPTXR	Left_rostralmiddlefrontal	Area	0.056221	0.009836	5.71582	4.59e-05	-0.00201514	0.0134847	-0.14944	0.982206
NPTXR	Left_supramarginal	Area	0.041724	0.011059	3.77292	0.047181	0.0202295	0.013476	1.50115	0.640393
NPTXR	Right_fusiform	Area	0.03922	0.010465	3.74763	0.049926	0.032646	0.0138013	2.36542	0.320529
NPTXR	Right_parsorbitalis	Area	0.043951	0.011459	3.83559	0.04096	0.0146232	0.013842	1.05643	0.792356
NPTXR	Right_rostralmiddlefrontal	Area	0.049903	0.009976	5.00256	0.000881	-0.0120149	0.0136392	-0.880908	0.842225
NPTXR	Right_superiorparietal	Area	0.047524	0.011236	4.22969	0.013362	0.00310247	0.0136479	0.227321	0.971822
NPTXR	Right_superiortemporal	Area	0.050758	0.010063	5.04401	0.000744	0.0350137	0.013269	2.63875	0.235013
NPTXR	Right_supramarginal	Area	0.05367	0.01111	4.83084	0.001675	0.022038	0.0134928	1.63331	0.590209
NTRK3	Left_parsorbitalis	Area	0.04533	0.011513	3.93742	0.031103	0.000548248	0.0141363	0.0387831	0.995666
NTRK3	Right_parsorbitalis	Area	0.045926	0.011702	3.92479	0.032107	0.01299	0.0140617	0.923789	0.831196
NXPH1	Left_fusiform	Area	0.044649	0.010397	4.29423	0.010556	0.0144441	0.0138926	1.0397	0.798163
NXPH1	Left_inferiorparietal	Area	0.046095	0.011575	3.98244	0.027864	-0.00651127	0.013525	-0.481425	0.930274
NXPH1	Left_lateralorbitofrontal	Area	0.049938	0.009789	5.10149	0.000625	-0.0115401	0.0140916	-0.818934	0.857877
NXPH1	Left_medialorbitofrontal	Area	0.043036	0.010365	4.15207	0.017055	-0.0111718	0.014013	-0.79725	0.863199
NXPH1	Left_parsorbitalis	Area	0.049932	0.011194	4.46046	0.006035	-0.00629634	0.0138841	-0.453494	0.935141
NXPH1	Left_rostralmiddlefrontal	Area	0.052063	0.009776	5.32565	0.000249	-0.0320327	0.0134466	-2.38222	0.314914
NXPH1	Left_superiorparietal	Area	0.043096	0.011458	3.76107	0.04832	-0.013682	0.0136374	-1.00326	0.808269
NXPH1	Right_lateralorbitofrontal	Area	0.04416	0.010683	4.13366	0.018288	-0.0334651	0.0140901	-2.37509	0.317178
NXPH1	Right_precuneus	Area	0.044439	0.010104	4.39837	0.00746	-0.018236	0.013621	-1.33882	0.701321
NXPH1	Right_rostralmiddlefrontal	Area	0.040895	0.009918	4.12319	0.018804	-0.0318851	0.013602	-2.34415	0.328127
NXPH1	Right_superiortemporal	Area	0.039464	0.010007	3.9436	0.030717	-0.00392462	0.0132482	-0.296239	0.960744
NXPH1	Right_supramarginal	Area	0.052689	0.011038	4.77351	0.002045	-0.00874877	0.0134654	-0.649724	0.89673
OMG	Left_cuneus	Area	0.056561	0.012796	4.4204	0.006961	-0.038265	0.014267	-2.68207	0.223761
OMG	Left_inferiorparietal	Area	0.044268	0.011755	3.76595	0.048112	-0.0189061	0.0136767	-1.38236	0.685541
OMG	Left_insula	Area	0.04236	0.010792	3.9251	0.032107	0.010872	0.0141977	0.765759	0.870896
OMG	Left_lateraloccipital	Area	0.046631	0.011416	4.08486	0.020638	-0.0142188	0.0141444	-1.00526	0.807551
OMG	Left_lateralorbitofrontal	Area	0.057691	0.009932	5.80858	3.16e-05	0.00554694	0.0142528	0.389181	0.946405
OMG	Left_parsorbitalis	Area	0.059163	0.011359	5.20863	0.000408	-0.0177699	0.0140402	-1.26565	0.724203
OMG	Left_postcentral	Area	0.04151	0.010273	4.04061	0.023564	-0.0196354	0.01384	-1.41874	0.672997
OMG	Left_rostralmiddlefrontal	Area	0.055656	0.009923	5.60855	7.63e-05	-0.0101134	0.0136066	-0.743267	0.876181
OMG	Left_superiorparietal	Area	0.053404	0.011627	4.59315	0.003846	-0.0242585	0.0137898	-1.75916	0.542903
OMG	Left_superiortemporal	Area	0.040004	0.010228	3.91128	0.033404	0.0315593	0.0135806	2.32385	0.334225
OMG	Left_supramarginal	Area	0.045282	0.011153	4.06002	0.022131	0.00213401	0.0136016	0.156894	0.981156
OMG	Right_caudalmiddlefrontal	Area	0.045416	0.011912	3.81263	0.043204	-0.000771667	0.0137223	-0.0562347	0.993317
OMG	Right_cuneus	Area	0.051715	0.012324	4.19632	0.014707	-0.0211519	0.0143332	-1.47573	0.650679
OMG	Right_fusiform	Area	0.043241	0.010554	4.0971	0.019912	0.0232425	0.0139308	1.66842	0.576445
OMG	Right_lateralorbitofrontal	Area	0.046461	0.010846	4.28361	0.011006	-0.0212523	0.0142554	-1.49082	0.643921
OMG	Right_parsopercularis	Area	0.058499	0.012505	4.67798	0.002909	0.0043066	0.0138743	0.310402	0.958603
OMG	Right_postcentral	Area	0.040111	0.010528	3.80988	0.043519	-0.0165334	0.013844	-1.19427	0.747641
OMG	Right_posteriorcingulate	Area	0.054072	0.011708	4.6182	0.003614	0.0068606	0.0139916	0.490336	0.928723
OMG	Right_rostralmiddlefrontal	Area	0.048191	0.010065	4.78797	0.001956	-0.0156296	0.0137626	-1.13566	0.765919
OMG	Right_superiorparietal	Area	0.055108	0.011328	4.86491	0.001456	-0.0260537	0.0137673	-1.89244	0.491539
OMG	Right_superiortemporal	Area	0.045101	0.010157	4.44035	0.006497	0.0254637	0.0133943	1.90109	0.487845
OMG	Right_supramarginal	Area	0.05983	0.011201	5.34134	0.000237	-0.00695102	0.0136189	-0.510395	0.924885
OMG	Right_transversetemporal	Area	0.048649	0.012251	3.97104	0.028819	-0.00941272	0.0143671	-0.655159	0.895437
OSM	Left_inferiortemporal	Area	-0.04179	0.010793	-3.8715	0.037101	-0.0324205	0.0140056	-2.31483	0.337816
OSM	Left_middletemporal	Area	-0.04109	0.010367	-3.96362	0.029432	-0.0295295	0.0138264	-2.13573	0.399314
OXT	Right_parsorbitalis	Area	-0.05174	0.011535	-4.48559	0.005509	-0.0303098	0.0139216	-2.17718	0.384685
PAEP	Left_caudalmiddlefrontal	Area	-0.04861	0.012415	-3.91569	0.03292	-0.0226672	0.0144826	-1.56514	0.616083
PAEP	Left_postcentral	Area	-0.04651	0.010825	-4.29597	0.010506	0.00398769	0.0146532	0.272138	0.964553
PAEP	Left_superiorfrontal	Area	-0.04571	0.010164	-4.49723	0.005271	0.00747889	0.0139758	0.535133	0.920686
PAEP	Left_superiortemporal	Area	-0.04279	0.010779	-3.96949	0.028935	-0.0129568	0.0143824	-0.90088	0.837904
PAEP	Right_paracentral	Area	-0.04872	0.012412	-3.92499	0.032107	-0.0222225	0.0145821	-1.52396	0.631969
PAEP	Right_precentral	Area	-0.0444	0.01123	-3.95356	0.030009	-0.0235581	0.0143646	-1.64002	0.587307
PAEP	Right_rostralmiddlefrontal	Area	-0.04004	0.010618	-3.77063	0.047402	-0.028755	0.0145646	-1.9743	0.459779
PAEP	Right_superiorfrontal	Area	-0.05042	0.010094	-4.99521	0.000887	-0.0205488	0.014123	-1.45499	0.658716
PAEP	Right_superiorparietal	Area	-0.04721	0.011949	-3.95073	0.030162	-0.00673749	0.0145783	-0.46216	0.933557
PAG1	Left_parsorbitalis	Area	-0.04409	0.011237	-3.92371	0.032137	0.00887796	0.0138457	0.641209	0.898337
PALM2	Right_parsorbitalis	Area	-0.04449	0.011617	-3.82957	0.041482	0.0162932	0.0140857	1.15672	0.759165
PAMR1	Left_rostralanteriorcingulate	Area	0.046167	0.01166	3.9596	0.029754	-0.0477155	0.0142099	-3.35791	0.0896765
PARP1	Right_lateraloccipital	Area	-0.04312	0.011395	-3.78405	0.045925	0.0269486	0.0141591	1.90328	0.486798
PBLD	Left_caudalanteriorcingulate	Area	0.049123	0.013012	3.77531	0.047139	-0.0223899	0.014211	-1.57554	0.611919
PI3	Left_lateraloccipital	Area	-0.0463	0.011939	-3.87787	0.036602	0.0277566	0.0147981	1.87568	0.497872
PILRB	Left_transversetemporal	Area	-0.04801	0.01268	-3.78622	0.045925	-0.0108717	0.0144016	-0.754897	0.873592
PKLR	Left_posteriorcingulate	Area	-0.04734	0.011727	-4.03715	0.023809	0.0181024	0.0139769	1.29517	0.714941
PLA2G2A	Left_superiorfrontal	Area	-0.0374	0.009842	-3.79975	0.044774	-0.0139353	0.0134701	-1.03453	0.799908
PLG	Right_parsorbitalis	Area	-0.04422	0.011584	-3.81737	0.04296	0.00337597	0.0140304	0.240618	0.969267
PLTP	Left_middletemporal	Area	0.044381	0.010654	4.16578	0.016339	0.0205238	0.0141981	1.44553	0.662516
PODXL2	Left_rostralmiddlefrontal	Area	0.041331	0.00985	4.19611	0.014707	-0.00186529	0.0135085	-0.138083	0.983717
PON3	Left_medialorbitofrontal	Area	0.041359	0.010733	3.8536	0.039068	0.0466696	0.0144498	3.22977	0.108478
PON3	Left_middletemporal	Area	0.047458	0.010713	4.42983	0.006707	0.0543647	0.0143007	3.80155	0.0416319
PON3	Right_middletemporal	Area	0.045309	0.010253	4.41896	0.006964	0.01444	0.0142266	1.015	0.805005
PON3	Right_parsorbitalis	Area	0.051704	0.011779	4.38935	0.007655	-0.00506545	0.0142566	-0.355305	0.952614
PON3	Right_supramarginal	Area	0.043389	0.011436	3.7941	0.045522	0.0132946	0.0138981	0.956581	0.822027
PPP1R14A	Right_rostralanteriorcingulate	Area	0.047893	0.012248	3.91039	0.033465	-0.0325867	0.0141532	-2.30243	0.34234
PRAP1	Right_parsorbitalis	Area	-0.04583	0.011947	-3.8363	0.040958	-0.013547	0.0144478	-0.937653	0.827124
PRCP	Left_rostralanteriorcingulate	Area	0.048328	0.011765	4.10797	0.01952	-0.0596249	0.0143301	-4.16081	0.0194297
PRELP	Right_entorhinal	Area	-0.05843	0.013584	-4.30139	0.010284	0.0398958	0.014586	2.7352	0.209416
PROS1	Right_parsorbitalis	Area	-0.04927	0.011659	-4.22584	0.013553	-0.00538404	0.01414	-0.380768	0.947786
PRRT3	Left_rostralmiddlefrontal	Area	0.040775	0.010132	4.02426	0.024714	0.00234319	0.013868	0.168963	0.979779
PRRT3	Right_rostralmiddlefrontal	Area	0.042887	0.010267	4.17718	0.015686	0.00716071	0.0140277	0.510468	0.924854
PRSS53	Left_temporalpole	Area	-0.04672	0.012247	-3.81507	0.043087	0.0213633	0.0141252	1.51243	0.636392
PSME2	Right_cuneus	Area	-0.04838	0.012417	-3.89574	0.035104	0.0286018	0.0144786	1.97545	0.459443
PSMG3	Left_posteriorcingulate	Area	-0.04915	0.011928	-4.12076	0.018955	0.0156423	0.0142107	1.10074	0.777485
PTPN6	Left_supramarginal	Area	0.041722	0.011008	3.79019	0.045857	-0.01738	0.0134627	-1.29097	0.716349
PTPRB	Right_parsorbitalis	Area	-0.04727	0.011626	-4.06614	0.021804	0.00708383	0.0140939	0.502618	0.926216
PTPRN2	Left_caudalmiddlefrontal	Area	0.057335	0.011724	4.89016	0.001331	-0.00284123	0.0136617	-0.20797	0.974905
PTPRN2	Left_cuneus	Area	0.056457	0.012747	4.4292	0.006707	0.0299182	0.0142469	2.09999	0.413085
PTPRN2	Left_inferiorparietal	Area	0.047967	0.011707	4.09727	0.019912	0.00452726	0.0136561	0.331519	0.955999
PTPRN2	Left_inferiortemporal	Area	0.045003	0.010901	4.12831	0.018483	0.0168169	0.0141897	1.18514	0.750209
PTPRN2	Left_lateraloccipital	Area	0.046271	0.011372	4.06879	0.021656	0.0318006	0.0141148	2.253	0.359177
PTPRN2	Left_lateralorbitofrontal	Area	0.050796	0.009902	5.13011	0.000563	-0.00169136	0.014229	-0.118867	0.98602
PTPRN2	Left_middletemporal	Area	0.047635	0.010467	4.55094	0.004431	0.0179356	0.0140068	1.28049	0.719928
PTPRN2	Left_parsorbitalis	Area	0.052027	0.011322	4.59521	0.003824	-0.00569856	0.0140185	-0.406502	0.943454
PTPRN2	Left_postcentral	Area	0.043801	0.010232	4.28078	0.011113	-0.0123929	0.0138183	-0.896845	0.83886
PTPRN2	Left_precuneus	Area	0.042854	0.010582	4.04953	0.022925	0.00467636	0.0136301	0.343091	0.954366
PTPRN2	Left_rostralanteriorcingulate	Area	0.04396	0.011401	3.85568	0.038804	0.0172129	0.0139378	1.23498	0.734016
PTPRN2	Left_rostralmiddlefrontal	Area	0.080231	0.009851	8.14421	2.37e-11	-0.0236918	0.0135803	-1.74457	0.547782
PTPRN2	Left_superiorfrontal	Area	0.047708	0.009602	4.96847	0.00098	-0.0101989	0.0131801	-0.773812	0.868616
PTPRN2	Left_superiorparietal	Area	0.056501	0.011579	4.87948	0.001378	-0.00411086	0.0137707	-0.298522	0.960332
PTPRN2	Left_superiortemporal	Area	0.050693	0.010179	4.98012	0.000932	0.0225055	0.0135613	1.65953	0.579966
PTPRN2	Left_supramarginal	Area	0.05056	0.011106	4.55247	0.004431	-0.0119013	0.0135777	-0.876531	0.843406
PTPRN2	Right_caudalmiddlefrontal	Area	0.066777	0.011846	5.637	6.59e-05	-0.0058697	0.0136989	-0.428481	0.939957
PTPRN2	Right_cuneus	Area	0.058622	0.012271	4.77746	0.002037	0.0431644	0.0142991	3.01867	0.144237
PTPRN2	Right_inferiortemporal	Area	0.041286	0.010487	3.93703	0.031103	-0.00137266	0.0140885	-0.097431	0.988653
PTPRN2	Right_lateraloccipital	Area	0.051213	0.011308	4.52907	0.004739	0.0335431	0.0140829	2.38183	0.315087
PTPRN2	Right_middletemporal	Area	0.045865	0.010017	4.5785	0.004053	-0.00391917	0.0139178	-0.281595	0.962976
PTPRN2	Right_parsopercularis	Area	0.049343	0.012465	3.95848	0.029825	0.0112095	0.0138501	0.809342	0.860159
PTPRN2	Right_parsorbitalis	Area	0.04346	0.011516	3.77397	0.04716	0.0167241	0.013944	1.19938	0.745963
PTPRN2	Right_postcentral	Area	0.051342	0.010478	4.89995	0.001292	0.00285735	0.0138226	0.206716	0.97506
PTPRN2	Right_precentral	Area	0.049296	0.010608	4.64709	0.003262	0.00971279	0.0135501	0.716806	0.882395
PTPRN2	Right_precuneus	Area	0.055151	0.01021	5.40164	0.000191	0.0125227	0.0137542	0.910468	0.834815
PTPRN2	Right_rostralanteriorcingulate	Area	0.050441	0.012272	4.11039	0.01952	0.00146703	0.0141557	0.103635	0.987806
PTPRN2	Right_rostralmiddlefrontal	Area	0.077499	0.00999	7.758	4.13e-10	-0.0248535	0.0137367	-1.80928	0.523696
PTPRN2	Right_superiorfrontal	Area	0.046593	0.009542	4.88303	0.001363	-0.00421261	0.013322	-0.316215	0.957908
PTPRN2	Right_superiorparietal	Area	0.042373	0.011295	3.75136	0.049397	-0.0031786	0.0137489	-0.231189	0.971047
PTPRN2	Right_superiortemporal	Area	0.053401	0.01011	5.28197	0.000298	0.0169844	0.0133744	1.26992	0.723049
PTPRN2	Right_supramarginal	Area	0.045517	0.011172	4.07422	0.021224	-0.00490592	0.0135961	-0.360833	0.951456
PTPRN2	Right_transversetemporal	Area	0.054204	0.012199	4.44316	0.006446	0.000111829	0.0143435	0.0077965	0.999188
PTPRR	Left_inferiortemporal	Area	0.052742	0.01098	4.80362	0.001841	0.0463885	0.0142798	3.24853	0.105295
PTPRR	Left_lateralorbitofrontal	Area	0.045427	0.009985	4.54976	0.004438	0.0448293	0.0143184	3.13089	0.124437
PTPRR	Left_middletemporal	Area	0.040759	0.010555	3.86153	0.038144	0.0406671	0.0140992	2.88435	0.174272
PTPRR	Left_parsopercularis	Area	0.056879	0.012818	4.43746	0.006548	0.0313531	0.0138512	2.26356	0.355556
PTPRR	Left_parsorbitalis	Area	0.053471	0.01141	4.68641	0.00282	-0.00385974	0.0141206	-0.273341	0.964422
PTPRR	Left_rostralmiddlefrontal	Area	0.05915	0.009959	5.93933	1.84e-05	-0.0101932	0.0136825	-0.744982	0.875881
PTPRR	Left_superiorfrontal	Area	0.043282	0.009682	4.47038	0.005826	0.0119091	0.0132756	0.897066	0.83883
PTPRR	Left_superiorparietal	Area	0.058978	0.011668	5.05477	0.000721	0.00455792	0.0138708	0.328597	0.956453
PTPRR	Right_caudalmiddlefrontal	Area	0.05443	0.011952	4.55406	0.004431	0.023501	0.0137947	1.70363	0.562686
PTPRR	Right_inferiorparietal	Area	0.04253	0.01134	3.75031	0.049465	0.00946788	0.0135738	0.697513	0.886365
PTPRR	Right_insula	Area	0.041692	0.011006	3.78823	0.045857	0.02951	0.0143081	2.06247	0.42729
PTPRR	Right_middletemporal	Area	0.042644	0.010099	4.22266	0.013644	0.0119094	0.0140181	0.849577	0.850158
PTPRR	Right_parsopercularis	Area	0.058185	0.012555	4.63421	0.003425	0.044289	0.0139376	3.17766	0.117187
PTPRR	Right_postcentral	Area	0.047503	0.010564	4.49663	0.005271	0.0250081	0.0139186	1.79674	0.528755
PTPRR	Right_precuneus	Area	0.041025	0.010304	3.9816	0.027906	0.019868	0.0138525	1.43426	0.66665
PTPRR	Right_rostralmiddlefrontal	Area	0.056239	0.010097	5.56993	8.59e-05	0.00188938	0.0138411	0.136505	0.98397
PTPRR	Right_superiortemporal	Area	0.05306	0.01019	5.20711	0.000408	0.0314343	0.0134664	2.33427	0.331381
PTPRR	Right_transversetemporal	Area	0.053861	0.012295	4.38056	0.007839	0.00975224	0.0144471	0.675032	0.890974
PTX3	Left_posteriorcingulate	Area	-0.04709	0.01175	-4.00718	0.025898	0.000718829	0.0139717	0.0514491	0.993904
QPCT	Left_parsorbitalis	Area	-0.04413	0.011255	-3.92106	0.032432	8.73e-05	0.0138499	0.00630552	0.999279
QPCT	Left_parstriangularis	Area	-0.04843	0.012417	-3.90051	0.034608	0.00869693	0.0135545	0.641627	0.898255
RAD23B	Left_parsopercularis	Area	0.048343	0.01255	3.85188	0.039278	-0.00501883	0.0135988	-0.369065	0.950227
RARRES2	Right_parsorbitalis	Area	-0.05401	0.011578	-4.66453	0.003045	-0.00307312	0.0139433	-0.2204	0.972968
RARRES2	Right_temporalpole	Area	0.04963	0.012444	3.98817	0.027393	-0.0678063	0.0141431	-4.79432	0.00476467
RBFOX3	Left_superiorfrontal	Area	-0.0389	0.010139	-3.8364	0.040958	0.00408152	0.0138884	0.29388	0.961093
RBFOX3	Left_superiortemporal	Area	-0.0421	0.010747	-3.91723	0.032771	-0.0140984	0.014292	-0.986454	0.813251
RBFOX3	Right_superiortemporal	Area	-0.04383	0.010676	-4.10547	0.019525	0.0115038	0.0140938	0.816234	0.858551
RBP7	Left_parsorbitalis	Area	-0.04406	0.011385	-3.86999	0.037224	0.00899549	0.0140871	0.638561	0.899167
RGMB	Right_entorhinal	Area	-0.05144	0.013594	-3.78423	0.045925	0.027563	0.0146098	1.88661	0.493427
RNASE1	Left_middletemporal	Area	-0.04104	0.010622	-3.86372	0.037869	-0.0298197	0.0142156	-2.09768	0.413605
RNASE4	Right_parsorbitalis	Area	-0.04494	0.011681	-3.84724	0.039769	-0.00737855	0.0141348	-0.522012	0.922792
RTBDN	Left_cuneus	Area	0.050572	0.012778	3.95762	0.029825	0.000205151	0.0142962	0.01435	0.998342
RTBDN	Left_inferiorparietal	Area	0.048301	0.011731	4.11728	0.0191	0.00933721	0.0136968	0.681705	0.889381
RTBDN	Left_inferiortemporal	Area	0.044413	0.010924	4.06555	0.021809	0.0288735	0.0142287	2.02924	0.439362
RTBDN	Left_lateralorbitofrontal	Area	0.043708	0.009929	4.40199	0.007421	0.0077593	0.0142716	0.54369	0.918898
RTBDN	Left_medialorbitofrontal	Area	0.04055	0.010509	3.85872	0.03839	-0.0171769	0.0141902	-1.21048	0.742168
RTBDN	Left_postcentral	Area	0.046656	0.010251	4.55143	0.004431	-0.00389046	0.0138611	-0.280675	0.963084
RTBDN	Left_rostralmiddlefrontal	Area	0.051811	0.00991	5.22802	0.000385	-0.0222095	0.0136218	-1.63043	0.590994
RTBDN	Right_caudalmiddlefrontal	Area	0.047112	0.01189	3.96234	0.029532	-0.00776706	0.01374	-0.565286	0.914099
RTBDN	Right_inferiorparietal	Area	0.045792	0.011273	4.06205	0.022029	-0.0064256	0.0135168	-0.475377	0.931581
RTBDN	Right_middletemporal	Area	0.04797	0.010036	4.77961	0.002027	0.00317609	0.0139598	0.227516	0.971784
RTBDN	Right_postcentral	Area	0.041907	0.010508	3.98796	0.027393	0.00120381	0.0138644	0.0868279	0.989956
RTBDN	Right_precentral	Area	0.040543	0.010638	3.81132	0.043335	0.00502821	0.0135915	0.369951	0.950008
RTBDN	Right_precuneus	Area	0.043462	0.010243	4.24324	0.012762	0.0022273	0.0137968	0.161436	0.980628
RTBDN	Right_rostralmiddlefrontal	Area	0.050979	0.010045	5.07517	0.000681	-0.0278969	0.013777	-2.02488	0.441165
RTBDN	Right_superiortemporal	Area	0.04464	0.01014	4.40247	0.007421	0.0165179	0.0134149	1.23131	0.734592
RTBDN	Right_supramarginal	Area	0.050402	0.011191	4.50376	0.005195	-0.00346293	0.0136373	-0.253932	0.967392
RTN4IP1	Right_temporalpole	Area	0.04943	0.012361	3.99891	0.02665	-0.0323451	0.0141873	-2.27987	0.349793
RTN4R	Left_middletemporal	Area	-0.0427	0.010643	-4.01185	0.025655	-0.0451999	0.0142028	-3.18247	0.116738
S100A11	Left_parsorbitalis	Area	-0.04496	0.011373	-3.953	0.030009	0.0304282	0.0140464	2.16626	0.388467
SARG	Left_posteriorcingulate	Area	0.045996	0.011875	3.87324	0.037018	-0.0139732	0.0141616	-0.986698	0.813233
SCG2	Left_precuneus	Area	0.043279	0.0106	4.08303	0.020704	-0.0108029	0.013651	-0.791365	0.864371
SCG2	Left_rostralmiddlefrontal	Area	0.053403	0.009904	5.39183	0.000196	-0.0306896	0.013599	-2.25675	0.357955
SCG2	Right_precuneus	Area	0.041894	0.01024	4.09124	0.02022	-0.0199135	0.0137742	-1.44571	0.662484
SCG2	Right_rostralmiddlefrontal	Area	0.054039	0.010037	5.38377	0.000199	-0.0181216	0.0137606	-1.31692	0.708578
SCG3	Left_lateraloccipital	Area	0.045098	0.011585	3.89295	0.035321	-0.00536045	0.0143724	-0.372968	0.949514
SCG3	Left_postcentral	Area	0.041105	0.010425	3.94313	0.030718	-0.0123615	0.0140636	-0.878972	0.842753
SCG3	Left_precentral	Area	0.048811	0.010687	4.56743	0.004183	0.000509826	0.0138333	0.036855	0.995834
SCG3	Left_precuneus	Area	0.041335	0.01078	3.83429	0.04096	-0.00852518	0.0138716	-0.614576	0.903798
SCG3	Left_rostralmiddlefrontal	Area	0.050339	0.010075	4.99633	0.000887	-0.0208425	0.0138224	-1.50788	0.637822
SCG3	Left_supramarginal	Area	0.054751	0.011309	4.84147	0.001608	-0.00890432	0.0138192	-0.644346	0.897646
SCG3	Right_middletemporal	Area	0.03959	0.010209	3.87793	0.036602	0.0119062	0.0141639	0.840604	0.852253
SCG3	Right_postcentral	Area	0.046088	0.010678	4.31611	0.009741	0.00639708	0.0140677	0.454736	0.934916
SCG3	Right_precentral	Area	0.05531	0.0108	5.12151	0.000584	0.0219033	0.0137878	1.5886	0.606793
SCG3	Right_superiortemporal	Area	0.039268	0.010311	3.80832	0.043725	0.0154702	0.0136122	1.1365	0.7657
SCPEP1	Right_temporalpole	Area	0.048901	0.012443	3.93013	0.031583	-0.0409351	0.0142468	-2.87328	0.177264
SDK2	Right_entorhinal	Area	-0.05131	0.013163	-3.89823	0.034809	0.00821797	0.0141884	0.579202	0.91131
SELPLG	Right_parsorbitalis	Area	-0.04397	0.011471	-3.83329	0.041059	-0.00526521	0.0138617	-0.37984	0.947931
SERPINA11	Left_caudalmiddlefrontal	Area	-0.05058	0.013056	-3.87437	0.037003	-0.0121435	0.0151816	-0.799882	0.862518
SEZ6	Left_lateralorbitofrontal	Area	0.038159	0.010032	3.80379	0.044255	0.0042872	0.0144005	0.297712	0.960471
SEZ6	Left_rostralmiddlefrontal	Area	0.038761	0.01002	3.86836	0.03741	-0.00122257	0.0137483	-0.088925	0.989748
SEZ6L	Left_caudalmiddlefrontal	Area	0.046143	0.012086	3.81784	0.042946	0.0328112	0.0139862	2.34598	0.327467
SEZ6L	Left_cuneus	Area	0.062675	0.013123	4.77585	0.002042	-0.010316	0.0145989	-0.706627	0.884784
SEZ6L	Left_lateraloccipital	Area	0.044091	0.011715	3.7637	0.048202	0.021479	0.0144621	1.4852	0.646308
SEZ6L	Left_lateralorbitofrontal	Area	0.052067	0.010198	5.10572	0.000617	0.0126517	0.0145738	0.868109	0.844931
SEZ6L	Left_parsorbitalis	Area	0.059038	0.011655	5.06535	0.000705	0.00507406	0.0143594	0.353362	0.952911
SEZ6L	Left_pericalcarine	Area	0.0604	0.013955	4.32822	0.009364	-0.0247319	0.0146372	-1.68966	0.568317
SEZ6L	Left_postcentral	Area	0.053246	0.01053	5.05658	0.00072	0.00296604	0.0141553	0.209535	0.974661
SEZ6L	Left_precentral	Area	0.043572	0.010811	4.03036	0.024292	0.0250871	0.013918	1.8025	0.526404
SEZ6L	Left_precuneus	Area	0.050484	0.010893	4.63455	0.003425	0.0244643	0.0139573	1.75279	0.545389
SEZ6L	Left_rostralmiddlefrontal	Area	0.064653	0.010172	6.3561	2.24e-06	0.00410061	0.0139146	0.294699	0.960975
SEZ6L	Left_superiorparietal	Area	0.061926	0.011922	5.1945	0.000428	0.0144798	0.0141041	1.02664	0.802408
SEZ6L	Left_supramarginal	Area	0.065076	0.011425	5.69614	5.05e-05	0.0285275	0.013903	2.0519	0.431126
SEZ6L	Right_caudalmiddlefrontal	Area	0.052979	0.012216	4.33687	0.009088	0.0444145	0.014018	3.16838	0.118139
SEZ6L	Right_cuneus	Area	0.055044	0.012642	4.35403	0.00854	0.0110446	0.0146593	0.753421	0.873986
SEZ6L	Right_lateralorbitofrontal	Area	0.048923	0.011127	4.39687	0.007465	0.0216193	0.0145773	1.48308	0.647214
SEZ6L	Right_postcentral	Area	0.05697	0.010787	5.28135	0.000298	0.0125617	0.0141575	0.887277	0.841261
SEZ6L	Right_posteriorcingulate	Area	0.050359	0.012017	4.19071	0.0149	0.00867255	0.0143074	0.606158	0.905554
SEZ6L	Right_precentral	Area	0.043825	0.010931	4.0092	0.025786	0.0414427	0.0138678	2.98841	0.150839
SEZ6L	Right_precuneus	Area	0.057022	0.010515	5.42298	0.000174	0.037045	0.0140799	2.63105	0.23718
SEZ6L	Right_rostralmiddlefrontal	Area	0.06081	0.010314	5.89583	2.25e-05	0.0063034	0.014075	0.447845	0.936247
SEZ6L	Right_superiorfrontal	Area	0.038773	0.009835	3.94226	0.030771	0.0309393	0.0136389	2.26845	0.353754
SEZ6L	Right_superiorparietal	Area	0.05348	0.011625	4.60058	0.003758	0.0199077	0.0140804	1.41386	0.674928
SEZ6L	Right_superiortemporal	Area	0.044869	0.010422	4.30522	0.010138	0.0490566	0.0136841	3.58494	0.0621058
SEZ6L	Right_supramarginal	Area	0.060819	0.011493	5.29199	0.000288	0.0377856	0.0139165	2.71516	0.214499
SEZ6	Right_lateralorbitofrontal	Area	0.044889	0.010936	4.10486	0.019525	-0.00703961	0.0144059	-0.488663	0.929036
SHISA5	Right_fusiform	Area	-0.0461	0.010934	-4.21665	0.013853	-0.0123699	0.0144582	-0.855562	0.848619
SLC13A1	Left_precuneus	Area	0.045952	0.010503	4.37515	0.007909	-0.0144045	0.0135606	-1.06224	0.790049
SLC13A1	Left_superiorparietal	Area	0.046725	0.011504	4.06163	0.022029	-0.00999794	0.0137013	-0.72971	0.879043
SLC13A1	Right_medialorbitofrontal	Area	0.038884	0.009809	3.96427	0.029432	-0.051277	0.0140934	-3.63837	0.0556079
SLITRK1	Left_cuneus	Area	0.054665	0.01323	4.13205	0.018288	0.024005	0.0146957	1.63347	0.590209
SLITRK1	Left_fusiform	Area	0.056059	0.010904	5.14108	0.000536	0.059212	0.0144437	4.09949	0.0229306
SLITRK1	Left_inferiorparietal	Area	0.046544	0.01215	3.83083	0.041338	0.0592136	0.0140591	4.21177	0.0178741
SLITRK1	Left_inferiortemporal	Area	0.058711	0.0113	5.19577	0.000428	0.0537962	0.0146165	3.68052	0.0517792
SLITRK1	Left_lateraloccipital	Area	0.053955	0.011795	4.57444	0.00408	0.0320245	0.0145573	2.1999	0.377236
SLITRK1	Left_lateralorbitofrontal	Area	0.057487	0.010269	5.59815	7.95e-05	0.0496826	0.0146579	3.38948	0.0855419
SLITRK1	Left_lingual	Area	0.055192	0.013096	4.21441	0.013941	0.0264853	0.0145613	1.81888	0.519808
SLITRK1	Left_parsorbitalis	Area	0.064736	0.011737	5.51544	0.000113	0.0116896	0.014457	0.808581	0.860432
SLITRK1	Left_postcentral	Area	0.050903	0.010612	4.79678	0.001883	0.0298478	0.0142461	2.09516	0.414632
SLITRK1	Left_precentral	Area	0.047025	0.010889	4.31839	0.009693	0.0607697	0.0139914	4.34335	0.0132906
SLITRK1	Left_precuneus	Area	0.041573	0.010983	3.78534	0.045925	0.0554336	0.0140353	3.94958	0.0312688
SLITRK1	Left_rostralmiddlefrontal	Area	0.053246	0.010262	5.18866	0.000437	0.0196445	0.0140072	1.40245	0.679154
SLITRK1	Left_superiorparietal	Area	0.06436	0.012009	5.35935	0.000219	0.0381485	0.014192	2.68803	0.221892
SLITRK1	Left_supramarginal	Area	0.058284	0.011518	5.06013	0.000712	0.0572813	0.0139806	4.09719	0.0229844
SLITRK1	Right_inferiorparietal	Area	0.053811	0.011667	4.61212	0.003687	0.0444868	0.0138843	3.2041	0.113139
SLITRK1	Right_lateralorbitofrontal	Area	0.046193	0.011213	4.11957	0.018986	0.0392008	0.0146699	2.67219	0.226301
SLITRK1	Right_lingual	Area	0.049302	0.013029	3.7841	0.045925	0.0397263	0.0147128	2.70012	0.218556
SLITRK1	Right_middletemporal	Area	0.045077	0.010397	4.33581	0.009104	0.0403363	0.0143425	2.81236	0.190799
SLITRK1	Right_parsorbitalis	Area	0.062598	0.011933	5.2458	0.000358	0.0293198	0.0143769	2.03937	0.435876
SLITRK1	Right_postcentral	Area	0.047653	0.010878	4.38085	0.007839	0.0404711	0.0142441	2.84125	0.18411
SLITRK1	Right_precuneus	Area	0.047823	0.010604	4.51013	0.005071	0.0456499	0.0141715	3.22125	0.109936
SLITRK1	Right_rostralmiddlefrontal	Area	0.05423	0.010399	5.21475	0.000402	0.0123329	0.0141706	0.870317	0.844546
SLITRK1	Right_superiorparietal	Area	0.056374	0.01171	4.81437	0.001786	0.0371343	0.0141699	2.62064	0.240269
SLITRK1	Right_supramarginal	Area	0.048784	0.011591	4.20885	0.014131	0.059867	0.0139966	4.27726	0.01596
SLITRK6	Right_middletemporal	Area	0.037459	0.009914	3.7784	0.046706	0.0179638	0.0137709	1.30448	0.712052
SMNDC1	Right_lateraloccipital	Area	-0.04315	0.011477	-3.75922	0.048399	0.0516392	0.0142862	3.61462	0.0583302
SMPD1	Right_superiortemporal	Area	0.040521	0.010081	4.01933	0.025128	-0.0144966	0.0133232	-1.08807	0.781559
SMPDL3A	Right_postcentral	Area	0.039114	0.010351	3.77873	0.046706	-0.00908105	0.0136688	-0.664362	0.893292
SOST	Left_fusiform	Area	-0.05208	0.011204	-4.64859	0.003257	0.0126574	0.0149565	0.846276	0.850809
SOST	Left_precentral	Area	-0.05165	0.01118	-4.61959	0.003607	0.00289544	0.0144921	0.199794	0.97574
SOST	Right_precentral	Area	-0.04404	0.011311	-3.89368	0.035278	0.0162777	0.0144464	1.12677	0.769034
SPACA5_SPACA5B	Right_middletemporal	Area	0.038373	0.010125	3.78995	0.045857	0.0172277	0.0140935	1.22238	0.737962
SPOCK1	Right_superiortemporal	Area	0.048725	0.010217	4.76919	0.00207	-0.0132009	0.0134767	-0.979534	0.815633
ST3GAL1	Left_supramarginal	Area	0.048516	0.011377	4.26455	0.011753	-0.00590803	0.0138878	-0.425411	0.940245
ST6GAL1	Left_rostralanteriorcingulate	Area	0.048278	0.011479	4.20576	0.014248	-0.0373048	0.0140002	-2.66459	0.227818
STC2	Left_medialorbitofrontal	Area	-0.04046	0.010567	-3.82865	0.041503	-0.0141037	0.014266	-0.988626	0.812715
STC2	Left_superiorfrontal	Area	-0.03702	0.009685	-3.82245	0.042423	-0.00493423	0.0132904	-0.371261	0.949849
STC2	Right_insula	Area	-0.04248	0.011003	-3.86084	0.038188	-0.0242001	0.0143251	-1.68935	0.568383
STC2	Right_superiorfrontal	Area	-0.04424	0.009617	-4.59979	0.003758	-0.00837558	0.0134326	-0.623529	0.901768
SULT2A1	Left_caudalanteriorcingulate	Area	0.05935	0.013134	4.51877	0.004955	-0.000189266	0.0143707	-0.0131703	0.998557
SYT1	Left_cuneus	Area	0.047975	0.012803	3.74702	0.049977	0.00775668	0.0143168	0.541789	0.919316
SYT1	Left_parsorbitalis	Area	0.044048	0.011373	3.87302	0.037018	-0.0144226	0.0140803	-1.02431	0.802976
SYT1	Left_precentral	Area	0.041578	0.010539	3.94528	0.030632	0.00109661	0.0136531	0.0803192	0.990656
SYT1	Left_precuneus	Area	0.040208	0.010626	3.78403	0.045925	-0.0023785	0.0136915	-0.173722	0.979049
SYT1	Left_rostralmiddlefrontal	Area	0.047308	0.009933	4.7628	0.002119	-0.0303491	0.0136387	-2.22521	0.368571
SYT1	Left_superiorparietal	Area	0.059497	0.011622	5.11956	0.000584	-0.0169947	0.0138306	-1.22877	0.735476
SYT1	Right_caudalmiddlefrontal	Area	0.052195	0.011907	4.38342	0.007814	0.00282259	0.0137606	0.205121	0.975322
SYT1	Right_precentral	Area	0.041908	0.010656	3.93289	0.031417	0.0137175	0.0136103	1.00787	0.806932
SYT1	Right_precuneus	Area	0.040768	0.010264	3.97208	0.028808	0.00674659	0.0138168	0.48829	0.929041
SYT1	Right_rostralmiddlefrontal	Area	0.040204	0.010073	3.99135	0.027243	-0.0192171	0.0138003	-1.39252	0.681933
TCN2	Right_lateraloccipital	Area	-0.04388	0.01153	-3.80564	0.044104	0.0219058	0.0143282	1.52887	0.629823
TDP1	Left_lingual	Area	-0.04891	0.012645	-3.86794	0.037411	0.00769394	0.0141563	0.543499	0.918898
TFPI	Left_rostralanteriorcingulate	Area	0.045203	0.011789	3.83446	0.04096	-0.0219424	0.0144096	-1.52276	0.632465
TGFBR2	Left_medialorbitofrontal	Area	-0.04585	0.010911	-4.20244	0.01438	-0.0370152	0.0147147	-2.51552	0.272631
THBS4	Right_precentral	Area	-0.04092	0.010638	-3.84719	0.039769	0.00552548	0.0135809	0.406857	0.943353
THBS4	Right_superiorfrontal	Area	-0.03655	0.009571	-3.81855	0.042891	0.019238	0.0133491	1.44114	0.663942
TNFAIP2	Right_temporalpole	Area	0.052245	0.012471	4.1894	0.014946	-0.0259087	0.0143246	-1.80869	0.523985
TNFRSF11A	Left_lateraloccipital	Area	-0.04601	0.01147	-4.01098	0.025655	0.0298895	0.0142123	2.10308	0.411994
TNFRSF6B	Left_pericalcarine	Area	-0.05197	0.013847	-3.7531	0.049245	0.0259391	0.0144836	1.79093	0.530655
TNFRSF6B	Right_pericalcarine	Area	-0.05708	0.013735	-4.15621	0.01688	0.025341	0.0145031	1.74728	0.54707
TRIM24	Right_temporalpole	Area	0.046483	0.012394	3.75048	0.049465	-0.0231841	0.0142312	-1.6291	0.591392
TSPAN8	Left_parahippocampal	Area	0.046438	0.012283	3.78069	0.046474	-0.001383	0.014277	-0.0968689	0.988653
VGF	Left_caudalmiddlefrontal	Area	0.050788	0.011888	4.27206	0.011454	-0.0112226	0.0138503	-0.810276	0.859901
VGF	Left_fusiform	Area	0.04687	0.010657	4.39793	0.00746	0.0210727	0.01422	1.48191	0.647877
VGF	Left_inferiorparietal	Area	0.051675	0.011861	4.35656	0.008473	0.0121309	0.0138446	0.876219	0.843406
VGF	Left_inferiortemporal	Area	0.054117	0.011039	4.90219	0.001289	0.0296194	0.0143824	2.05942	0.428442
VGF	Left_lateralorbitofrontal	Area	0.056001	0.010029	5.58368	8.49e-05	0.0100125	0.0144257	0.694075	0.886928
VGF	Left_parsorbitalis	Area	0.045324	0.01148	3.948	0.030449	-0.0143396	0.0142117	-1.00899	0.806639
VGF	Left_postcentral	Area	0.059483	0.010354	5.74499	4.11e-05	-0.0038867	0.014011	-0.277403	0.963744
VGF	Left_precentral	Area	0.03997	0.01064	3.75653	0.048733	0.009526	0.0137799	0.691296	0.887483
VGF	Left_precuneus	Area	0.04707	0.010721	4.39037	0.007645	0.0101768	0.0138185	0.736458	0.877485
VGF	Left_rostralmiddlefrontal	Area	0.067798	0.010004	6.77739	2.3e-07	-0.0243114	0.0137686	-1.76572	0.540292
VGF	Left_superiorparietal	Area	0.067991	0.011723	5.79981	3.25e-05	-0.00948548	0.0139612	-0.679418	0.889911
VGF	Left_supramarginal	Area	0.045916	0.01126	4.07796	0.021041	1.95e-05	0.0137671	0.00141358	0.999879
VGF	Right_caudalmiddlefrontal	Area	0.054611	0.012018	4.54394	0.004507	-0.00774645	0.0138887	-0.557753	0.915815
VGF	Right_cuneus	Area	0.048934	0.012444	3.93222	0.031426	0.02845	0.0145051	1.96138	0.464254
VGF	Right_inferiorparietal	Area	0.056399	0.011391	4.95109	0.001057	-0.0104787	0.0136626	-0.766968	0.870526
VGF	Right_inferiortemporal	Area	0.040098	0.010629	3.77271	0.047181	0.0110776	0.0142831	0.775577	0.868163
VGF	Right_lateralorbitofrontal	Area	0.043903	0.010952	4.00859	0.025798	-0.00382044	0.0144318	-0.264723	0.965483
VGF	Right_medialorbitofrontal	Area	0.03807	0.010014	3.80172	0.044488	0.00306967	0.0143797	0.213473	0.974084
VGF	Right_middletemporal	Area	0.041938	0.010156	4.12951	0.018434	-0.0117991	0.0141099	-0.836225	0.853517
VGF	Right_postcentral	Area	0.050232	0.01062	4.72977	0.002352	-0.0101687	0.0140136	-0.725631	0.880421
VGF	Right_precuneus	Area	0.049741	0.010353	4.80434	0.001841	0.011894	0.0139451	0.852922	0.849192
VGF	Right_rostralanteriorcingulate	Area	0.055736	0.012432	4.48318	0.00555	0.0173549	0.0143499	1.20941	0.742604
VGF	Right_rostralmiddlefrontal	Area	0.074467	0.01013	7.35135	7.55e-09	-0.0181643	0.0139294	-1.30403	0.712245
VGF	Right_superiorfrontal	Area	0.039086	0.009677	4.03903	0.023671	-0.00411848	0.0135068	-0.30492	0.959342
VGF	Right_superiorparietal	Area	0.060891	0.01143	5.32711	0.000249	-0.00406165	0.0139395	-0.291376	0.961484
VGF	Right_supramarginal	Area	0.052578	0.011316	4.64634	0.003262	-0.00415285	0.0137847	-0.301265	0.960036
VNN1	Left_bankssts	Area	-0.05147	0.012559	-4.09859	0.019912	-0.015486	0.0141479	-1.09458	0.779684
VPS28	Right_temporalpole	Area	0.058034	0.012355	4.69724	0.002691	-0.0285891	0.0141981	-2.01358	0.445038
VSIG4	Left_lateraloccipital	Area	-0.04608	0.011753	-3.92052	0.032446	0.0334682	0.0145308	2.30326	0.341886
VWC2L	Left_cuneus	Area	0.064861	0.01299	4.9933	0.00089	0.011031	0.0145458	0.758362	0.87275
VWC2L	Left_lateraloccipital	Area	0.045897	0.011596	3.958	0.029825	0.00811942	0.0144122	0.563369	0.914592
VWC2L	Left_lateralorbitofrontal	Area	0.039535	0.010107	3.91173	0.033402	0.0155675	0.0145203	1.07212	0.78652
VWC2L	Left_pericalcarine	Area	0.060525	0.013815	4.38117	0.007839	0.00923465	0.0145876	0.633049	0.900287
VWC2L	Left_postcentral	Area	0.041746	0.010435	4.00063	0.026512	-0.00182257	0.0141039	-0.129224	0.984891
VWC2L	Left_rostralmiddlefrontal	Area	0.050851	0.010085	5.04209	0.000745	0.00982876	0.0138634	0.70897	0.884372
VWC2L	Left_superiorparietal	Area	0.053326	0.01181	4.51528	0.005018	0.00206719	0.0140543	0.147085	0.982437
VWC2L	Right_cuneus	Area	0.061341	0.012509	4.90357	0.001289	0.00790792	0.0146064	0.5414	0.919405
VWC2L	Right_lateraloccipital	Area	0.052388	0.011529	4.54403	0.004507	-2.72e-05	0.014381	-0.00189122	0.999879
VWC2L	Right_pericalcarine	Area	0.059189	0.013708	4.31786	0.009693	0.00634326	0.0146073	0.434252	0.938906
VWC2L	Right_postcentral	Area	0.042512	0.010692	3.976	0.028454	-0.00135431	0.0141072	-0.0960011	0.988782
VWC2L	Right_rostralmiddlefrontal	Area	0.052945	0.010219	5.18096	0.000451	-0.000254764	0.0140241	-0.0181661	0.997997
WFIKKN2	Left_inferiortemporal	Area	0.041338	0.010991	3.76114	0.04832	0.0548832	0.0142298	3.85692	0.0377855
WFIKKN2	Left_middletemporal	Area	0.043337	0.010554	4.1061	0.019525	0.0329854	0.0140599	2.34607	0.327467
WFIKKN2	Left_rostralmiddlefrontal	Area	0.037967	0.009981	3.80386	0.044255	-0.0109435	0.0136403	-0.802289	0.862297
WFIKKN2	Right_bankssts	Area	0.050679	0.012564	4.03354	0.024071	0.0233376	0.0140962	1.65559	0.581165
WFIKKN2	Right_supramarginal	Area	0.04295	0.011263	3.81332	0.043189	0.0133315	0.0136518	0.97654	0.816818
WNT9A	Left_inferiorparietal	Area	0.049406	0.012648	3.90635	0.033906	0.0172742	0.0147678	1.16972	0.755306
XG	Left_lateraloccipital	Area	-0.05951	0.015085	-3.94511	0.030632	0.056166	0.0187458	2.9962	0.149223
ACY1	FA in tract corticospinal tract (right)	Fractional Anisotropy	0.064193	0.014883	4.31321	0.025901	0.0660614	0.0148174	4.45836	0.0148126
ADAM12	FA in tract posterior thalamic radiation (left)	Fractional Anisotropy	-0.06141	0.01397	-4.3957	0.018938	-0.0616927	0.0139663	-4.41724	0.0165714
ADIPOQ	FA in tract corticospinal tract (right)	Fractional Anisotropy	-0.08095	0.01551	-5.21903	0.00148	-0.084254	0.0154388	-5.45729	0.000445632
ADIPOQ	FA in tract superior thalamic radiation (right)	Fractional Anisotropy	-0.06543	0.015963	-4.09904	0.043584	-0.066124	0.0158883	-4.1618	0.0308306
ADM	FA in tract corticospinal tract (right)	Fractional Anisotropy	0.067119	0.014749	4.55059	0.01371	0.0664267	0.0146304	4.54031	0.0122732
ADM	FA in tract posterior thalamic radiation (left)	Fractional Anisotropy	-0.06985	0.014829	-4.71045	0.009552	-0.0746428	0.0147102	-5.07421	0.00212536
ASGR1	FA in tract posterior thalamic radiation (left)	Fractional Anisotropy	-0.06022	0.01442	-4.17607	0.037828	-0.0663326	0.0142922	-4.64119	0.0100962
BCAN	FA in tract acoustic radiation (right)	Fractional Anisotropy	-0.06635	0.014715	-4.50888	0.015486	-0.0667165	0.014594	-4.57151	0.0114557
CCN5	FA in tract corticospinal tract (right)	Fractional Anisotropy	0.063434	0.014771	4.29437	0.027112	0.0648551	0.0147702	4.39094	0.0171635
CDH5	FA in tract superior longitudinal fasciculus (right)	Fractional Anisotropy	0.062648	0.014187	4.41583	0.018442	0.0621026	0.0141583	4.38632	0.0172062
CDHR2	FA in tract corticospinal tract (right)	Fractional Anisotropy	0.079892	0.016404	4.87026	0.005342	0.0795318	0.0163476	4.86504	0.00548332
CES1	FA in tract corticospinal tract (right)	Fractional Anisotropy	0.05833	0.01404	4.15463	0.039624	0.0591571	0.0139806	4.23137	0.0262919
CFB	FA in tract posterior thalamic radiation (left)	Fractional Anisotropy	-0.05878	0.014277	-4.11737	0.042111	-0.0633235	0.0141719	-4.46825	0.0144681
CHAD	FA in tract corticospinal tract (left)	Fractional Anisotropy	-0.0587	0.014449	-4.06273	0.046837	-0.0586528	0.014417	-4.06832	0.0361485
CHAD	FA in tract corticospinal tract (right)	Fractional Anisotropy	-0.06461	0.014091	-4.58524	0.013573	-0.0640619	0.0140606	-4.55615	0.0117039
CHGB	FA in tract posterior thalamic radiation (left)	Fractional Anisotropy	0.058845	0.014092	4.17591	0.037828	0.0604683	0.0140464	4.3049	0.0227857
CKB	FA in tract corticospinal tract (right)	Fractional Anisotropy	-0.06251	0.014202	-4.40158	0.018835	-0.0622771	0.0141694	-4.3952	0.0171635
COL1A1	FA in tract corticospinal tract (left)	Fractional Anisotropy	-0.06407	0.014202	-4.51115	0.015486	-0.0639202	0.0141804	-4.50766	0.0134252
COL1A1	FA in tract corticospinal tract (right)	Fractional Anisotropy	-0.06315	0.013857	-4.55774	0.01371	-0.0634148	0.013835	-4.58364	0.0112048
CPM	FA in tract posterior thalamic radiation (right)	Fractional Anisotropy	-0.06162	0.014908	-4.13351	0.040376	-0.0633845	0.0147708	-4.29119	0.0233325
CTNNA1	FA in tract corticospinal tract (right)	Fractional Anisotropy	-0.05581	0.013785	-4.04875	0.048009	-0.0562854	0.0137792	-4.08482	0.0343357
DEFB116	FA in tract acoustic radiation (right)	Fractional Anisotropy	-0.06429	0.014303	-4.49494	0.015709	-0.0646356	0.0142877	-4.52386	0.0129139
DKK3	FA in tract posterior thalamic radiation (left)	Fractional Anisotropy	0.061597	0.014373	4.28562	0.027112	0.0632777	0.0143374	4.41346	0.0165714
DMP1	FA in tract corticospinal tract (right)	Fractional Anisotropy	-0.0592	0.014157	-4.18182	0.037828	-0.0602276	0.0141099	-4.26847	0.0241625
FABP4	FA in tract corticospinal tract (right)	Fractional Anisotropy	0.076926	0.015012	5.12424	0.002043	0.0788936	0.0149376	5.28154	0.000812542
FASLG	FA in tract acoustic radiation (right)	Fractional Anisotropy	-0.06804	0.01489	-4.56984	0.013616	-0.0683052	0.0148009	-4.61493	0.0105405
FGF19	FA in tract posterior thalamic radiation (right)	Fractional Anisotropy	0.059594	0.014158	4.20921	0.035497	0.0598688	0.0141698	4.22509	0.0266573
FGF20	FA in tract middle cerebellar peduncle	Fractional Anisotropy	-0.06235	0.014355	-4.34303	0.023096	-0.061654	0.0143369	-4.30038	0.0228666
FTCD	FA in tract parahippocampal part of cingulum (right)	Fractional Anisotropy	0.064279	0.014578	4.40918	0.018593	0.0642409	0.0145537	4.41405	0.0165714
FURIN	FA in tract corticospinal tract (right)	Fractional Anisotropy	0.065176	0.013985	4.66051	0.010654	0.0675004	0.0139347	4.84406	0.00575415
GFAP	FA in tract anterior thalamic radiation (left)	Fractional Anisotropy	-0.06617	0.014745	-4.48777	0.015709	-0.0639472	0.014705	-4.34868	0.0190175
GFAP	FA in tract anterior thalamic radiation (right)	Fractional Anisotropy	-0.07049	0.014866	-4.74172	0.008711	-0.0687937	0.0148272	-4.63969	0.0100962
GFAP	FA in tract forceps minor	Fractional Anisotropy	-0.06482	0.014661	-4.42145	0.018411	-0.0624244	0.0146245	-4.26848	0.0241625
GFAP	FA in tract inferior fronto-occipital fasciculus (right)	Fractional Anisotropy	-0.06216	0.014903	-4.17122	0.038008	-0.061279	0.0148602	-4.12371	0.0311555
GFAP	FA in tract inferior longitudinal fasciculus (left)	Fractional Anisotropy	-0.06238	0.01485	-4.20047	0.036265	-0.0618692	0.0148145	-4.17626	0.0308306
GFAP	FA in tract inferior longitudinal fasciculus (right)	Fractional Anisotropy	-0.06804	0.014854	-4.58101	0.013573	-0.0676817	0.014821	-4.56661	0.0114557
GFAP	FA in tract middle cerebellar peduncle	Fractional Anisotropy	-0.06357	0.015172	-4.1901	0.037323	-0.0642193	0.0151345	-4.24325	0.0256652
GFAP	FA in tract superior longitudinal fasciculus (left)	Fractional Anisotropy	-0.06221	0.015021	-4.14153	0.040124	-0.0624731	0.0149867	-4.16856	0.0308306
GFAP	FA in tract uncinate fasciculus (right)	Fractional Anisotropy	-0.06811	0.014585	-4.66992	0.010622	-0.0672668	0.0145522	-4.62245	0.0105405
GGT1	FA in tract corticospinal tract (right)	Fractional Anisotropy	0.074116	0.015207	4.87376	0.005342	0.0718293	0.0150899	4.76009	0.0074867
GPR15L	FA in tract corticospinal tract (right)	Fractional Anisotropy	0.063842	0.01435	4.44877	0.01787	0.0643572	0.0142868	4.50467	0.0134252
HGF	FA in tract corticospinal tract (right)	Fractional Anisotropy	0.068585	0.014077	4.87214	0.005342	0.0701704	0.0139639	5.02514	0.00257242
HGF	FA in tract middle cerebellar peduncle	Fractional Anisotropy	0.059136	0.014606	4.0486	0.048009	0.0614618	0.0144817	4.2441	0.0256652
IGFBP2	FA in tract acoustic radiation (right)	Fractional Anisotropy	-0.06612	0.014733	-4.48785	0.015709	-0.0644623	0.014613	-4.41128	0.0165714
IGFBP2	FA in tract corticospinal tract (right)	Fractional Anisotropy	-0.06676	0.014227	-4.6923	0.009961	-0.0675663	0.014125	-4.78344	0.00700423
IL1RN	FA in tract corticospinal tract (right)	Fractional Anisotropy	0.078385	0.013869	5.65188	0.000627	0.0784075	0.0137964	5.68319	0.000287695
ITGA11	FA in tract posterior thalamic radiation (left)	Fractional Anisotropy	0.061775	0.013948	4.42883	0.018411	0.0648012	0.013915	4.65695	0.0100962
KLB	FA in tract corticospinal tract (right)	Fractional Anisotropy	-0.06311	0.013787	-4.57789	0.013573	-0.0619063	0.0137758	-4.49383	0.0137799
KLK6	FA in tract parahippocampal part of cingulum (left)	Fractional Anisotropy	0.060063	0.01466	4.09703	0.043584	0.06094	0.0146076	4.17179	0.0308306
LEP	FA in tract acoustic radiation (right)	Fractional Anisotropy	0.076568	0.016837	4.54762	0.01371	0.0770666	0.0167564	4.59923	0.0107269
LEP	FA in tract corticospinal tract (right)	Fractional Anisotropy	0.105252	0.016224	6.48742	7.61e-06	0.107186	0.0161631	6.63151	2.92e-06
LEP	FA in tract medial lemniscus (right)	Fractional Anisotropy	0.068228	0.016491	4.13725	0.040294	0.0675981	0.0164197	4.1169	0.0313276
LEP	FA in tract posterior thalamic radiation (left)	Fractional Anisotropy	-0.08683	0.016338	-5.31479	0.001198	-0.0902809	0.0162834	-5.54436	0.000445632
LGALS3BP	FA in tract posterior thalamic radiation (left)	Fractional Anisotropy	-0.05762	0.014042	-4.1031	0.043584	-0.0599975	0.0140227	-4.2786	0.0240112
MFAP5	FA in tract corticospinal tract (right)	Fractional Anisotropy	0.074273	0.014092	5.27045	0.001247	0.0774902	0.0140627	5.51032	0.000445632
NCAN	FA in tract forceps minor	Fractional Anisotropy	0.078403	0.0147	5.33334	0.001198	0.0797305	0.0145042	5.49707	0.000445632
NCAN	FA in tract posterior thalamic radiation (left)	Fractional Anisotropy	0.080143	0.014749	5.43372	0.001065	0.0826943	0.0145681	5.6764	0.000287695
NCAN	FA in tract posterior thalamic radiation (right)	Fractional Anisotropy	0.064128	0.01506	4.25815	0.029403	0.06351	0.0148847	4.26679	0.0241625
NFASC	FA in tract parahippocampal part of cingulum (right)	Fractional Anisotropy	0.063708	0.014879	4.28182	0.027112	0.0612073	0.0147718	4.14353	0.0308306
NPTXR	FA in tract posterior thalamic radiation (left)	Fractional Anisotropy	0.056783	0.013893	4.08707	0.044338	0.0602418	0.0138367	4.35376	0.0189095
OMD	FA in tract corticospinal tract (left)	Fractional Anisotropy	-0.05954	0.014588	-4.08146	0.04485	-0.0579319	0.0144231	-4.01662	0.040763
OMD	FA in tract corticospinal tract (right)	Fractional Anisotropy	-0.06827	0.014224	-4.79961	0.007183	-0.0662411	0.0140637	-4.71007	0.0087369
OMG	FA in tract parahippocampal part of cingulum (left)	Fractional Anisotropy	0.061622	0.01448	4.25565	0.029403	0.0610214	0.0144034	4.23659	0.0260572
OMG	FA in tract posterior thalamic radiation (left)	Fractional Anisotropy	0.069758	0.013999	4.98307	0.003934	0.0726591	0.0139472	5.20957	0.00111223
OXT	FA in tract posterior thalamic radiation (left)	Fractional Anisotropy	-0.07836	0.014014	-5.59124	0.000627	-0.0821759	0.0139306	-5.89896	0.000154473
OXT	FA in tract posterior thalamic radiation (right)	Fractional Anisotropy	-0.07432	0.014299	-5.19795	0.001507	-0.0764458	0.0142209	-5.37559	0.000615337
PLA2G1B	FA in tract posterior thalamic radiation (left)	Fractional Anisotropy	0.061567	0.014135	4.35555	0.022274	0.061967	0.0141019	4.39423	0.0171635
PLAT	FA in tract corticospinal tract (right)	Fractional Anisotropy	0.066489	0.014842	4.47977	0.015878	0.0679518	0.0147416	4.60953	0.0105405
REN	FA in tract anterior thalamic radiation (left)	Fractional Anisotropy	0.061008	0.014711	4.14718	0.040085	0.0606982	0.0146567	4.14134	0.0308306
REN	FA in tract superior thalamic radiation (left)	Fractional Anisotropy	0.060464	0.014826	4.07825	0.044911	0.0588895	0.01478	3.98439	0.0451319
REN	FA in tract superior thalamic radiation (right)	Fractional Anisotropy	0.064346	0.015004	4.28866	0.027112	0.0613607	0.0149595	4.10178	0.0328792
RNASE3	FA in tract middle cerebellar peduncle	Fractional Anisotropy	0.061271	0.014286	4.28874	0.027112	0.0622934	0.0142396	4.37467	0.0178165
SCARB2	FA in tract corticospinal tract (right)	Fractional Anisotropy	0.059788	0.014756	4.05189	0.048009	0.0615919	0.0146892	4.19301	0.0298765
SEZ6L	FA in tract forceps minor	Fractional Anisotropy	0.075822	0.014307	5.29947	0.001198	0.0760694	0.0141842	5.36297	0.000615337
SEZ6L	FA in tract posterior thalamic radiation (left)	Fractional Anisotropy	0.077607	0.014355	5.40634	0.001065	0.0777715	0.0142482	5.45835	0.000445632
SMAD5	FA in tract acoustic radiation (right)	Fractional Anisotropy	0.064254	0.014533	4.42119	0.018411	0.0647602	0.0144714	4.47506	0.0143425
SORD	FA in tract corticospinal tract (right)	Fractional Anisotropy	0.063123	0.014209	4.44231	0.017952	0.0637767	0.0142107	4.48794	0.0138273
TGFA	FA in tract posterior thalamic radiation (left)	Fractional Anisotropy	-0.05682	0.013888	-4.09116	0.044125	-0.0610201	0.0138185	-4.41583	0.0165714
TGFB1	FA in tract parahippocampal part of cingulum (right)	Fractional Anisotropy	0.057969	0.014243	4.07005	0.045947	0.0586694	0.0142023	4.13099	0.0308306
THBS4	FA in tract corticospinal tract (right)	Fractional Anisotropy	0.057443	0.013923	4.12586	0.041156	0.0572293	0.0138912	4.11981	0.0313276
TNFRSF10A	FA in tract posterior thalamic radiation (left)	Fractional Anisotropy	-0.05896	0.014364	-4.10446	0.043584	-0.0663943	0.014205	-4.67401	0.00997907
TNFRSF10B	FA in tract posterior thalamic radiation (left)	Fractional Anisotropy	-0.06259	0.015099	-4.14512	0.040085	-0.0702045	0.0148613	-4.72397	0.00853419
TNR	FA in tract inferior longitudinal fasciculus (right)	Fractional Anisotropy	0.060213	0.014448	4.16759	0.038022	0.0603458	0.0142145	4.24536	0.0256652
VGF	FA in tract forceps minor	Fractional Anisotropy	0.065081	0.014122	4.60839	0.013142	0.0655592	0.0140895	4.65304	0.0100962
VWA1	FA in tract posterior thalamic radiation (left)	Fractional Anisotropy	-0.06868	0.013953	-4.92234	0.004984	-0.0733817	0.0138754	-5.28861	0.000812542
XG	FA in tract corticospinal tract (right)	Fractional Anisotropy	0.087836	0.018534	4.73924	0.008711	0.0894891	0.0185192	4.83224	0.00578349
A1BG	MD in tract posterior thalamic radiation (left)	Mean Diffusivity	0.04391	0.013507	3.25084	0.042358	0.0435515	0.013441	3.2402	0.0406686
ABHD14B	MD in tract superior thalamic radiation (right)	Mean Diffusivity	0.040982	0.012839	3.19186	0.047081	0.0400645	0.0128344	3.12166	0.0510037
ABL1	MD in tract anterior thalamic radiation (left)	Mean Diffusivity	0.042919	0.012242	3.50582	0.025731	0.0442078	0.0122379	3.61238	0.0187646
ABL1	MD in tract anterior thalamic radiation (right)	Mean Diffusivity	0.042934	0.012146	3.53491	0.02414	0.044225	0.0121463	3.64103	0.0177503
ABL1	MD in tract cingulate gyrus part of cingulum (left)	Mean Diffusivity	0.047497	0.013749	3.45445	0.028451	0.0478989	0.013732	3.48813	0.0245595
ABL1	MD in tract cingulate gyrus part of cingulum (right)	Mean Diffusivity	0.047478	0.013832	3.43249	0.029878	0.0471904	0.0138168	3.41542	0.0284579
ACAA1	MD in tract anterior thalamic radiation (left)	Mean Diffusivity	0.042152	0.012385	3.40344	0.031469	0.043488	0.012354	3.52016	0.0231333
ACAA1	MD in tract anterior thalamic radiation (right)	Mean Diffusivity	0.047552	0.012283	3.87134	0.011962	0.048964	0.0122571	3.99474	0.0082198
ACAA1	MD in tract cingulate gyrus part of cingulum (left)	Mean Diffusivity	0.065946	0.013893	4.74669	0.001997	0.0663258	0.0138452	4.79052	0.00150882
ACAA1	MD in tract cingulate gyrus part of cingulum (right)	Mean Diffusivity	0.05452	0.013987	3.89785	0.011264	0.0537804	0.0139421	3.8574	0.011114
ACAA1	MD in tract superior longitudinal fasciculus (left)	Mean Diffusivity	0.047594	0.013672	3.48106	0.026978	0.0499931	0.0136306	3.66771	0.0167768
ACAA1	MD in tract superior longitudinal fasciculus (right)	Mean Diffusivity	0.045834	0.013574	3.37671	0.033326	0.0476679	0.0135315	3.52273	0.0230045
ACE2	MD in tract anterior thalamic radiation (right)	Mean Diffusivity	0.055362	0.013786	4.01572	0.008778	0.0583968	0.0137411	4.2498	0.00499813
ACP5	MD in tract medial lemniscus (right)	Mean Diffusivity	-0.0483	0.014099	-3.42563	0.030355	-0.0505013	0.0139666	-3.61587	0.0186193
ACP5	MD in tract parahippocampal part of cingulum (right)	Mean Diffusivity	-0.04916	0.015096	-3.25674	0.041866	-0.0503703	0.0149343	-3.3728	0.0311614
ACSL1	MD in tract acoustic radiation (right)	Mean Diffusivity	0.055174	0.014564	3.78829	0.014205	0.0554586	0.0145482	3.81205	0.0121329
ACSL1	MD in tract corticospinal tract (right)	Mean Diffusivity	0.047224	0.014263	3.31098	0.037975	0.0475657	0.0142522	3.33744	0.0336117
ACSL1	MD in tract medial lemniscus (right)	Mean Diffusivity	0.042622	0.013357	3.19087	0.047144	0.0429739	0.0133597	3.21669	0.042225
ACTN2	MD in tract parahippocampal part of cingulum (left)	Mean Diffusivity	0.046431	0.014579	3.18474	0.047706	0.0458504	0.0145564	3.14984	0.0481451
ACY1	MD in tract acoustic radiation (right)	Mean Diffusivity	-0.05075	0.01572	-3.22827	0.04396	-0.0510227	0.0156314	-3.26412	0.0390498
ACY1	MD in tract forceps major	Mean Diffusivity	-0.05007	0.015834	-3.16195	0.049763	-0.0499341	0.0157523	-3.16996	0.0463018
ACY1	MD in tract medial lemniscus (right)	Mean Diffusivity	-0.05303	0.014406	-3.68122	0.017878	-0.0550103	0.0143416	-3.83573	0.0114602
ACY1	MD in tract parahippocampal part of cingulum (left)	Mean Diffusivity	-0.04924	0.015461	-3.18453	0.047707	-0.0470965	0.0153869	-3.06082	0.0572723
ADA2	MD in tract anterior thalamic radiation (left)	Mean Diffusivity	0.039481	0.012402	3.18331	0.04777	0.0375699	0.0123461	3.04304	0.059372
ADA2	MD in tract anterior thalamic radiation (right)	Mean Diffusivity	0.041518	0.012303	3.37454	0.033464	0.0397509	0.0122524	3.24434	0.0403943
ADA2	MD in tract inferior longitudinal fasciculus (right)	Mean Diffusivity	0.044604	0.013861	3.218	0.04475	0.0453602	0.0137809	3.29152	0.0369701
ADA2	MD in tract uncinate fasciculus (left)	Mean Diffusivity	0.044431	0.013791	3.22185	0.044479	0.0456659	0.0137148	3.32968	0.0340989
ADAM12	MD in tract posterior thalamic radiation (left)	Mean Diffusivity	0.043765	0.013075	3.34731	0.035455	0.0437343	0.0130587	3.34904	0.0328355
ADAM22	MD in tract posterior thalamic radiation (left)	Mean Diffusivity	-0.04217	0.013033	-3.23565	0.043367	-0.0420385	0.0129519	-3.24573	0.0403509
ADAM22	MD in tract superior thalamic radiation (right)	Mean Diffusivity	-0.04072	0.012821	-3.17593	0.04843	-0.0413833	0.0127516	-3.24533	0.0403509
ADAM8	MD in tract middle cerebellar peduncle	Mean Diffusivity	0.045924	0.014055	3.26746	0.040999	0.0519786	0.0140097	3.7102	0.0152138
ADAM9	MD in tract corticospinal tract (right)	Mean Diffusivity	0.048165	0.014517	3.31781	0.037576	0.0486316	0.0144762	3.35941	0.032043
ADAMTS15	MD in tract acoustic radiation (right)	Mean Diffusivity	-0.06106	0.014601	-4.1822	0.006517	-0.0599927	0.0145058	-4.13579	0.00634974
ADAMTS15	MD in tract inferior longitudinal fasciculus (right)	Mean Diffusivity	-0.0509	0.013738	-3.70545	0.016892	-0.0480745	0.013658	-3.51988	0.0231421
ADAMTS15	MD in tract medial lemniscus (left)	Mean Diffusivity	-0.07051	0.013944	-5.05669	0.000873	-0.0698324	0.0138587	-5.03887	0.000766573
ADAMTS15	MD in tract medial lemniscus (right)	Mean Diffusivity	-0.07327	0.013367	-5.48167	0.000159	-0.0738054	0.013295	-5.55135	0.000112372
ADAMTS15	MD in tract parahippocampal part of cingulum (right)	Mean Diffusivity	-0.05085	0.014337	-3.54665	0.023645	-0.0516013	0.0142407	-3.62351	0.0183299
ADAMTS16	MD in tract medial lemniscus (right)	Mean Diffusivity	-0.05473	0.014201	-3.85353	0.012455	-0.0541564	0.0141939	-3.81547	0.0120221
ADAMTSL2	MD in tract medial lemniscus (left)	Mean Diffusivity	-0.04497	0.014204	-3.16629	0.049364	-0.0458295	0.0141722	-3.23376	0.0410316
ADAMTSL2	MD in tract medial lemniscus (right)	Mean Diffusivity	-0.05571	0.013613	-4.09251	0.00757	-0.0570791	0.0135932	-4.1991	0.00557637
ADAMTSL4	MD in tract anterior thalamic radiation (left)	Mean Diffusivity	0.043603	0.012567	3.46968	0.02762	0.0449282	0.0125706	3.57407	0.0202705
ADAMTSL4	MD in tract anterior thalamic radiation (right)	Mean Diffusivity	0.054691	0.012458	4.38999	0.004299	0.0563261	0.0124666	4.51817	0.00270987
ADAMTSL4	MD in tract cingulate gyrus part of cingulum (left)	Mean Diffusivity	0.050481	0.014112	3.57713	0.022385	0.0512825	0.0141033	3.6362	0.0179869
ADAMTSL4	MD in tract cingulate gyrus part of cingulum (right)	Mean Diffusivity	0.055613	0.014193	3.9184	0.010835	0.056384	0.0141858	3.97468	0.00859521
ADAMTSL4	MD in tract superior longitudinal fasciculus (left)	Mean Diffusivity	0.053025	0.01387	3.82307	0.013287	0.0537045	0.0138679	3.87258	0.0107323
ADAMTSL4	MD in tract superior longitudinal fasciculus (right)	Mean Diffusivity	0.051422	0.01377	3.73447	0.015883	0.0523806	0.0137663	3.80498	0.0122433
ADAMTSL4	MD in tract superior thalamic radiation (left)	Mean Diffusivity	0.049247	0.01315	3.74508	0.015572	0.0507535	0.0131613	3.85628	0.0111308
ADAMTSL4	MD in tract superior thalamic radiation (right)	Mean Diffusivity	0.061083	0.013075	4.67187	0.002374	0.0620912	0.0130788	4.74747	0.00162422
ADGRG2	MD in tract medial lemniscus (left)	Mean Diffusivity	0.062456	0.014962	4.17431	0.006666	0.0617035	0.0149323	4.13222	0.00634976
ADGRG2	MD in tract medial lemniscus (right)	Mean Diffusivity	0.071593	0.014338	4.99314	0.000979	0.0722152	0.0143204	5.04283	0.000766282
ADH1B	MD in tract medial lemniscus (right)	Mean Diffusivity	-0.04665	0.013711	-3.40261	0.031512	-0.0469021	0.0137011	-3.42323	0.0278822
ADH4	MD in tract acoustic radiation (right)	Mean Diffusivity	-0.05388	0.01542	-3.49422	0.026259	-0.0536352	0.0153614	-3.49157	0.0243548
ADH4	MD in tract medial lemniscus (right)	Mean Diffusivity	-0.0586	0.014128	-4.1478	0.006895	-0.0586957	0.0140922	-4.16512	0.00595961
ADIPOQ	MD in tract inferior longitudinal fasciculus (left)	Mean Diffusivity	0.050885	0.015308	3.32401	0.037126	0.0506654	0.015227	3.32734	0.0342327
ADM	MD in tract medial lemniscus (left)	Mean Diffusivity	-0.05587	0.014888	-3.75232	0.015332	-0.055201	0.0147547	-3.74125	0.0141856
ADM	MD in tract medial lemniscus (right)	Mean Diffusivity	-0.06659	0.014267	-4.66708	0.002405	-0.0660344	0.0141509	-4.66643	0.00203648
AFM	MD in tract medial lemniscus (right)	Mean Diffusivity	-0.04542	0.013523	-3.35872	0.034546	-0.0466592	0.013517	-3.45189	0.0264413
AGRN	MD in tract inferior longitudinal fasciculus (left)	Mean Diffusivity	-0.04892	0.01389	-3.52211	0.024803	-0.0455509	0.013791	-3.30294	0.0360557
AHCY	MD in tract anterior thalamic radiation (left)	Mean Diffusivity	0.046132	0.012286	3.75498	0.015204	0.045468	0.0122837	3.70149	0.0154569
AHCY	MD in tract anterior thalamic radiation (right)	Mean Diffusivity	0.045723	0.012189	3.75114	0.015371	0.0453516	0.0121919	3.71981	0.0148089
AHCY	MD in tract cingulate gyrus part of cingulum (left)	Mean Diffusivity	0.059007	0.013791	4.2785	0.005316	0.058484	0.0137757	4.24545	0.00502294
AHCY	MD in tract cingulate gyrus part of cingulum (right)	Mean Diffusivity	0.052162	0.01388	3.75804	0.015145	0.0506792	0.0138671	3.65465	0.0172806
AHCY	MD in tract superior thalamic radiation (right)	Mean Diffusivity	0.044641	0.012798	3.48808	0.026552	0.0442755	0.0127961	3.46008	0.0261156
AIF1	MD in tract cingulate gyrus part of cingulum (left)	Mean Diffusivity	0.043964	0.013721	3.20411	0.046055	0.0439213	0.0136862	3.20916	0.0428588
AIFM1	MD in tract anterior thalamic radiation (left)	Mean Diffusivity	0.04704	0.012362	3.80524	0.013747	0.047766	0.0123342	3.87266	0.0107323
AIFM1	MD in tract anterior thalamic radiation (right)	Mean Diffusivity	0.05343	0.012259	4.35855	0.004525	0.0543548	0.0122359	4.44223	0.00327087
AIFM1	MD in tract cingulate gyrus part of cingulum (left)	Mean Diffusivity	0.05085	0.013885	3.66224	0.018473	0.0519773	0.0138401	3.75557	0.0137751
AK2	MD in tract anterior thalamic radiation (right)	Mean Diffusivity	0.044913	0.012292	3.65395	0.018817	0.0449005	0.0123016	3.64996	0.017424
AKR1B1	MD in tract anterior thalamic radiation (right)	Mean Diffusivity	0.039532	0.01211	3.26432	0.041181	0.0398387	0.0121064	3.29071	0.0370324
AKR7L	MD in tract anterior thalamic radiation (right)	Mean Diffusivity	0.040337	0.012315	3.2754	0.040464	0.0412219	0.012322	3.34539	0.0330903
AKT1S1	MD in tract anterior thalamic radiation (left)	Mean Diffusivity	0.050333	0.012355	4.07374	0.007925	0.050652	0.0123444	4.10324	0.00672275
AKT1S1	MD in tract anterior thalamic radiation (right)	Mean Diffusivity	0.049457	0.012259	4.03449	0.008527	0.0499273	0.0122526	4.07483	0.00697089
AKT1S1	MD in tract cingulate gyrus part of cingulum (left)	Mean Diffusivity	0.056751	0.013876	4.08988	0.007623	0.0564509	0.0138505	4.07572	0.00697089
AKT1S1	MD in tract forceps minor	Mean Diffusivity	0.045624	0.013967	3.26646	0.041046	0.0446797	0.0139583	3.20095	0.0437139
AKT1S1	MD in tract superior thalamic radiation (right)	Mean Diffusivity	0.04431	0.012875	3.44155	0.029339	0.0449888	0.0128633	3.49745	0.0240756
AKT3	MD in tract anterior thalamic radiation (left)	Mean Diffusivity	0.055809	0.012257	4.55335	0.003163	0.0564648	0.0122492	4.60966	0.00228739
AKT3	MD in tract anterior thalamic radiation (right)	Mean Diffusivity	0.050643	0.012165	4.16304	0.00675	0.0513834	0.0121623	4.2248	0.00525752
AKT3	MD in tract cingulate gyrus part of cingulum (left)	Mean Diffusivity	0.057725	0.01377	4.19208	0.00635	0.0584009	0.0137482	4.2479	0.0049992
AKT3	MD in tract cingulate gyrus part of cingulum (right)	Mean Diffusivity	0.054298	0.013856	3.91886	0.010831	0.0533887	0.0138371	3.85837	0.0110923
AKT3	MD in tract inferior fronto-occipital fasciculus (right)	Mean Diffusivity	0.044058	0.013429	3.28073	0.039999	0.0442583	0.0134112	3.3001	0.0362493
AKT3	MD in tract superior longitudinal fasciculus (left)	Mean Diffusivity	0.045517	0.013545	3.36041	0.034414	0.0467321	0.0135302	3.45392	0.0263839
AKT3	MD in tract superior longitudinal fasciculus (right)	Mean Diffusivity	0.045901	0.013446	3.41373	0.031013	0.0469631	0.0134299	3.4969	0.0241046
AKT3	MD in tract superior thalamic radiation (left)	Mean Diffusivity	0.050941	0.012835	3.96888	0.009611	0.0515297	0.0128348	4.01485	0.00788622
AKT3	MD in tract superior thalamic radiation (right)	Mean Diffusivity	0.058269	0.012765	4.56462	0.003138	0.0590205	0.0127576	4.62629	0.00226711
AMBP	MD in tract cingulate gyrus part of cingulum (left)	Mean Diffusivity	0.048422	0.014564	3.32487	0.037051	0.0481365	0.0144848	3.32323	0.0345208
ANGPTL2	MD in tract forceps major	Mean Diffusivity	-0.05153	0.014911	-3.45604	0.028368	-0.0510524	0.0148705	-3.43312	0.0272417
ANGPTL2	MD in tract medial lemniscus (left)	Mean Diffusivity	-0.05904	0.014142	-4.17499	0.006665	-0.0591222	0.0141029	-4.19219	0.00566027
ANGPTL2	MD in tract medial lemniscus (right)	Mean Diffusivity	-0.06513	0.013555	-4.80496	0.001725	-0.0654528	0.0135287	-4.83808	0.00138175
ANPEP	MD in tract cingulate gyrus part of cingulum (left)	Mean Diffusivity	0.045967	0.01377	3.33813	0.036074	0.046176	0.0137436	3.35981	0.032043
ANPEP	MD in tract cingulate gyrus part of cingulum (right)	Mean Diffusivity	0.043845	0.013854	3.16467	0.049559	0.0438985	0.0138296	3.17423	0.046018
ANXA11	MD in tract anterior thalamic radiation (left)	Mean Diffusivity	0.047158	0.01226	3.84643	0.012634	0.0478041	0.0122539	3.90114	0.0101532
ANXA11	MD in tract anterior thalamic radiation (right)	Mean Diffusivity	0.05531	0.012156	4.55	0.003166	0.0559186	0.0121547	4.60058	0.0023044
ANXA11	MD in tract cingulate gyrus part of cingulum (left)	Mean Diffusivity	0.057079	0.013766	4.14647	0.006895	0.0576471	0.0137451	4.194	0.00562979
ANXA11	MD in tract cingulate gyrus part of cingulum (right)	Mean Diffusivity	0.056297	0.013849	4.0651	0.008131	0.055578	0.0138315	4.01822	0.00784061
ANXA11	MD in tract superior longitudinal fasciculus (right)	Mean Diffusivity	0.044919	0.013442	3.34177	0.035874	0.0461625	0.0134269	3.43807	0.0270541
ANXA11	MD in tract superior thalamic radiation (left)	Mean Diffusivity	0.046721	0.012834	3.64042	0.019423	0.0474443	0.0128347	3.69657	0.0155894
ANXA11	MD in tract superior thalamic radiation (right)	Mean Diffusivity	0.050217	0.012768	3.93298	0.010378	0.0511625	0.0127615	4.00913	0.00793683
ANXA2	MD in tract anterior thalamic radiation (right)	Mean Diffusivity	0.045247	0.012325	3.67114	0.018179	0.0459132	0.012318	3.72732	0.0146101
ANXA2	MD in tract superior thalamic radiation (right)	Mean Diffusivity	0.04363	0.012941	3.37134	0.033707	0.0432085	0.0129297	3.34181	0.0332875
ANXA3	MD in tract anterior thalamic radiation (left)	Mean Diffusivity	0.052743	0.012233	4.31162	0.004953	0.0536176	0.0122373	4.38151	0.00382982
ANXA3	MD in tract anterior thalamic radiation (right)	Mean Diffusivity	0.057351	0.012132	4.72738	0.002021	0.0583761	0.0121408	4.80824	0.00147451
ANXA3	MD in tract cingulate gyrus part of cingulum (left)	Mean Diffusivity	0.060006	0.013738	4.36797	0.00444	0.0599797	0.0137302	4.36846	0.00394415
ANXA3	MD in tract cingulate gyrus part of cingulum (right)	Mean Diffusivity	0.055275	0.013824	3.99832	0.009022	0.0547462	0.0138193	3.96157	0.00873193
ANXA3	MD in tract corticospinal tract (right)	Mean Diffusivity	0.047028	0.014242	3.30203	0.038551	0.0465593	0.0142295	3.27203	0.038483
ANXA3	MD in tract superior longitudinal fasciculus (right)	Mean Diffusivity	0.046464	0.013416	3.46331	0.027964	0.0470418	0.0134137	3.507	0.0237374
ANXA3	MD in tract superior thalamic radiation (left)	Mean Diffusivity	0.052511	0.012806	4.10063	0.007442	0.0530327	0.012818	4.13736	0.00632076
ANXA3	MD in tract superior thalamic radiation (right)	Mean Diffusivity	0.054971	0.012741	4.3146	0.004931	0.0553778	0.0127458	4.34479	0.0041734
ANXA4	MD in tract anterior thalamic radiation (left)	Mean Diffusivity	0.04911	0.012212	4.02142	0.008763	0.0495084	0.0122102	4.05469	0.00719886
ANXA4	MD in tract anterior thalamic radiation (right)	Mean Diffusivity	0.050057	0.012115	4.1319	0.007071	0.0506164	0.0121178	4.17704	0.00582622
ANXA4	MD in tract cingulate gyrus part of cingulum (left)	Mean Diffusivity	0.055907	0.013714	4.07648	0.007866	0.055984	0.0136992	4.08666	0.00689199
ANXA4	MD in tract cingulate gyrus part of cingulum (right)	Mean Diffusivity	0.052663	0.013799	3.81634	0.01344	0.0517285	0.013787	3.75197	0.0138089
ANXA4	MD in tract superior thalamic radiation (left)	Mean Diffusivity	0.044242	0.012787	3.45984	0.028141	0.0444945	0.0127928	3.4781	0.0251121
ANXA4	MD in tract superior thalamic radiation (right)	Mean Diffusivity	0.049064	0.012721	3.857	0.012313	0.049489	0.0127189	3.89097	0.0104344
AOC1	MD in tract anterior thalamic radiation (right)	Mean Diffusivity	0.040653	0.011991	3.39033	0.032339	0.0413453	0.0120008	3.44521	0.0267614
APCS	MD in tract medial lemniscus (right)	Mean Diffusivity	-0.05777	0.014318	-4.03453	0.008527	-0.0600849	0.0142775	-4.20835	0.00546707
APCS	MD in tract middle cerebellar peduncle	Mean Diffusivity	0.050501	0.015146	3.33439	0.036351	0.0552458	0.0151269	3.65216	0.0173529
APEX1	MD in tract anterior thalamic radiation (left)	Mean Diffusivity	0.047222	0.012423	3.80109	0.013844	0.0475307	0.0124109	3.82976	0.0115783
APEX1	MD in tract anterior thalamic radiation (right)	Mean Diffusivity	0.053113	0.01232	4.31107	0.004953	0.053861	0.0123124	4.37454	0.00391557
APEX1	MD in tract cingulate gyrus part of cingulum (left)	Mean Diffusivity	0.059926	0.013946	4.29687	0.005101	0.0601027	0.0139188	4.31808	0.00427174
APEX1	MD in tract cingulate gyrus part of cingulum (right)	Mean Diffusivity	0.056023	0.014034	3.99211	0.009074	0.0556426	0.0140084	3.97208	0.00859726
APEX1	MD in tract superior longitudinal fasciculus (left)	Mean Diffusivity	0.048517	0.013718	3.53667	0.024093	0.0500196	0.0136969	3.65189	0.0173529
APEX1	MD in tract superior longitudinal fasciculus (right)	Mean Diffusivity	0.057666	0.01361	4.23699	0.005874	0.0585917	0.0135882	4.31197	0.00431104
APEX1	MD in tract superior thalamic radiation (left)	Mean Diffusivity	0.059325	0.012994	4.56569	0.003138	0.0605557	0.0129871	4.66277	0.00205608
APEX1	MD in tract superior thalamic radiation (right)	Mean Diffusivity	0.055808	0.012933	4.31505	0.004931	0.0571574	0.0129194	4.42416	0.00339414
AREG	MD in tract corticospinal tract (right)	Mean Diffusivity	0.045059	0.014188	3.17583	0.04843	0.0444438	0.0141362	3.14397	0.0487901
ARHGAP1	MD in tract cingulate gyrus part of cingulum (left)	Mean Diffusivity	0.044539	0.013802	3.22704	0.044067	0.0440596	0.0137877	3.19556	0.0440997
ARHGAP25	MD in tract anterior thalamic radiation (left)	Mean Diffusivity	0.043332	0.012348	3.5094	0.025533	0.0447377	0.0123455	3.62381	0.0183299
ARHGAP25	MD in tract anterior thalamic radiation (right)	Mean Diffusivity	0.044286	0.012249	3.61534	0.020587	0.045785	0.0122523	3.73685	0.0143102
ARHGEF12	MD in tract anterior thalamic radiation (left)	Mean Diffusivity	0.054992	0.012307	4.46819	0.003618	0.0557687	0.0122947	4.53598	0.00259107
ARHGEF12	MD in tract anterior thalamic radiation (right)	Mean Diffusivity	0.050336	0.012215	4.12101	0.007207	0.0509389	0.0122072	4.17287	0.00587447
ARHGEF12	MD in tract cingulate gyrus part of cingulum (left)	Mean Diffusivity	0.060013	0.013824	4.34129	0.004626	0.0603394	0.0137966	4.37349	0.00391557
ARHGEF12	MD in tract cingulate gyrus part of cingulum (right)	Mean Diffusivity	0.059703	0.013907	4.29301	0.005101	0.0589103	0.0138828	4.2434	0.00503009
ARHGEF12	MD in tract superior thalamic radiation (left)	Mean Diffusivity	0.046254	0.012891	3.58808	0.021876	0.0468423	0.0128855	3.63527	0.0179932
ARHGEF12	MD in tract superior thalamic radiation (right)	Mean Diffusivity	0.047982	0.012827	3.74086	0.015702	0.0490162	0.0128134	3.82538	0.0116927
ARL13B	MD in tract anterior thalamic radiation (right)	Mean Diffusivity	0.03906	0.012345	3.16396	0.04958	0.03939	0.012348	3.18998	0.0445116
ARL2BP	MD in tract anterior thalamic radiation (left)	Mean Diffusivity	0.041226	0.012342	3.34032	0.035946	0.0419907	0.0123397	3.4029	0.0293049
ARL2BP	MD in tract anterior thalamic radiation (right)	Mean Diffusivity	0.040408	0.012245	3.29992	0.038669	0.0411709	0.012248	3.36144	0.0319968
ARNTL	MD in tract cingulate gyrus part of cingulum (right)	Mean Diffusivity	0.045149	0.013863	3.25669	0.041866	0.0451775	0.0138456	3.26294	0.0391047
ARNTL	MD in tract superior longitudinal fasciculus (right)	Mean Diffusivity	0.046835	0.013446	3.48326	0.026869	0.046084	0.0134327	3.43073	0.0274034
ARSA	MD in tract anterior thalamic radiation (right)	Mean Diffusivity	0.039993	0.012309	3.24911	0.042482	0.0413381	0.0122244	3.3816	0.0306093
ARSA	MD in tract superior thalamic radiation (right)	Mean Diffusivity	0.044225	0.01292	3.42301	0.03044	0.0442993	0.012827	3.45361	0.0263839
ARSB	MD in tract anterior thalamic radiation (left)	Mean Diffusivity	0.046443	0.012302	3.77528	0.014602	0.0467034	0.0122683	3.80685	0.0122049
ARSB	MD in tract anterior thalamic radiation (right)	Mean Diffusivity	0.048232	0.012203	3.95236	0.009965	0.0485706	0.0121749	3.98941	0.00831197
ARSB	MD in tract superior thalamic radiation (right)	Mean Diffusivity	0.041771	0.012817	3.25888	0.041721	0.0438678	0.0127814	3.43216	0.0272909
ART3	MD in tract anterior thalamic radiation (right)	Mean Diffusivity	-0.04392	0.013558	-3.23984	0.043095	-0.0439844	0.0135252	-3.25204	0.0398875
ART3	MD in tract superior thalamic radiation (right)	Mean Diffusivity	-0.04892	0.01423	-3.43769	0.029535	-0.0498065	0.01419	-3.50998	0.0236213
ASGR1	MD in tract cingulate gyrus part of cingulum (left)	Mean Diffusivity	0.051358	0.014309	3.5891	0.021838	0.0513061	0.0141734	3.61989	0.0184774
ASGR1	MD in tract cingulate gyrus part of cingulum (right)	Mean Diffusivity	0.046328	0.014399	3.21752	0.044767	0.0481306	0.0142628	3.37455	0.0310141
ASGR1	MD in tract superior thalamic radiation (right)	Mean Diffusivity	0.043641	0.013273	3.28795	0.039353	0.0460081	0.0131582	3.49654	0.0241063
ATOX1	MD in tract anterior thalamic radiation (left)	Mean Diffusivity	0.041295	0.012197	3.38573	0.032735	0.0436415	0.0121719	3.58543	0.0197879
ATOX1	MD in tract anterior thalamic radiation (right)	Mean Diffusivity	0.044579	0.012098	3.68478	0.017796	0.0468354	0.0120783	3.87766	0.010631
ATOX1	MD in tract cingulate gyrus part of cingulum (left)	Mean Diffusivity	0.043321	0.0137	3.16212	0.049763	0.0444056	0.01366	3.25077	0.0399955
ATOX1	MD in tract inferior fronto-occipital fasciculus (right)	Mean Diffusivity	0.043611	0.01335	3.26666	0.041038	0.0454885	0.0133133	3.41676	0.0283582
ATP1B3	MD in tract uncinate fasciculus (left)	Mean Diffusivity	0.048884	0.013559	3.60523	0.020986	0.0482113	0.0135558	3.5565	0.0211798
ATP5IF1	MD in tract anterior thalamic radiation (left)	Mean Diffusivity	0.038896	0.012217	3.18369	0.047736	0.0396068	0.0122022	3.24587	0.0403509
ATP5IF1	MD in tract anterior thalamic radiation (right)	Mean Diffusivity	0.042916	0.012118	3.54146	0.023893	0.0439276	0.0121078	3.62805	0.018256
ATP5IF1	MD in tract cingulate gyrus part of cingulum (left)	Mean Diffusivity	0.045048	0.01372	3.28334	0.039756	0.0456478	0.0136898	3.33443	0.0337731
ATP5IF1	MD in tract superior thalamic radiation (right)	Mean Diffusivity	0.040516	0.012725	3.18404	0.047728	0.0420134	0.0127083	3.30598	0.0357526
ATP6V1F	MD in tract anterior thalamic radiation (left)	Mean Diffusivity	0.049109	0.012222	4.01802	0.008763	0.0488296	0.0122229	3.99493	0.0082198
ATP6V1F	MD in tract anterior thalamic radiation (right)	Mean Diffusivity	0.038672	0.012134	3.18709	0.047486	0.0387534	0.0121393	3.19241	0.0443849
ATP6V1F	MD in tract cingulate gyrus part of cingulum (left)	Mean Diffusivity	0.05481	0.013727	3.99292	0.009074	0.0541634	0.0137144	3.94938	0.00895392
ATP6V1F	MD in tract cingulate gyrus part of cingulum (right)	Mean Diffusivity	0.052374	0.013811	3.79222	0.014109	0.0511024	0.0138012	3.70275	0.0154215
ATP6V1F	MD in tract superior thalamic radiation (left)	Mean Diffusivity	0.041973	0.012799	3.27932	0.04012	0.0413047	0.0128078	3.22497	0.041622
ATP6V1F	MD in tract superior thalamic radiation (right)	Mean Diffusivity	0.050728	0.01273	3.98498	0.009235	0.0503245	0.0127308	3.95296	0.00887009
ATXN10	MD in tract superior thalamic radiation (right)	Mean Diffusivity	0.042189	0.012716	3.31771	0.037576	0.0437353	0.0127208	3.43808	0.0270541
AXIN1	MD in tract anterior thalamic radiation (left)	Mean Diffusivity	0.054176	0.012346	4.38818	0.004299	0.0556803	0.012342	4.51146	0.00274667
AXIN1	MD in tract anterior thalamic radiation (right)	Mean Diffusivity	0.054454	0.012248	4.44589	0.003777	0.0558254	0.0122494	4.55741	0.00252306
AXIN1	MD in tract cingulate gyrus part of cingulum (left)	Mean Diffusivity	0.06391	0.013863	4.61025	0.002669	0.0649256	0.013845	4.68944	0.00192497
AXIN1	MD in tract cingulate gyrus part of cingulum (right)	Mean Diffusivity	0.0661	0.013944	4.74053	0.001997	0.0662448	0.0139289	4.75592	0.00161538
AXIN1	MD in tract superior thalamic radiation (left)	Mean Diffusivity	0.046769	0.01293	3.61701	0.020504	0.0480756	0.0129339	3.71702	0.0149037
AXIN1	MD in tract superior thalamic radiation (right)	Mean Diffusivity	0.050839	0.012864	3.95219	0.009965	0.0522889	0.0128597	4.0661	0.00704353
AZI2	MD in tract cingulate gyrus part of cingulum (left)	Mean Diffusivity	0.045619	0.013925	3.276	0.040437	0.0450278	0.0139216	3.23438	0.0410316
AZI2	MD in tract cingulate gyrus part of cingulum (right)	Mean Diffusivity	0.045019	0.014009	3.21356	0.045072	0.044039	0.0140078	3.1439	0.0487901
B4GAT1	MD in tract medial lemniscus (right)	Mean Diffusivity	0.045091	0.013533	3.33198	0.036486	0.0440159	0.0135162	3.25653	0.0394857
BACH1	MD in tract anterior thalamic radiation (left)	Mean Diffusivity	0.050419	0.012287	4.10347	0.007402	0.0519604	0.0122872	4.22881	0.00521794
BACH1	MD in tract anterior thalamic radiation (right)	Mean Diffusivity	0.051296	0.012189	4.20832	0.006214	0.0528504	0.0121944	4.33399	0.00421385
BACH1	MD in tract cingulate gyrus part of cingulum (left)	Mean Diffusivity	0.064201	0.013792	4.65489	0.002479	0.0651405	0.0137795	4.72736	0.00174204
BACH1	MD in tract cingulate gyrus part of cingulum (right)	Mean Diffusivity	0.06268	0.013876	4.51698	0.003274	0.0630395	0.0138664	4.54621	0.00255138
BACH1	MD in tract superior thalamic radiation (left)	Mean Diffusivity	0.04334	0.012868	3.36813	0.033952	0.0446444	0.0128756	3.46736	0.0257008
BACH1	MD in tract superior thalamic radiation (right)	Mean Diffusivity	0.045337	0.012803	3.54107	0.023903	0.0466947	0.0128037	3.64696	0.0175235
BAG3	MD in tract acoustic radiation (right)	Mean Diffusivity	-0.05205	0.014781	-3.52166	0.02481	-0.0519443	0.0147174	-3.52945	0.0226992
BAG3	MD in tract corticospinal tract (left)	Mean Diffusivity	-0.04859	0.014523	-3.34548	0.035515	-0.048546	0.0144642	-3.35627	0.032281
BAG3	MD in tract parahippocampal part of cingulum (right)	Mean Diffusivity	-0.04999	0.014506	-3.4462	0.029069	-0.0505874	0.0144426	-3.50266	0.0238829
BAG6	MD in tract cingulate gyrus part of cingulum (left)	Mean Diffusivity	0.057649	0.013829	4.16862	0.006722	0.0568974	0.0137841	4.12776	0.0064202
BAIAP2	MD in tract anterior thalamic radiation (right)	Mean Diffusivity	0.042771	0.012349	3.46364	0.027949	0.0436231	0.0123199	3.54087	0.0220809
BANK1	MD in tract anterior thalamic radiation (left)	Mean Diffusivity	0.049682	0.012393	4.00893	0.008865	0.0515364	0.0123811	4.16249	0.00598802
BANK1	MD in tract anterior thalamic radiation (right)	Mean Diffusivity	0.050729	0.012294	4.12621	0.007138	0.0524457	0.0122876	4.26818	0.00480878
BANK1	MD in tract cingulate gyrus part of cingulum (left)	Mean Diffusivity	0.054522	0.013919	3.91698	0.010866	0.0556593	0.0138933	4.00619	0.00797302
BANK1	MD in tract cingulate gyrus part of cingulum (right)	Mean Diffusivity	0.052329	0.014005	3.73654	0.015804	0.0525506	0.0139813	3.75863	0.0136359
BANK1	MD in tract superior thalamic radiation (left)	Mean Diffusivity	0.042734	0.012978	3.29278	0.039088	0.0446439	0.0129735	3.44117	0.0269093
BANK1	MD in tract superior thalamic radiation (right)	Mean Diffusivity	0.046067	0.012912	3.56774	0.022777	0.0481266	0.0128999	3.73076	0.0145613
BAX	MD in tract anterior thalamic radiation (left)	Mean Diffusivity	0.049604	0.012205	4.06423	0.008131	0.0507194	0.0122043	4.15588	0.00613423
BAX	MD in tract anterior thalamic radiation (right)	Mean Diffusivity	0.051695	0.012107	4.26994	0.005479	0.052497	0.0121112	4.33457	0.00421385
BAX	MD in tract cingulate gyrus part of cingulum (left)	Mean Diffusivity	0.057318	0.013706	4.18204	0.006517	0.0576119	0.0136923	4.2076	0.00547067
BAX	MD in tract cingulate gyrus part of cingulum (right)	Mean Diffusivity	0.047461	0.013796	3.44019	0.029431	0.0470366	0.0137852	3.4121	0.0286268
BAX	MD in tract superior longitudinal fasciculus (left)	Mean Diffusivity	0.043674	0.013483	3.23921	0.043132	0.0451275	0.0134757	3.3488	0.0328414
BAX	MD in tract superior longitudinal fasciculus (right)	Mean Diffusivity	0.045004	0.013383	3.36266	0.034296	0.0461775	0.0133753	3.45245	0.0264295
BAX	MD in tract superior thalamic radiation (left)	Mean Diffusivity	0.04551	0.012779	3.56122	0.023056	0.0466276	0.012786	3.64675	0.0175235
BAX	MD in tract superior thalamic radiation (right)	Mean Diffusivity	0.053778	0.01271	4.23129	0.005947	0.0548363	0.0127091	4.31471	0.0042823
BCAN	MD in tract superior thalamic radiation (left)	Mean Diffusivity	-0.04329	0.013223	-3.27405	0.040578	-0.0480133	0.0131392	-3.65419	0.0172968
BCAN	MD in tract superior thalamic radiation (right)	Mean Diffusivity	-0.04481	0.013157	-3.40551	0.031406	-0.0478589	0.0130676	-3.66241	0.0170357
BCR	MD in tract anterior thalamic radiation (left)	Mean Diffusivity	0.051431	0.012347	4.16539	0.00675	0.0533639	0.0123334	4.32676	0.00421385
BCR	MD in tract anterior thalamic radiation (right)	Mean Diffusivity	0.052257	0.012249	4.26623	0.00551	0.0537994	0.0122407	4.39514	0.0036468
BCR	MD in tract cingulate gyrus part of cingulum (left)	Mean Diffusivity	0.054897	0.013869	3.95813	0.009883	0.0562235	0.0138412	4.06203	0.00707606
BCR	MD in tract cingulate gyrus part of cingulum (right)	Mean Diffusivity	0.053582	0.013954	3.84002	0.012822	0.0544058	0.0139279	3.90625	0.00999462
BCR	MD in tract superior thalamic radiation (left)	Mean Diffusivity	0.042744	0.012932	3.30535	0.038352	0.0449189	0.0129251	3.47532	0.0252735
BCR	MD in tract superior thalamic radiation (right)	Mean Diffusivity	0.043436	0.012868	3.37551	0.033422	0.0456423	0.012854	3.55083	0.0215337
BECN1	MD in tract cingulate gyrus part of cingulum (left)	Mean Diffusivity	0.050128	0.013954	3.59245	0.02167	0.0500199	0.0139442	3.58714	0.0197786
BID	MD in tract anterior thalamic radiation (right)	Mean Diffusivity	0.04456	0.012095	3.68425	0.017796	0.0451368	0.0121043	3.72899	0.0145804
BID	MD in tract cingulate gyrus part of cingulum (left)	Mean Diffusivity	0.054756	0.013687	4.0005	0.009006	0.0548451	0.0136797	4.00923	0.00793683
BID	MD in tract cingulate gyrus part of cingulum (right)	Mean Diffusivity	0.053196	0.013771	3.86297	0.012164	0.052735	0.0137656	3.83094	0.0115719
BID	MD in tract superior thalamic radiation (left)	Mean Diffusivity	0.041078	0.012763	3.21844	0.04475	0.0417602	0.0127756	3.26874	0.0387322
BID	MD in tract superior thalamic radiation (right)	Mean Diffusivity	0.050674	0.012693	3.99222	0.009074	0.0513233	0.0126983	4.04175	0.00743134
BIN2	MD in tract anterior thalamic radiation (left)	Mean Diffusivity	0.040221	0.012212	3.29367	0.039061	0.0415356	0.0122078	3.40239	0.0293438
BIN2	MD in tract anterior thalamic radiation (right)	Mean Diffusivity	0.038789	0.012116	3.20137	0.046138	0.0403016	0.0121174	3.32593	0.0343111
BIN2	MD in tract cingulate gyrus part of cingulum (left)	Mean Diffusivity	0.043868	0.013716	3.19845	0.046333	0.0444382	0.0136985	3.24402	0.0404043
BIN2	MD in tract cingulate gyrus part of cingulum (right)	Mean Diffusivity	0.048852	0.013794	3.54151	0.023893	0.048244	0.0137798	3.50106	0.0239419
BIRC2	MD in tract anterior thalamic radiation (left)	Mean Diffusivity	0.039825	0.012262	3.24789	0.04255	0.0409175	0.0122642	3.33633	0.0336609
BIRC2	MD in tract anterior thalamic radiation (right)	Mean Diffusivity	0.040416	0.012165	3.32244	0.037217	0.0411485	0.0121723	3.38049	0.03066
BIRC2	MD in tract cingulate gyrus part of cingulum (left)	Mean Diffusivity	0.052058	0.013765	3.78181	0.014396	0.0532002	0.0137546	3.86782	0.0108671
BMP10	MD in tract forceps major	Mean Diffusivity	0.053142	0.015327	3.46727	0.027721	0.0529908	0.015305	3.46233	0.0260572
BPIFB2	MD in tract forceps major	Mean Diffusivity	-0.04782	0.014924	-3.20421	0.046055	-0.0482438	0.0148849	-3.24111	0.0405909
BPIFB2	MD in tract medial lemniscus (left)	Mean Diffusivity	-0.0476	0.014161	-3.36106	0.034406	-0.0466674	0.0141248	-3.30394	0.0359444
BPIFB2	MD in tract medial lemniscus (right)	Mean Diffusivity	-0.06386	0.013566	-4.70719	0.002094	-0.0646564	0.0135408	-4.77494	0.00155432
BRD2	MD in tract middle cerebellar peduncle	Mean Diffusivity	-0.05012	0.01414	-3.54433	0.023778	-0.0496842	0.014167	-3.50704	0.0237374
BRME1	MD in tract acoustic radiation (right)	Mean Diffusivity	0.046711	0.014563	3.20746	0.045772	0.0460959	0.0145415	3.16995	0.0463018
BRME1	MD in tract superior thalamic radiation (right)	Mean Diffusivity	0.042433	0.012763	3.32468	0.037056	0.0416965	0.0127659	3.26624	0.038888
BRSK2	MD in tract acoustic radiation (right)	Mean Diffusivity	0.04651	0.014618	3.18165	0.04796	0.0454257	0.0145992	3.11153	0.052124
BSG	MD in tract medial lemniscus (right)	Mean Diffusivity	-0.04668	0.014022	-3.3292	0.036772	-0.0459496	0.0139487	-3.29418	0.0367251
BTC	MD in tract anterior thalamic radiation (left)	Mean Diffusivity	0.042002	0.012286	3.41872	0.030767	0.0413742	0.0122513	3.37714	0.0308384
BTC	MD in tract anterior thalamic radiation (right)	Mean Diffusivity	0.04124	0.01219	3.38323	0.032882	0.0393595	0.0121611	3.23651	0.0409503
BTN2A1	MD in tract parahippocampal part of cingulum (right)	Mean Diffusivity	-0.05492	0.014673	-3.74279	0.015633	-0.0550412	0.0146087	-3.76771	0.0133201
BTN3A2	MD in tract cingulate gyrus part of cingulum (left)	Mean Diffusivity	0.052214	0.013891	3.75882	0.015123	0.0529052	0.0138434	3.8217	0.0118017
C19orf12	MD in tract parahippocampal part of cingulum (right)	Mean Diffusivity	-0.04735	0.014522	-3.26088	0.041565	-0.0473061	0.0144898	-3.26479	0.0389935
C1R	MD in tract medial lemniscus (right)	Mean Diffusivity	-0.04311	0.01351	-3.19074	0.047145	-0.0424109	0.0134625	-3.15031	0.0481061
C3	MD in tract medial lemniscus (right)	Mean Diffusivity	-0.04345	0.013439	-3.23341	0.043472	-0.0449105	0.0134119	-3.34855	0.0328546
C7	MD in tract forceps major	Mean Diffusivity	0.051634	0.015007	3.44067	0.029398	0.0491702	0.0149548	3.28791	0.0372267
C7	MD in tract inferior longitudinal fasciculus (right)	Mean Diffusivity	0.048682	0.014012	3.4742	0.027361	0.0484685	0.0139647	3.47079	0.0254856
C7	MD in tract uncinate fasciculus (right)	Mean Diffusivity	0.048233	0.013892	3.47199	0.027512	0.0461751	0.013843	3.33563	0.0337128
C7orf50	MD in tract cingulate gyrus part of cingulum (left)	Mean Diffusivity	0.045287	0.013941	3.24839	0.042547	0.0444756	0.0139143	3.1964	0.0440388
C7orf50	MD in tract cingulate gyrus part of cingulum (right)	Mean Diffusivity	0.044969	0.014025	3.20634	0.045878	0.0447872	0.0139995	3.1992	0.0437712
C7orf50	MD in tract superior thalamic radiation (left)	Mean Diffusivity	0.048918	0.012987	3.7666	0.014909	0.0479367	0.0129824	3.69245	0.0157448
C7orf50	MD in tract superior thalamic radiation (right)	Mean Diffusivity	0.047373	0.012925	3.66524	0.018344	0.0467331	0.0129124	3.61923	0.0185064
CA13	MD in tract anterior thalamic radiation (left)	Mean Diffusivity	0.042625	0.012241	3.48223	0.026885	0.0437946	0.0122361	3.57913	0.0200867
CA13	MD in tract anterior thalamic radiation (right)	Mean Diffusivity	0.044392	0.012143	3.65585	0.01873	0.0457431	0.012143	3.76702	0.0133335
CA13	MD in tract cingulate gyrus part of cingulum (left)	Mean Diffusivity	0.051489	0.013745	3.74614	0.015543	0.0520766	0.0137264	3.79391	0.0125125
CA13	MD in tract cingulate gyrus part of cingulum (right)	Mean Diffusivity	0.047809	0.01383	3.45695	0.028331	0.0471159	0.0138146	3.41059	0.0287256
CA14	MD in tract medial lemniscus (left)	Mean Diffusivity	0.058183	0.014624	3.97847	0.009388	0.0588215	0.0145678	4.03777	0.0074927
CA14	MD in tract medial lemniscus (right)	Mean Diffusivity	0.058156	0.014024	4.14685	0.006895	0.059316	0.0139809	4.24265	0.00503009
CACNA1C	MD in tract cingulate gyrus part of cingulum (left)	Mean Diffusivity	0.047658	0.013844	3.44251	0.029302	0.0472537	0.0138411	3.41402	0.0285265
CACNA1C	MD in tract cingulate gyrus part of cingulum (right)	Mean Diffusivity	0.044625	0.013929	3.20373	0.046057	0.044532	0.013928	3.1973	0.0439709
CACNB1	MD in tract middle cerebellar peduncle	Mean Diffusivity	-0.05622	0.01408	-3.99292	0.009074	-0.0549032	0.0141036	-3.89284	0.0103818
CALB2	MD in tract medial lemniscus (right)	Mean Diffusivity	-0.05366	0.01361	-3.94262	0.010203	-0.0544336	0.0136041	-4.00127	0.00807194
CALCOCO1	MD in tract anterior thalamic radiation (left)	Mean Diffusivity	0.041828	0.012335	3.39108	0.032306	0.0425223	0.0123359	3.44704	0.0266918
CALCOCO1	MD in tract cingulate gyrus part of cingulum (left)	Mean Diffusivity	0.047107	0.013853	3.4005	0.031628	0.0476388	0.0138407	3.44193	0.0268812
CALCOCO1	MD in tract cingulate gyrus part of cingulum (right)	Mean Diffusivity	0.048301	0.013935	3.4662	0.027778	0.0478123	0.0139256	3.43341	0.027228
CALY	MD in tract acoustic radiation (right)	Mean Diffusivity	0.053721	0.014572	3.68663	0.017714	0.0539684	0.0145569	3.70741	0.0152781
CAPG	MD in tract middle cerebellar peduncle	Mean Diffusivity	0.054589	0.014222	3.83821	0.012858	0.0597984	0.014207	4.20908	0.00546395
CASP10	MD in tract anterior thalamic radiation (left)	Mean Diffusivity	0.055289	0.01217	4.54284	0.003228	0.0556122	0.0121711	4.56918	0.00247547
CASP10	MD in tract anterior thalamic radiation (right)	Mean Diffusivity	0.061912	0.012067	5.13052	0.000641	0.0623304	0.0120728	5.16286	0.000539966
CASP10	MD in tract cingulate gyrus part of cingulum (left)	Mean Diffusivity	0.054312	0.013676	3.97146	0.009547	0.0539645	0.0136636	3.94951	0.00895392
CASP10	MD in tract cingulate gyrus part of cingulum (right)	Mean Diffusivity	0.056176	0.013756	4.08373	0.0077	0.0552974	0.0137464	4.02268	0.00777669
CASP10	MD in tract forceps minor	Mean Diffusivity	0.056653	0.013755	4.11871	0.007226	0.0555426	0.0137594	4.03671	0.00751334
CASP10	MD in tract inferior fronto-occipital fasciculus (left)	Mean Diffusivity	0.047274	0.013261	3.56497	0.022891	0.047717	0.0132549	3.59996	0.0192379
CASP10	MD in tract inferior fronto-occipital fasciculus (right)	Mean Diffusivity	0.050752	0.013329	3.8075	0.013705	0.0504157	0.0133202	3.7849	0.0127616
CASP10	MD in tract superior longitudinal fasciculus (left)	Mean Diffusivity	0.051455	0.013445	3.82714	0.013203	0.0520224	0.0134389	3.87103	0.0107605
CASP10	MD in tract superior longitudinal fasciculus (right)	Mean Diffusivity	0.054177	0.013344	4.05997	0.008212	0.0543237	0.0133375	4.07301	0.00697089
CASP10	MD in tract superior thalamic radiation (left)	Mean Diffusivity	0.054942	0.012741	4.31233	0.004953	0.0544445	0.0127495	4.27032	0.00480613
CASP10	MD in tract superior thalamic radiation (right)	Mean Diffusivity	0.063042	0.01267	4.97569	0.00104	0.0628687	0.0126714	4.96147	0.000985129
CASP2	MD in tract anterior thalamic radiation (left)	Mean Diffusivity	0.043429	0.012273	3.53866	0.024002	0.0446224	0.0122681	3.63726	0.0179277
CASP2	MD in tract anterior thalamic radiation (right)	Mean Diffusivity	0.039516	0.012179	3.24462	0.042797	0.0408373	0.0121792	3.35302	0.032499
CASP2	MD in tract cingulate gyrus part of cingulum (left)	Mean Diffusivity	0.054247	0.013779	3.93699	0.010322	0.0549944	0.0137606	3.99652	0.00819548
CASP2	MD in tract cingulate gyrus part of cingulum (right)	Mean Diffusivity	0.052765	0.013863	3.80621	0.013743	0.0522026	0.0138475	3.76983	0.0132387
CASP2	MD in tract superior thalamic radiation (left)	Mean Diffusivity	0.046271	0.012844	3.60241	0.021115	0.0472937	0.012847	3.6813	0.0162168
CASP2	MD in tract superior thalamic radiation (right)	Mean Diffusivity	0.044782	0.012783	3.50337	0.025819	0.0459613	0.0127779	3.59693	0.0193885
CASP3	MD in tract anterior thalamic radiation (left)	Mean Diffusivity	0.050407	0.012257	4.11234	0.007271	0.0516323	0.0122559	4.21285	0.00541693
CASP3	MD in tract anterior thalamic radiation (right)	Mean Diffusivity	0.049934	0.012161	4.10606	0.007353	0.0510966	0.0121646	4.20043	0.00557637
CASP3	MD in tract cingulate gyrus part of cingulum (left)	Mean Diffusivity	0.064277	0.013759	4.67173	0.002374	0.0648514	0.0137442	4.71845	0.00177196
CASP3	MD in tract cingulate gyrus part of cingulum (right)	Mean Diffusivity	0.057592	0.013848	4.15892	0.00675	0.0571097	0.0138362	4.12756	0.0064202
CASP3	MD in tract superior longitudinal fasciculus (right)	Mean Diffusivity	0.043333	0.013443	3.22349	0.044406	0.0445923	0.0134339	3.31939	0.0347604
CASP3	MD in tract superior thalamic radiation (right)	Mean Diffusivity	0.050093	0.012768	3.9232	0.010687	0.0509477	0.0127673	3.99049	0.00828728
CASP7	MD in tract anterior thalamic radiation (right)	Mean Diffusivity	0.039457	0.012325	3.20137	0.046138	0.0397065	0.0123279	3.22086	0.0419746
CASP8	MD in tract cingulate gyrus part of cingulum (left)	Mean Diffusivity	0.046845	0.013871	3.37706	0.033319	0.0461752	0.0138637	3.33065	0.0340651
CASP8	MD in tract cingulate gyrus part of cingulum (right)	Mean Diffusivity	0.044677	0.013956	3.20125	0.046138	0.0433875	0.0139508	3.11004	0.0522395
CBLN1	MD in tract inferior longitudinal fasciculus (left)	Mean Diffusivity	0.050075	0.013599	3.68233	0.017841	0.0495793	0.013578	3.65144	0.0173658
CBLN4	MD in tract superior longitudinal fasciculus (left)	Mean Diffusivity	-0.04472	0.01346	-3.32272	0.037217	-0.0455767	0.0134331	-3.39285	0.0300532
CC2D1A	MD in tract anterior thalamic radiation (left)	Mean Diffusivity	0.039319	0.012387	3.1741	0.048586	0.0394443	0.0123799	3.18616	0.0448551
CC2D1A	MD in tract cingulate gyrus part of cingulum (left)	Mean Diffusivity	0.047676	0.013909	3.42762	0.030209	0.0473251	0.0138878	3.40767	0.0288753
CC2D1A	MD in tract cingulate gyrus part of cingulum (right)	Mean Diffusivity	0.046128	0.013994	3.29631	0.038938	0.0450959	0.0139747	3.22696	0.0414968
CC2D1A	MD in tract superior thalamic radiation (right)	Mean Diffusivity	0.041832	0.012901	3.24257	0.04296	0.042177	0.0128931	3.27127	0.0385095
CCER2	MD in tract inferior longitudinal fasciculus (right)	Mean Diffusivity	-0.04393	0.013867	-3.168	0.049155	-0.0425559	0.0138233	-3.07857	0.0553435
CCL16	MD in tract forceps major	Mean Diffusivity	-0.05547	0.015856	-3.49808	0.026072	-0.0561781	0.0157491	-3.56706	0.0206392
CCL16	MD in tract medial lemniscus (right)	Mean Diffusivity	-0.05722	0.014426	-3.96673	0.009671	-0.0613676	0.0143373	-4.28028	0.00472131
CCL16	MD in tract parahippocampal part of cingulum (right)	Mean Diffusivity	-0.04886	0.015453	-3.16205	0.049763	-0.0496477	0.0153408	-3.23631	0.0409614
CCL19	MD in tract medial lemniscus (right)	Mean Diffusivity	-0.0442	0.013327	-3.31611	0.037614	-0.046429	0.0132806	-3.49599	0.0241399
CCL21	MD in tract medial lemniscus (right)	Mean Diffusivity	-0.04583	0.013371	-3.42764	0.030209	-0.047756	0.0133232	-3.58442	0.0197888
CCL26	MD in tract middle cerebellar peduncle	Mean Diffusivity	0.046613	0.014228	3.2761	0.040437	0.0514553	0.0142178	3.61908	0.0185064
CCL28	MD in tract corticospinal tract (right)	Mean Diffusivity	0.052809	0.014322	3.68742	0.017677	0.0516775	0.0142608	3.62373	0.0183299
CCN5	MD in tract acoustic radiation (right)	Mean Diffusivity	-0.05685	0.015597	-3.64464	0.019263	-0.0576242	0.0155754	-3.69968	0.0155249
CCN5	MD in tract inferior fronto-occipital fasciculus (right)	Mean Diffusivity	-0.05075	0.014367	-3.53276	0.024216	-0.0514928	0.0143601	-3.58583	0.0197817
CCN5	MD in tract inferior longitudinal fasciculus (right)	Mean Diffusivity	-0.05069	0.014671	-3.45498	0.028428	-0.0508529	0.0146603	-3.46875	0.0256162
CCN5	MD in tract medial lemniscus (right)	Mean Diffusivity	-0.05107	0.014299	-3.57152	0.022632	-0.0521894	0.0142971	-3.65035	0.017424
CD177	MD in tract middle cerebellar peduncle	Mean Diffusivity	0.045649	0.014089	3.24001	0.043095	0.0466623	0.0140888	3.31201	0.035294
CD22	MD in tract acoustic radiation (right)	Mean Diffusivity	-0.06282	0.014898	-4.2169	0.006135	-0.0619145	0.0147867	-4.18717	0.00571572
CD274	MD in tract anterior thalamic radiation (right)	Mean Diffusivity	0.041765	0.012386	3.37189	0.033679	0.0410083	0.0123486	3.32088	0.0346374
CD274	MD in tract cingulate gyrus part of cingulum (left)	Mean Diffusivity	0.044475	0.014023	3.17154	0.048803	0.0433467	0.0139612	3.1048	0.0528394
CD274	MD in tract forceps minor	Mean Diffusivity	0.045064	0.014106	3.19467	0.046705	0.0433897	0.0140603	3.08597	0.054617
CD2AP	MD in tract cingulate gyrus part of cingulum (left)	Mean Diffusivity	0.04859	0.01393	3.48822	0.026552	0.0484448	0.0139193	3.48039	0.0249769
CD300E	MD in tract medial lemniscus (left)	Mean Diffusivity	-0.0467	0.014324	-3.26037	0.04162	-0.0464223	0.0142462	-3.25858	0.039379
CD300E	MD in tract medial lemniscus (right)	Mean Diffusivity	-0.05786	0.013727	-4.21473	0.006163	-0.0595266	0.0136624	-4.35698	0.00407828
CD300LG	MD in tract anterior thalamic radiation (right)	Mean Diffusivity	-0.04604	0.012638	-3.64277	0.019331	-0.0461094	0.0126336	-3.64973	0.017424
CD300LG	MD in tract forceps minor	Mean Diffusivity	-0.04727	0.014395	-3.28358	0.039752	-0.0483114	0.0143856	-3.35831	0.0321384
CD300LG	MD in tract inferior fronto-occipital fasciculus (left)	Mean Diffusivity	-0.04689	0.01387	-3.38065	0.033038	-0.0479412	0.0138522	-3.46092	0.0260817
CD300LG	MD in tract inferior fronto-occipital fasciculus (right)	Mean Diffusivity	-0.06033	0.013933	-4.32974	0.004732	-0.0607683	0.0139118	-4.36811	0.00394415
CD300LG	MD in tract posterior thalamic radiation (right)	Mean Diffusivity	-0.0465	0.013758	-3.37983	0.033106	-0.0475233	0.0137507	-3.45607	0.0262981
CD300LG	MD in tract superior thalamic radiation (left)	Mean Diffusivity	-0.04389	0.013335	-3.29129	0.039139	-0.0452438	0.0133323	-3.39356	0.0300056
CD300LG	MD in tract superior thalamic radiation (right)	Mean Diffusivity	-0.04728	0.013268	-3.5635	0.022956	-0.0484575	0.013257	-3.65523	0.0172806
CD302	MD in tract medial lemniscus (left)	Mean Diffusivity	-0.04954	0.014515	-3.41314	0.031022	-0.0483976	0.0144709	-3.34447	0.0331549
CD302	MD in tract medial lemniscus (right)	Mean Diffusivity	-0.05147	0.013918	-3.69817	0.017131	-0.0513471	0.0138867	-3.69757	0.0155773
CD302	MD in tract parahippocampal part of cingulum (right)	Mean Diffusivity	-0.04878	0.014905	-3.27258	0.040695	-0.0493694	0.0148504	-3.32446	0.0344368
CD38	MD in tract medial lemniscus (left)	Mean Diffusivity	-0.06373	0.017866	-3.56688	0.022798	-0.0615942	0.017809	-3.45861	0.0262097
CD38	MD in tract medial lemniscus (right)	Mean Diffusivity	-0.05734	0.017138	-3.34565	0.035513	-0.0561913	0.0170967	-3.28668	0.0372958
CD38	MD in tract parahippocampal part of cingulum (right)	Mean Diffusivity	-0.06445	0.018345	-3.51319	0.025373	-0.0643155	0.0182748	-3.51936	0.0231567
CD40	MD in tract anterior thalamic radiation (left)	Mean Diffusivity	0.039828	0.012263	3.24775	0.04255	0.0405924	0.0122485	3.31407	0.0351196
CD40	MD in tract cingulate gyrus part of cingulum (left)	Mean Diffusivity	0.049156	0.013769	3.56993	0.022696	0.0495487	0.0137396	3.60626	0.0189799
CD40	MD in tract cingulate gyrus part of cingulum (right)	Mean Diffusivity	0.053702	0.013848	3.8779	0.011747	0.0533239	0.013821	3.85818	0.0110923
CD59	MD in tract medial lemniscus (left)	Mean Diffusivity	-0.04974	0.015465	-3.21668	0.044829	-0.0487152	0.0154063	-3.16202	0.0470028
CD59	MD in tract medial lemniscus (right)	Mean Diffusivity	-0.04688	0.014832	-3.16041	0.049989	-0.047285	0.0147879	-3.19754	0.0439525
CD59	MD in tract parahippocampal part of cingulum (right)	Mean Diffusivity	-0.05208	0.015878	-3.28014	0.040044	-0.0522066	0.0158085	-3.30244	0.0360854
CD69	MD in tract anterior thalamic radiation (left)	Mean Diffusivity	0.039967	0.012228	3.26859	0.040934	0.0414356	0.0122263	3.38906	0.0302519
CD69	MD in tract anterior thalamic radiation (right)	Mean Diffusivity	0.040857	0.012131	3.36809	0.033952	0.0420934	0.0121344	3.46895	0.0256132
CD84	MD in tract forceps major	Mean Diffusivity	0.047531	0.014605	3.25452	0.042061	0.0478222	0.0145892	3.27793	0.0379709
CD93	MD in tract inferior fronto-occipital fasciculus (right)	Mean Diffusivity	-0.05311	0.013476	-3.9413	0.010211	-0.0499228	0.0134406	-3.71433	0.0150347
CD93	MD in tract superior longitudinal fasciculus (left)	Mean Diffusivity	-0.04319	0.013601	-3.17573	0.04843	-0.0414311	0.0135679	-3.05362	0.0580914
CD93	MD in tract superior longitudinal fasciculus (right)	Mean Diffusivity	-0.04693	0.013498	-3.47696	0.02715	-0.0448135	0.0134652	-3.32809	0.034193
CDC27	MD in tract anterior thalamic radiation (left)	Mean Diffusivity	0.039534	0.012246	3.22817	0.04396	0.0401687	0.0122512	3.27877	0.0379235
CDC27	MD in tract anterior thalamic radiation (right)	Mean Diffusivity	0.039041	0.01215	3.21317	0.045094	0.039436	0.0121601	3.24307	0.0404522
CDC37	MD in tract anterior thalamic radiation (left)	Mean Diffusivity	0.052113	0.012215	4.26646	0.00551	0.0525817	0.0122169	4.30402	0.00440555
CDC37	MD in tract anterior thalamic radiation (right)	Mean Diffusivity	0.053467	0.012117	4.41266	0.004096	0.0538395	0.0121242	4.44068	0.00327377
CDC37	MD in tract cingulate gyrus part of cingulum (left)	Mean Diffusivity	0.06039	0.013716	4.40282	0.004182	0.0602779	0.0137059	4.39795	0.0036468
CDC37	MD in tract cingulate gyrus part of cingulum (right)	Mean Diffusivity	0.056807	0.013802	4.11595	0.007261	0.0562544	0.0137939	4.07821	0.00697089
CDC37	MD in tract superior longitudinal fasciculus (left)	Mean Diffusivity	0.043007	0.013496	3.18656	0.047533	0.0437593	0.0134925	3.24323	0.0404466
CDC37	MD in tract superior longitudinal fasciculus (right)	Mean Diffusivity	0.045591	0.013396	3.40334	0.031469	0.046153	0.013391	3.44657	0.0267062
CDC37	MD in tract superior thalamic radiation (left)	Mean Diffusivity	0.047609	0.01279	3.72232	0.016233	0.0482234	0.0127998	3.76753	0.0133201
CDC37	MD in tract superior thalamic radiation (right)	Mean Diffusivity	0.053935	0.012722	4.23953	0.005846	0.0545393	0.0127243	4.28623	0.00462643
CDH15	MD in tract medial lemniscus (right)	Mean Diffusivity	-0.05092	0.015663	-3.25065	0.042368	-0.0489089	0.0156483	-3.1255	0.0506403
CDH15	MD in tract parahippocampal part of cingulum (right)	Mean Diffusivity	-0.0534	0.016769	-3.18439	0.047711	-0.053591	0.0167286	-3.20356	0.0435328
CDH23	MD in tract acoustic radiation (right)	Mean Diffusivity	0.046306	0.014593	3.17324	0.04869	0.0468658	0.0145722	3.2161	0.042294
CDH23	MD in tract medial lemniscus (right)	Mean Diffusivity	0.042789	0.013377	3.19869	0.046333	0.0431482	0.0133756	3.22589	0.0415758
CDH5	MD in tract anterior thalamic radiation (right)	Mean Diffusivity	-0.04672	0.012106	-3.85925	0.01225	-0.0474966	0.0120999	-3.92537	0.00955373
CDH5	MD in tract inferior fronto-occipital fasciculus (left)	Mean Diffusivity	-0.05363	0.013282	-4.0379	0.008527	-0.0542912	0.0132631	-4.0934	0.00684941
CDH5	MD in tract inferior fronto-occipital fasciculus (right)	Mean Diffusivity	-0.05453	0.013353	-4.08363	0.0077	-0.0545036	0.0133305	-4.08865	0.00689199
CDH5	MD in tract inferior longitudinal fasciculus (left)	Mean Diffusivity	-0.0484	0.013542	-3.57394	0.022519	-0.0482388	0.013511	-3.57033	0.0204719
CDH5	MD in tract inferior longitudinal fasciculus (right)	Mean Diffusivity	-0.04625	0.013643	-3.39004	0.032339	-0.0454149	0.0136162	-3.33536	0.0337277
CDH5	MD in tract superior longitudinal fasciculus (left)	Mean Diffusivity	-0.05636	0.013467	-4.18513	0.006483	-0.0572744	0.0134482	-4.2589	0.00489672
CDH5	MD in tract superior longitudinal fasciculus (right)	Mean Diffusivity	-0.05135	0.013373	-3.83959	0.012822	-0.051608	0.0133536	-3.86473	0.0109728
CDH5	MD in tract superior thalamic radiation (left)	Mean Diffusivity	-0.04688	0.012773	-3.67031	0.018179	-0.0483365	0.012768	-3.78575	0.0127314
CDH5	MD in tract superior thalamic radiation (right)	Mean Diffusivity	-0.04422	0.012713	-3.47859	0.027063	-0.0451857	0.0127008	-3.55771	0.0211144
CDH5	MD in tract uncinate fasciculus (right)	Mean Diffusivity	-0.04323	0.013527	-3.19545	0.04665	-0.0427131	0.0134978	-3.16444	0.0468095
CDHR2	MD in tract corticospinal tract (right)	Mean Diffusivity	-0.06125	0.016966	-3.61027	0.020799	-0.0598901	0.0168919	-3.5455	0.0218339
CDHR2	MD in tract medial lemniscus (left)	Mean Diffusivity	-0.06447	0.016562	-3.8927	0.011341	-0.0652291	0.0164889	-3.95594	0.00882841
CDHR2	MD in tract medial lemniscus (right)	Mean Diffusivity	-0.07612	0.015871	-4.79617	0.001754	-0.0777262	0.015813	-4.91535	0.00114744
CDKN1A	MD in tract anterior thalamic radiation (left)	Mean Diffusivity	0.043428	0.012318	3.52557	0.024572	0.0446165	0.012309	3.6247	0.0183252
CDKN1A	MD in tract anterior thalamic radiation (right)	Mean Diffusivity	0.04367	0.012221	3.57346	0.022519	0.0445812	0.0122169	3.64913	0.0174346
CDKN1A	MD in tract cingulate gyrus part of cingulum (left)	Mean Diffusivity	0.051411	0.013832	3.7168	0.016491	0.0527883	0.0138083	3.82294	0.0117822
CDKN1A	MD in tract cingulate gyrus part of cingulum (right)	Mean Diffusivity	0.051554	0.013915	3.70494	0.016899	0.0526648	0.0138932	3.79068	0.0126402
CDKN1A	MD in tract superior thalamic radiation (right)	Mean Diffusivity	0.042767	0.012831	3.33304	0.036425	0.0447817	0.0128214	3.49274	0.0242637
CDKN2D	MD in tract anterior thalamic radiation (right)	Mean Diffusivity	0.039667	0.012142	3.26698	0.041011	0.0399062	0.012153	3.28365	0.0375594
CDKN2D	MD in tract cingulate gyrus part of cingulum (left)	Mean Diffusivity	0.04473	0.013745	3.25441	0.042061	0.0447847	0.0137382	3.25987	0.0393
CDON	MD in tract acoustic radiation (left)	Mean Diffusivity	-0.0576	0.014844	-3.88054	0.011686	-0.0587304	0.0147941	-3.96985	0.00861672
CDON	MD in tract parahippocampal part of cingulum (left)	Mean Diffusivity	-0.04933	0.014493	-3.40392	0.031469	-0.0492866	0.0144507	-3.41067	0.0287256
CDON	MD in tract parahippocampal part of cingulum (right)	Mean Diffusivity	-0.04794	0.014462	-3.31463	0.037697	-0.0477206	0.0144089	-3.31188	0.035294
CDSN	MD in tract medial lemniscus (right)	Mean Diffusivity	-0.0443	0.013507	-3.27963	0.040096	-0.0436614	0.0134834	-3.23817	0.0408008
CDSN	MD in tract superior thalamic radiation (left)	Mean Diffusivity	-0.04809	0.012973	-3.70737	0.016853	-0.0486671	0.0129623	-3.75451	0.0137787
CDSN	MD in tract superior thalamic radiation (right)	Mean Diffusivity	-0.04155	0.012914	-3.21775	0.04475	-0.0420752	0.0128965	-3.26252	0.0391047
CEACAM16	MD in tract anterior thalamic radiation (right)	Mean Diffusivity	-0.04165	0.012325	-3.37913	0.033144	-0.0430827	0.012288	-3.50609	0.0237629
CEACAM16	MD in tract inferior fronto-occipital fasciculus (left)	Mean Diffusivity	-0.04759	0.013522	-3.51908	0.025015	-0.0488771	0.0134699	-3.62861	0.0182545
CEACAM16	MD in tract inferior fronto-occipital fasciculus (right)	Mean Diffusivity	-0.0455	0.013597	-3.34647	0.035505	-0.047096	0.0135399	-3.47832	0.0251121
CEACAM16	MD in tract inferior longitudinal fasciculus (left)	Mean Diffusivity	-0.04746	0.013782	-3.4433	0.029287	-0.0476393	0.0137174	-3.47291	0.02538
CEACAM16	MD in tract inferior longitudinal fasciculus (right)	Mean Diffusivity	-0.05427	0.013878	-3.91063	0.011029	-0.0542893	0.0138167	-3.92924	0.00945413
CEACAM16	MD in tract parahippocampal part of cingulum (left)	Mean Diffusivity	-0.05104	0.014517	-3.51586	0.025228	-0.0511874	0.0144547	-3.54122	0.0220667
CEACAM16	MD in tract parahippocampal part of cingulum (right)	Mean Diffusivity	-0.05024	0.014486	-3.46831	0.027711	-0.0485097	0.0144138	-3.36551	0.0316768
CEACAM16	MD in tract posterior thalamic radiation (right)	Mean Diffusivity	-0.04566	0.013414	-3.40367	0.031469	-0.0459006	0.0133732	-3.43228	0.0272909
CEACAM16	MD in tract superior thalamic radiation (left)	Mean Diffusivity	-0.04132	0.013004	-3.17756	0.048325	-0.0445365	0.0129657	-3.43496	0.0271516
CEACAM16	MD in tract uncinate fasciculus (left)	Mean Diffusivity	-0.0467	0.013813	-3.38109	0.033023	-0.0466015	0.0137567	-3.38756	0.030314
CEACAM1	MD in tract middle cerebellar peduncle	Mean Diffusivity	0.045554	0.014067	3.23846	0.043195	0.0458625	0.0139982	3.27631	0.0380717
CEACAM5	MD in tract superior thalamic radiation (right)	Mean Diffusivity	0.046425	0.012951	3.58477	0.021985	0.0514379	0.0127804	4.02476	0.00776941
CEMIP2	MD in tract medial lemniscus (left)	Mean Diffusivity	-0.04465	0.013927	-3.20577	0.04593	-0.0452765	0.0139059	-3.25593	0.0395024
CEP20	MD in tract anterior thalamic radiation (left)	Mean Diffusivity	0.042268	0.012265	3.44615	0.029069	0.0430162	0.0122509	3.51126	0.0235534
CEP20	MD in tract anterior thalamic radiation (right)	Mean Diffusivity	0.044319	0.012167	3.64256	0.019331	0.0448073	0.0121579	3.68545	0.0160259
CEP20	MD in tract inferior fronto-occipital fasciculus (right)	Mean Diffusivity	0.04773	0.013423	3.5558	0.023319	0.0483142	0.0133971	3.60632	0.0189799
CEP43	MD in tract anterior thalamic radiation (left)	Mean Diffusivity	0.046746	0.012285	3.80531	0.013747	0.0480954	0.01228	3.91657	0.00976918
CEP43	MD in tract anterior thalamic radiation (right)	Mean Diffusivity	0.057587	0.012178	4.72898	0.002021	0.058887	0.0121778	4.8356	0.00138175
CEP43	MD in tract cingulate gyrus part of cingulum (left)	Mean Diffusivity	0.063603	0.013786	4.61348	0.002669	0.0637373	0.0137689	4.62909	0.00225376
CEP43	MD in tract cingulate gyrus part of cingulum (right)	Mean Diffusivity	0.057507	0.013875	4.14468	0.006919	0.0570667	0.0138599	4.1174	0.0065383
CEP43	MD in tract superior thalamic radiation (left)	Mean Diffusivity	0.044143	0.012861	3.43232	0.029878	0.0450422	0.0128641	3.50138	0.0239418
CEP43	MD in tract superior thalamic radiation (right)	Mean Diffusivity	0.04737	0.012796	3.70203	0.016991	0.0482717	0.0127913	3.77378	0.013165
CEP85	MD in tract anterior thalamic radiation (left)	Mean Diffusivity	0.040944	0.012305	3.32749	0.0369	0.042751	0.0122973	3.47644	0.0252043
CEP85	MD in tract anterior thalamic radiation (right)	Mean Diffusivity	0.039291	0.012209	3.21819	0.04475	0.040607	0.0122069	3.32656	0.0342865
CEP85	MD in tract cingulate gyrus part of cingulum (right)	Mean Diffusivity	0.047777	0.013901	3.43702	0.029551	0.0480461	0.0138821	3.46102	0.0260817
CEP85	MD in tract superior thalamic radiation (left)	Mean Diffusivity	0.040852	0.01288	3.17177	0.048801	0.0422151	0.0128799	3.2776	0.0379846
CERT	MD in tract anterior thalamic radiation (left)	Mean Diffusivity	0.042849	0.012264	3.49399	0.026259	0.0432324	0.0122667	3.52437	0.0229234
CERT	MD in tract anterior thalamic radiation (right)	Mean Diffusivity	0.041349	0.012168	3.3981	0.031792	0.0416396	0.0121761	3.41978	0.0281257
CERT	MD in tract cingulate gyrus part of cingulum (left)	Mean Diffusivity	0.045382	0.013775	3.29448	0.039025	0.0452559	0.0137654	3.28765	0.0372299
CERT	MD in tract cingulate gyrus part of cingulum (right)	Mean Diffusivity	0.044665	0.013858	3.22298	0.044426	0.0442014	0.0138507	3.19128	0.0444282
CERT	MD in tract superior thalamic radiation (right)	Mean Diffusivity	0.044863	0.012773	3.51241	0.025421	0.0455339	0.0127756	3.56413	0.020781
CES1	MD in tract forceps major	Mean Diffusivity	-0.04909	0.014934	-3.28714	0.039406	-0.0468973	0.0148596	-3.15602	0.0475472
CES1	MD in tract medial lemniscus (right)	Mean Diffusivity	-0.05786	0.013581	-4.26035	0.00551	-0.0548847	0.0135262	-4.05766	0.00717018
CFB	MD in tract medial lemniscus (right)	Mean Diffusivity	-0.04876	0.013742	-3.54805	0.023645	-0.0524815	0.0136348	-3.84909	0.0112091
CFD	MD in tract medial lemniscus (left)	Mean Diffusivity	-0.04905	0.014276	-3.43585	0.029642	-0.0492864	0.0142597	-3.45633	0.0262882
CFH	MD in tract corticospinal tract (right)	Mean Diffusivity	-0.04644	0.014533	-3.19525	0.04665	-0.0465108	0.0144563	-3.21732	0.0421845
CFH	MD in tract medial lemniscus (left)	Mean Diffusivity	-0.04547	0.01419	-3.20412	0.046055	-0.0457815	0.0141159	-3.24325	0.0404466
CFH	MD in tract medial lemniscus (right)	Mean Diffusivity	-0.0715	0.013584	-5.2637	0.000416	-0.0736694	0.0135217	-5.44822	0.000164002
CFI	MD in tract medial lemniscus (right)	Mean Diffusivity	-0.05163	0.013595	-3.79758	0.013893	-0.053629	0.0135292	-3.96393	0.008721
CGA	MD in tract middle cerebellar peduncle	Mean Diffusivity	-0.06396	0.017886	-3.57583	0.022407	-0.0620915	0.0179048	-3.46788	0.0256677
CHI3L1	MD in tract superior thalamic radiation (right)	Mean Diffusivity	0.042753	0.013165	3.24745	0.04255	0.0431233	0.0130878	3.29492	0.036669
CHMP1A	MD in tract anterior thalamic radiation (right)	Mean Diffusivity	0.040976	0.012075	3.39348	0.032181	0.0418036	0.0120768	3.46147	0.0260817
CHRDL2	MD in tract corticospinal tract (right)	Mean Diffusivity	0.049316	0.01437	3.43179	0.029918	0.0486215	0.0143491	3.38846	0.0302854
CHRM1	MD in tract acoustic radiation (right)	Mean Diffusivity	0.050442	0.014585	3.45843	0.028232	0.0504638	0.0145685	3.46389	0.0259538
CHRM1	MD in tract corticospinal tract (right)	Mean Diffusivity	0.046939	0.01428	3.28701	0.039406	0.0469531	0.0142686	3.29065	0.0370324
CIAPIN1	MD in tract anterior thalamic radiation (left)	Mean Diffusivity	0.041787	0.012271	3.40535	0.031406	0.0423861	0.0122669	3.45533	0.0263027
CIAPIN1	MD in tract anterior thalamic radiation (right)	Mean Diffusivity	0.042525	0.012174	3.49315	0.026308	0.0433519	0.0121744	3.56091	0.0209321
CIAPIN1	MD in tract cingulate gyrus part of cingulum (left)	Mean Diffusivity	0.049871	0.013779	3.61935	0.020359	0.0497331	0.0137616	3.61392	0.0187162
CIAPIN1	MD in tract superior thalamic radiation (right)	Mean Diffusivity	0.04362	0.01278	3.41305	0.031022	0.0441192	0.0127762	3.45323	0.0263839
CKB	MD in tract corticospinal tract (right)	Mean Diffusivity	0.055608	0.01468	3.78804	0.014205	0.056366	0.0146307	3.85259	0.0111831
CKB	MD in tract forceps major	Mean Diffusivity	0.070646	0.015092	4.68105	0.002315	0.0727413	0.0150408	4.83628	0.00138175
CKB	MD in tract medial lemniscus (right)	Mean Diffusivity	0.047399	0.013751	3.447	0.029033	0.0501465	0.0137155	3.6562	0.0172493
CLC	MD in tract middle cerebellar peduncle	Mean Diffusivity	0.073675	0.01425	5.17009	0.000534	0.0760251	0.0142605	5.33116	0.000260006
CLEC14A	MD in tract inferior fronto-occipital fasciculus (right)	Mean Diffusivity	-0.04689	0.01397	-3.35626	0.034734	-0.0428704	0.0139009	-3.084	0.0547603
CLEC2L	MD in tract acoustic radiation (right)	Mean Diffusivity	0.047734	0.014624	3.26412	0.041191	0.0478034	0.0145931	3.27575	0.0381131
CLEC3B	MD in tract anterior thalamic radiation (right)	Mean Diffusivity	-0.04151	0.012376	-3.35439	0.034868	-0.0412611	0.0123657	-3.33673	0.0336293
CLEC3B	MD in tract corticospinal tract (right)	Mean Diffusivity	-0.04864	0.014511	-3.35193	0.035043	-0.0498737	0.0144725	-3.4461	0.0267067
CLEC3B	MD in tract posterior thalamic radiation (left)	Mean Diffusivity	-0.05007	0.013203	-3.79225	0.014109	-0.0513066	0.013174	-3.89453	0.0103424
CLEC3B	MD in tract posterior thalamic radiation (right)	Mean Diffusivity	-0.05497	0.013462	-4.08347	0.0077	-0.0556433	0.0134484	-4.13754	0.00632076
CLEC3B	MD in tract superior thalamic radiation (right)	Mean Diffusivity	-0.04163	0.012993	-3.20385	0.046057	-0.0426658	0.0129764	-3.28796	0.0372267
CLIP2	MD in tract cingulate gyrus part of cingulum (left)	Mean Diffusivity	0.055589	0.013765	4.03836	0.008527	0.0556145	0.0137509	4.04442	0.00737328
CLIP2	MD in tract cingulate gyrus part of cingulum (right)	Mean Diffusivity	0.051582	0.013851	3.72402	0.01621	0.0508181	0.0138395	3.67197	0.0165787
CLMP	MD in tract acoustic radiation (right)	Mean Diffusivity	-0.05182	0.015617	-3.31805	0.037576	-0.0512614	0.0155514	-3.29626	0.0365581
CLMP	MD in tract medial lemniscus (left)	Mean Diffusivity	-0.07247	0.014907	-4.86145	0.00146	-0.071985	0.0148508	-4.84722	0.00138175
CLMP	MD in tract medial lemniscus (right)	Mean Diffusivity	-0.07184	0.014295	-5.02592	0.000975	-0.0711616	0.0142528	-4.99281	0.000917779
CLMP	MD in tract parahippocampal part of cingulum (left)	Mean Diffusivity	-0.06934	0.015344	-4.51881	0.003274	-0.0690177	0.0152904	-4.5138	0.00274087
CLMP	MD in tract parahippocampal part of cingulum (right)	Mean Diffusivity	-0.05721	0.015322	-3.73369	0.015898	-0.057929	0.0152548	-3.79742	0.0124282
CLNS1A	MD in tract middle cerebellar peduncle	Mean Diffusivity	0.048748	0.014265	3.4173	0.030874	0.0478254	0.0142692	3.35165	0.0325895
CLSPN	MD in tract anterior thalamic radiation (left)	Mean Diffusivity	0.039279	0.01216	3.23015	0.043793	0.0374983	0.0121583	3.08418	0.0547603
CLSPN	MD in tract anterior thalamic radiation (right)	Mean Diffusivity	0.040407	0.012063	3.34958	0.035283	0.0379739	0.0120671	3.1469	0.0484538
CLSPN	MD in tract superior longitudinal fasciculus (right)	Mean Diffusivity	0.044424	0.013326	3.33374	0.036391	0.0428664	0.013316	3.21916	0.0420811
CLSPN	MD in tract superior thalamic radiation (left)	Mean Diffusivity	0.041279	0.012727	3.24343	0.042908	0.0389709	0.0127326	3.06071	0.0572741
CNPY4	MD in tract anterior thalamic radiation (left)	Mean Diffusivity	0.039549	0.012186	3.2455	0.042714	0.0405592	0.012184	3.3289	0.0341444
CNPY4	MD in tract anterior thalamic radiation (right)	Mean Diffusivity	0.041423	0.012089	3.42668	0.030276	0.0423592	0.0120915	3.50322	0.0238753
CNST	MD in tract anterior thalamic radiation (left)	Mean Diffusivity	0.0416	0.012289	3.38513	0.032735	0.0430229	0.0122817	3.503	0.0238753
CNST	MD in tract anterior thalamic radiation (right)	Mean Diffusivity	0.043142	0.012191	3.53879	0.024002	0.0444662	0.0121888	3.64813	0.0174738
CNST	MD in tract cingulate gyrus part of cingulum (left)	Mean Diffusivity	0.044797	0.013803	3.24544	0.042714	0.0458096	0.0137817	3.32394	0.0344673
CNST	MD in tract cingulate gyrus part of cingulum (right)	Mean Diffusivity	0.046748	0.013884	3.36699	0.034007	0.0467372	0.0138657	3.37071	0.0313488
CNTF	MD in tract acoustic radiation (right)	Mean Diffusivity	0.049853	0.01461	3.41234	0.031022	0.0505464	0.0145908	3.46426	0.0259348
CNTF	MD in tract corticospinal tract (right)	Mean Diffusivity	0.050312	0.014301	3.51811	0.025089	0.0512791	0.0142873	3.58913	0.0197082
CNTF	MD in tract inferior fronto-occipital fasciculus (left)	Mean Diffusivity	0.043285	0.013386	3.23362	0.04346	0.0432589	0.0133854	3.2318	0.0411912
CNTF	MD in tract inferior longitudinal fasciculus (left)	Mean Diffusivity	0.044017	0.013642	3.22647	0.044089	0.0440771	0.0136297	3.2339	0.0410316
CNTF	MD in tract posterior thalamic radiation (left)	Mean Diffusivity	0.041313	0.01302	3.17307	0.048697	0.0409814	0.0130142	3.14897	0.0481906
CNTF	MD in tract posterior thalamic radiation (right)	Mean Diffusivity	0.045571	0.013276	3.43263	0.029878	0.0447983	0.013286	3.37185	0.0312528
CNTF	MD in tract superior longitudinal fasciculus (left)	Mean Diffusivity	0.043817	0.013575	3.2278	0.043997	0.0437025	0.0135743	3.2195	0.0420629
CNTN5	MD in tract superior thalamic radiation (left)	Mean Diffusivity	-0.0501	0.01369	-3.65935	0.018578	-0.0528448	0.0136138	-3.8817	0.0105659
COL15A1	MD in tract medial lemniscus (left)	Mean Diffusivity	-0.05734	0.014487	-3.958	0.009883	-0.0566362	0.0144636	-3.91578	0.00976918
COL15A1	MD in tract medial lemniscus (right)	Mean Diffusivity	-0.04926	0.013899	-3.54436	0.023778	-0.0494041	0.0138874	-3.55748	0.0211162
COL15A1	MD in tract parahippocampal part of cingulum (left)	Mean Diffusivity	-0.0541	0.014911	-3.62801	0.019896	-0.0558258	0.0148888	-3.74953	0.0138615
COL1A1	MD in tract middle cerebellar peduncle	Mean Diffusivity	-0.05721	0.014179	-4.03459	0.008527	-0.0587318	0.0141786	-4.14228	0.00626124
COL6A3	MD in tract medial lemniscus (left)	Mean Diffusivity	-0.06157	0.014166	-4.34615	0.004611	-0.0608988	0.0141314	-4.30947	0.00433219
COL6A3	MD in tract medial lemniscus (right)	Mean Diffusivity	-0.05361	0.013592	-3.94415	0.010171	-0.0535713	0.0135689	-3.94811	0.00896733
COLEC12	MD in tract medial lemniscus (left)	Mean Diffusivity	-0.05261	0.014891	-3.53284	0.024216	-0.0524084	0.0148104	-3.53863	0.0221607
COLEC12	MD in tract medial lemniscus (right)	Mean Diffusivity	-0.05347	0.014279	-3.74466	0.015572	-0.0543975	0.014213	-3.82731	0.0116542
COLEC12	MD in tract parahippocampal part of cingulum (right)	Mean Diffusivity	-0.04872	0.015293	-3.18567	0.047625	-0.0495325	0.0152016	-3.25838	0.0393891
COMP	MD in tract acoustic radiation (left)	Mean Diffusivity	-0.06336	0.015326	-4.13418	0.007023	-0.0645715	0.0152872	-4.22389	0.00525752
COMP	MD in tract acoustic radiation (right)	Mean Diffusivity	-0.05579	0.015214	-3.66723	0.018219	-0.0549574	0.0151727	-3.62212	0.0183626
COMP	MD in tract uncinate fasciculus (left)	Mean Diffusivity	-0.04647	0.014241	-3.26286	0.041336	-0.0444308	0.0142157	-3.12548	0.0506403
COMT	MD in tract anterior thalamic radiation (left)	Mean Diffusivity	0.043702	0.012292	3.55536	0.023319	0.0441977	0.0122671	3.60294	0.0191498
COMT	MD in tract anterior thalamic radiation (right)	Mean Diffusivity	0.048239	0.012191	3.95693	0.009908	0.0493348	0.0121711	4.05344	0.00720934
COMT	MD in tract cingulate gyrus part of cingulum (left)	Mean Diffusivity	0.051519	0.013803	3.73254	0.015898	0.0512021	0.0137622	3.72048	0.0148089
COMT	MD in tract cingulate gyrus part of cingulum (right)	Mean Diffusivity	0.046187	0.013889	3.32533	0.037029	0.0442785	0.013852	3.19656	0.0440318
COMT	MD in tract superior thalamic radiation (right)	Mean Diffusivity	0.040873	0.012805	3.19185	0.047081	0.0414007	0.0127799	3.23952	0.0406984
CORO1A	MD in tract anterior thalamic radiation (left)	Mean Diffusivity	0.045692	0.012163	3.75658	0.015158	0.0464123	0.0121578	3.81749	0.0119641
CORO1A	MD in tract anterior thalamic radiation (right)	Mean Diffusivity	0.04152	0.01207	3.43982	0.029443	0.0425867	0.0120699	3.52835	0.0227225
CORO1A	MD in tract cingulate gyrus part of cingulum (left)	Mean Diffusivity	0.058103	0.013654	4.25526	0.005578	0.0585048	0.0136352	4.29072	0.00459573
CORO1A	MD in tract cingulate gyrus part of cingulum (right)	Mean Diffusivity	0.056708	0.013737	4.12801	0.007138	0.0562859	0.0137211	4.10216	0.00672713
CORO1A	MD in tract superior thalamic radiation (right)	Mean Diffusivity	0.041305	0.012673	3.25931	0.041721	0.0423399	0.0126672	3.34247	0.0332419
COX5B	MD in tract anterior thalamic radiation (right)	Mean Diffusivity	0.040342	0.012133	3.32491	0.037051	0.0411534	0.0121327	3.39194	0.0301168
CPM	MD in tract acoustic radiation (right)	Mean Diffusivity	-0.05772	0.015346	-3.76149	0.015048	-0.0564964	0.0151748	-3.72303	0.014718
CPM	MD in tract forceps major	Mean Diffusivity	-0.06634	0.01545	-4.29377	0.005101	-0.0622195	0.0152868	-4.07015	0.00697396
CPM	MD in tract medial lemniscus (right)	Mean Diffusivity	-0.06358	0.014059	-4.5226	0.003254	-0.0608784	0.0139209	-4.37316	0.00391557
CPPED1	MD in tract cingulate gyrus part of cingulum (left)	Mean Diffusivity	0.04956	0.013963	3.5494	0.023645	0.0477137	0.0138797	3.43766	0.0270541
CPPED1	MD in tract superior thalamic radiation (right)	Mean Diffusivity	0.04147	0.012952	3.20178	0.046138	0.0403944	0.0128871	3.13449	0.0496798
CRADD	MD in tract anterior thalamic radiation (left)	Mean Diffusivity	0.039405	0.012248	3.21731	0.044779	0.0397474	0.0122512	3.24436	0.0403943
CRADD	MD in tract anterior thalamic radiation (right)	Mean Diffusivity	0.040446	0.012151	3.32867	0.036822	0.0407651	0.0121589	3.3527	0.032499
CRADD	MD in tract cingulate gyrus part of cingulum (left)	Mean Diffusivity	0.048696	0.013752	3.54095	0.023903	0.0484176	0.0137429	3.52311	0.0229871
CRADD	MD in tract superior thalamic radiation (right)	Mean Diffusivity	0.043193	0.012755	3.3864	0.032674	0.0434689	0.0127584	3.40708	0.0289086
CRELD1	MD in tract middle cerebellar peduncle	Mean Diffusivity	0.046417	0.014492	3.20285	0.046099	0.0490518	0.0144788	3.38783	0.030314
CRELD2	MD in tract cingulate gyrus part of cingulum (right)	Mean Diffusivity	0.046953	0.013991	3.35598	0.034745	0.0482955	0.0139538	3.46111	0.0260817
CRHBP	MD in tract medial lemniscus (right)	Mean Diffusivity	-0.04611	0.013781	-3.34605	0.035513	-0.0455827	0.0137035	-3.32636	0.0342865
CRKL	MD in tract anterior thalamic radiation (left)	Mean Diffusivity	0.049361	0.012281	4.01923	0.008763	0.0505632	0.0122798	4.1176	0.0065383
CRKL	MD in tract anterior thalamic radiation (right)	Mean Diffusivity	0.04825	0.012185	3.95975	0.009843	0.0493583	0.0121889	4.04944	0.00729153
CRKL	MD in tract cingulate gyrus part of cingulum (left)	Mean Diffusivity	0.060799	0.013788	4.40961	0.004113	0.0616763	0.0137731	4.47802	0.0030467
CRKL	MD in tract cingulate gyrus part of cingulum (right)	Mean Diffusivity	0.053334	0.013877	3.84327	0.012714	0.0532868	0.0138654	3.84316	0.0113628
CRKL	MD in tract superior thalamic radiation (left)	Mean Diffusivity	0.045326	0.012859	3.52481	0.024624	0.0464393	0.0128651	3.60971	0.018889
CRKL	MD in tract superior thalamic radiation (right)	Mean Diffusivity	0.051528	0.012791	4.02847	0.008599	0.0527744	0.0127895	4.12637	0.0064202
CRYGD	MD in tract corticospinal tract (right)	Mean Diffusivity	0.047724	0.014346	3.32658	0.036982	0.0475709	0.0143213	3.32168	0.0346107
CSF1	MD in tract medial lemniscus (right)	Mean Diffusivity	-0.04617	0.013499	-3.4202	0.030642	-0.0448035	0.0133901	-3.34603	0.0330362
CST3	MD in tract medial lemniscus (left)	Mean Diffusivity	-0.05171	0.015102	-3.42398	0.030407	-0.0505578	0.0149837	-3.37419	0.0310383
CST3	MD in tract medial lemniscus (right)	Mean Diffusivity	-0.04688	0.014486	-3.23614	0.043351	-0.0470765	0.0143837	-3.27291	0.0384267
CTF1	MD in tract anterior thalamic radiation (left)	Mean Diffusivity	0.042544	0.012258	3.47068	0.027551	0.0433013	0.0122542	3.53358	0.022447
CTF1	MD in tract anterior thalamic radiation (right)	Mean Diffusivity	0.049256	0.012156	4.052	0.008305	0.049696	0.0121573	4.08776	0.00689199
CTF1	MD in tract cingulate gyrus part of cingulum (left)	Mean Diffusivity	0.055023	0.013761	3.9985	0.009022	0.0553863	0.0137435	4.03001	0.00763765
CTF1	MD in tract cingulate gyrus part of cingulum (right)	Mean Diffusivity	0.049926	0.013848	3.60542	0.020986	0.0500459	0.0138324	3.61803	0.0185374
CTHRC1	MD in tract superior thalamic radiation (left)	Mean Diffusivity	0.04815	0.013907	3.46241	0.028039	0.0487806	0.0139114	3.50651	0.0237488
CTNNA1	MD in tract acoustic radiation (right)	Mean Diffusivity	0.059108	0.014547	4.06328	0.008131	0.0592123	0.0145217	4.0775	0.00697089
CTNNA1	MD in tract cingulate gyrus part of cingulum (left)	Mean Diffusivity	0.048569	0.013754	3.53122	0.024232	0.048091	0.0137408	3.49986	0.0239845
CTNNA1	MD in tract corticospinal tract (left)	Mean Diffusivity	0.045303	0.014301	3.16774	0.049158	0.0456322	0.01428	3.19554	0.0440997
CTNNA1	MD in tract corticospinal tract (right)	Mean Diffusivity	0.049967	0.014247	3.50715	0.025621	0.0501828	0.0142274	3.52719	0.0227906
CTNNA1	MD in tract inferior fronto-occipital fasciculus (right)	Mean Diffusivity	0.043188	0.013407	3.22127	0.04449	0.0438277	0.0133959	3.27172	0.038483
CTNNA1	MD in tract inferior longitudinal fasciculus (right)	Mean Diffusivity	0.047616	0.013688	3.47866	0.027063	0.0470227	0.0136731	3.43906	0.0270245
CTSB	MD in tract medial lemniscus (left)	Mean Diffusivity	0.048162	0.01406	3.42543	0.030358	0.0484057	0.0139351	3.47366	0.0253744
CTSB	MD in tract medial lemniscus (right)	Mean Diffusivity	0.060011	0.013473	4.45407	0.003716	0.063472	0.0133609	4.75057	0.00161538
CTSD	MD in tract anterior thalamic radiation (left)	Mean Diffusivity	0.042942	0.012873	3.33579	0.03628	0.0449857	0.0127845	3.51876	0.0231774
CTSD	MD in tract anterior thalamic radiation (right)	Mean Diffusivity	0.048614	0.012767	3.80764	0.013705	0.0506387	0.0126843	3.99224	0.00826541
CTSD	MD in tract superior thalamic radiation (right)	Mean Diffusivity	0.042904	0.013409	3.19966	0.046256	0.0459048	0.0133161	3.44733	0.0266918
DAB2	MD in tract anterior thalamic radiation (left)	Mean Diffusivity	0.046807	0.012266	3.81601	0.01344	0.0472753	0.012267	3.85386	0.0111536
DAB2	MD in tract anterior thalamic radiation (right)	Mean Diffusivity	0.052828	0.012164	4.34301	0.004626	0.0529857	0.0121701	4.35376	0.00411404
DAB2	MD in tract cingulate gyrus part of cingulum (left)	Mean Diffusivity	0.059122	0.01377	4.29353	0.005101	0.0595667	0.0137576	4.32973	0.00421385
DAB2	MD in tract cingulate gyrus part of cingulum (right)	Mean Diffusivity	0.054089	0.013857	3.90335	0.011175	0.0539266	0.0138472	3.8944	0.0103424
DAB2	MD in tract superior thalamic radiation (left)	Mean Diffusivity	0.043954	0.012842	3.42269	0.030457	0.0448883	0.01285	3.49327	0.0242471
DAB2	MD in tract superior thalamic radiation (right)	Mean Diffusivity	0.049141	0.012775	3.84669	0.012634	0.0501699	0.0127755	3.92703	0.00950157
DAG1	MD in tract anterior thalamic radiation (left)	Mean Diffusivity	0.05086	0.012293	4.13725	0.006982	0.0519498	0.0122765	4.23166	0.00517866
DAG1	MD in tract anterior thalamic radiation (right)	Mean Diffusivity	0.052041	0.012195	4.26742	0.00551	0.0534207	0.0121832	4.3848	0.00378783
DAG1	MD in tract cingulate gyrus part of cingulum (left)	Mean Diffusivity	0.050984	0.013811	3.69143	0.017454	0.0518939	0.0137795	3.76601	0.0133729
DAG1	MD in tract cingulate gyrus part of cingulum (right)	Mean Diffusivity	0.045457	0.013898	3.27067	0.040869	0.0452986	0.0138692	3.26613	0.038888
DAG1	MD in tract superior thalamic radiation (right)	Mean Diffusivity	0.042326	0.012812	3.30363	0.038448	0.0442131	0.0127944	3.45566	0.0263027
DAPP1	MD in tract anterior thalamic radiation (left)	Mean Diffusivity	0.048935	0.012241	3.9977	0.009022	0.0501966	0.012241	4.10071	0.00672713
DAPP1	MD in tract anterior thalamic radiation (right)	Mean Diffusivity	0.054929	0.012139	4.52511	0.003254	0.0559748	0.0121438	4.60931	0.00228739
DAPP1	MD in tract cingulate gyrus part of cingulum (left)	Mean Diffusivity	0.058888	0.013744	4.28466	0.00524	0.059711	0.013731	4.34861	0.00414793
DAPP1	MD in tract cingulate gyrus part of cingulum (right)	Mean Diffusivity	0.055484	0.013829	4.01201	0.008827	0.0556814	0.0138191	4.02929	0.00764767
DAPP1	MD in tract inferior fronto-occipital fasciculus (right)	Mean Diffusivity	0.044379	0.013405	3.31065	0.038	0.0452582	0.0133949	3.37875	0.030753
DAPP1	MD in tract superior longitudinal fasciculus (left)	Mean Diffusivity	0.042991	0.013522	3.17923	0.048166	0.0445327	0.0135161	3.29479	0.036669
DAPP1	MD in tract superior longitudinal fasciculus (right)	Mean Diffusivity	0.048342	0.01342	3.60236	0.021115	0.049873	0.0134121	3.71851	0.0148473
DAPP1	MD in tract superior thalamic radiation (left)	Mean Diffusivity	0.04743	0.012815	3.70115	0.017007	0.0490393	0.012822	3.82461	0.011716
DAPP1	MD in tract superior thalamic radiation (right)	Mean Diffusivity	0.047957	0.012752	3.7609	0.015048	0.0494555	0.0127516	3.87837	0.010631
DARS1	MD in tract cingulate gyrus part of cingulum (left)	Mean Diffusivity	0.046172	0.013784	3.34974	0.035281	0.045662	0.013767	3.31678	0.0349332
DARS1	MD in tract cingulate gyrus part of cingulum (right)	Mean Diffusivity	0.046288	0.013866	3.3382	0.036074	0.0444235	0.0138524	3.20693	0.0431149
DBI	MD in tract anterior thalamic radiation (left)	Mean Diffusivity	0.045398	0.01219	3.72406	0.01621	0.0462828	0.0121744	3.80165	0.0123288
DBI	MD in tract anterior thalamic radiation (right)	Mean Diffusivity	0.046929	0.012093	3.88071	0.011686	0.048022	0.0120818	3.97473	0.00859521
DBI	MD in tract cingulate gyrus part of cingulum (left)	Mean Diffusivity	0.0531	0.013689	3.87904	0.011708	0.0536503	0.013658	3.92811	0.00948518
DBI	MD in tract cingulate gyrus part of cingulum (right)	Mean Diffusivity	0.04562	0.013777	3.31136	0.037943	0.0452032	0.0137485	3.28786	0.0372267
DBI	MD in tract superior thalamic radiation (right)	Mean Diffusivity	0.040672	0.012701	3.20214	0.046114	0.0423793	0.0126844	3.34106	0.0333441
DBNL	MD in tract anterior thalamic radiation (left)	Mean Diffusivity	0.049727	0.012272	4.052	0.008305	0.0507703	0.0122678	4.1385	0.00631797
DBNL	MD in tract anterior thalamic radiation (right)	Mean Diffusivity	0.04792	0.012177	3.93531	0.010322	0.0491018	0.0121774	4.0322	0.00759058
DBNL	MD in tract cingulate gyrus part of cingulum (left)	Mean Diffusivity	0.055479	0.013783	4.02512	0.008672	0.0563764	0.0137648	4.0957	0.00682095
DBNL	MD in tract cingulate gyrus part of cingulum (right)	Mean Diffusivity	0.053214	0.013868	3.83725	0.012859	0.0529427	0.0138523	3.82193	0.0118017
DBNL	MD in tract superior thalamic radiation (left)	Mean Diffusivity	0.043503	0.012851	3.38511	0.032735	0.0445041	0.0128542	3.46221	0.0260572
DBNL	MD in tract superior thalamic radiation (right)	Mean Diffusivity	0.046259	0.012786	3.61781	0.020462	0.0476263	0.0127816	3.72615	0.014635
DCBLD2	MD in tract corticospinal tract (left)	Mean Diffusivity	0.052042	0.014769	3.52372	0.024708	0.0520433	0.0147434	3.52993	0.0226803
DCBLD2	MD in tract corticospinal tract (right)	Mean Diffusivity	0.049387	0.014718	3.35544	0.034768	0.0494321	0.0146945	3.36399	0.0317866
DCC	MD in tract parahippocampal part of cingulum (right)	Mean Diffusivity	-0.06013	0.014457	-4.15939	0.00675	-0.0596242	0.0144309	-4.1317	0.00634976
DCTN1	MD in tract anterior thalamic radiation (left)	Mean Diffusivity	0.04101	0.012317	3.32965	0.036732	0.0403713	0.0123129	3.27877	0.0379235
DCTN1	MD in tract cingulate gyrus part of cingulum (left)	Mean Diffusivity	0.05033	0.013829	3.63936	0.019452	0.049675	0.0138117	3.5966	0.0193987
DCTN1	MD in tract cingulate gyrus part of cingulum (right)	Mean Diffusivity	0.049154	0.013913	3.5329	0.024216	0.0478221	0.0138979	3.44096	0.0269124
DCTN1	MD in tract superior thalamic radiation (right)	Mean Diffusivity	0.043105	0.012828	3.36032	0.034414	0.0428671	0.0128236	3.34283	0.0332292
DCTN6	MD in tract anterior thalamic radiation (left)	Mean Diffusivity	0.043079	0.012215	3.52665	0.0245	0.0434703	0.0122173	3.55808	0.0211128
DCTN6	MD in tract anterior thalamic radiation (right)	Mean Diffusivity	0.040319	0.012121	3.32639	0.036987	0.0408039	0.012128	3.36445	0.0317497
DCTN6	MD in tract superior thalamic radiation (left)	Mean Diffusivity	0.045113	0.012785	3.52861	0.024417	0.0451711	0.0127945	3.53049	0.0226476
DCTN6	MD in tract superior thalamic radiation (right)	Mean Diffusivity	0.048636	0.012719	3.82379	0.013279	0.0490908	0.0127215	3.85887	0.0110923
DDX58	MD in tract anterior thalamic radiation (left)	Mean Diffusivity	0.0442	0.012233	3.61319	0.020722	0.0427806	0.0122185	3.50131	0.0239418
DDX58	MD in tract anterior thalamic radiation (right)	Mean Diffusivity	0.047865	0.012133	3.94488	0.010156	0.0466862	0.012124	3.85073	0.0111844
DDX58	MD in tract inferior fronto-occipital fasciculus (right)	Mean Diffusivity	0.044464	0.013392	3.32028	0.03737	0.0426891	0.0133655	3.19397	0.0442868
DDX58	MD in tract superior thalamic radiation (left)	Mean Diffusivity	0.044404	0.012805	3.46775	0.027721	0.0433763	0.0127965	3.38969	0.0302289
DDX58	MD in tract superior thalamic radiation (right)	Mean Diffusivity	0.042443	0.012743	3.33054	0.036635	0.0422873	0.0127275	3.32252	0.0345409
DECR1	MD in tract anterior thalamic radiation (left)	Mean Diffusivity	0.042126	0.012273	3.4325	0.029878	0.0430193	0.0122524	3.5111	0.0235534
DECR1	MD in tract anterior thalamic radiation (right)	Mean Diffusivity	0.044539	0.012174	3.65854	0.018593	0.0456504	0.0121586	3.75456	0.0137787
DECR1	MD in tract cingulate gyrus part of cingulum (left)	Mean Diffusivity	0.045763	0.013784	3.31994	0.037395	0.0465326	0.0137482	3.38463	0.0303977
DECR1	MD in tract cingulate gyrus part of cingulum (right)	Mean Diffusivity	0.045408	0.013867	3.27449	0.040536	0.0446742	0.013834	3.22931	0.0414109
DFFA	MD in tract anterior thalamic radiation (left)	Mean Diffusivity	0.051659	0.012245	4.21892	0.006107	0.0529862	0.0122367	4.33009	0.00421385
DFFA	MD in tract anterior thalamic radiation (right)	Mean Diffusivity	0.052299	0.012147	4.30539	0.005024	0.0537088	0.0121444	4.42252	0.00339414
DFFA	MD in tract cingulate gyrus part of cingulum (left)	Mean Diffusivity	0.061904	0.013748	4.50279	0.00332	0.0625018	0.0137265	4.55337	0.00253401
DFFA	MD in tract cingulate gyrus part of cingulum (right)	Mean Diffusivity	0.059762	0.013833	4.32035	0.00485	0.0593224	0.013814	4.29437	0.00455469
DFFA	MD in tract superior longitudinal fasciculus (right)	Mean Diffusivity	0.048677	0.013426	3.62555	0.019999	0.0501615	0.01341	3.74059	0.0141892
DFFA	MD in tract superior thalamic radiation (left)	Mean Diffusivity	0.048814	0.01282	3.80762	0.013705	0.0498079	0.0128196	3.88528	0.010557
DFFA	MD in tract superior thalamic radiation (right)	Mean Diffusivity	0.055762	0.012751	4.37311	0.004426	0.0568808	0.0127432	4.46362	0.00312374
DGKA	MD in tract cingulate gyrus part of cingulum (left)	Mean Diffusivity	0.046805	0.01387	3.37444	0.033464	0.0476697	0.0138609	3.43915	0.0270245
DHPS	MD in tract acoustic radiation (right)	Mean Diffusivity	-0.0477	0.014697	-3.24563	0.042714	-0.0470115	0.0146793	-3.20258	0.0436286
DIABLO	MD in tract anterior thalamic radiation (right)	Mean Diffusivity	0.039273	0.0121	3.24574	0.042714	0.0405842	0.0120974	3.35478	0.0323554
DIABLO	MD in tract cingulate gyrus part of cingulum (right)	Mean Diffusivity	0.044631	0.013779	3.23914	0.043132	0.0446009	0.01376	3.24135	0.0405743
DKK3	MD in tract anterior thalamic radiation (right)	Mean Diffusivity	-0.05033	0.012597	-3.99539	0.009061	-0.0515581	0.0125701	-4.10165	0.00672713
DKK3	MD in tract cingulate gyrus part of cingulum (right)	Mean Diffusivity	-0.04559	0.014354	-3.17613	0.04843	-0.046764	0.0143059	-3.26885	0.0387322
DKK3	MD in tract superior thalamic radiation (left)	Mean Diffusivity	-0.04469	0.013296	-3.3613	0.034406	-0.0462699	0.0132693	-3.487	0.0246167
DKK3	MD in tract superior thalamic radiation (right)	Mean Diffusivity	-0.04513	0.01323	-3.41137	0.031056	-0.045557	0.0131974	-3.45198	0.0264413
DLK1	MD in tract acoustic radiation (right)	Mean Diffusivity	-0.05274	0.015061	-3.5017	0.025874	-0.0519075	0.0149963	-3.46134	0.0260817
DLK1	MD in tract anterior thalamic radiation (left)	Mean Diffusivity	-0.04236	0.012675	-3.34163	0.035874	-0.0433351	0.0126415	-3.42799	0.0275544
DLK1	MD in tract corticospinal tract (left)	Mean Diffusivity	-0.05805	0.014791	-3.9249	0.010644	-0.0575534	0.0147313	-3.90688	0.00999462
DLK1	MD in tract corticospinal tract (right)	Mean Diffusivity	-0.05246	0.014743	-3.55846	0.023172	-0.0517716	0.0146851	-3.52545	0.0228467
DLK1	MD in tract inferior fronto-occipital fasciculus (left)	Mean Diffusivity	-0.05036	0.013796	-3.65006	0.018939	-0.0505132	0.0137529	-3.67292	0.0165532
DLK1	MD in tract inferior fronto-occipital fasciculus (right)	Mean Diffusivity	-0.05087	0.01387	-3.66771	0.018219	-0.0495711	0.0138236	-3.58598	0.0197817
DLK1	MD in tract inferior longitudinal fasciculus (left)	Mean Diffusivity	-0.05667	0.014056	-4.03209	0.008566	-0.0570865	0.0139991	-4.07786	0.00697089
DLK1	MD in tract inferior longitudinal fasciculus (right)	Mean Diffusivity	-0.05002	0.014164	-3.53153	0.024221	-0.0497792	0.014112	-3.52743	0.0227854
DLK1	MD in tract parahippocampal part of cingulum (right)	Mean Diffusivity	-0.0549	0.014778	-3.7153	0.016543	-0.0548524	0.014713	-3.72817	0.0146101
DLK1	MD in tract posterior thalamic radiation (left)	Mean Diffusivity	-0.05627	0.013412	-4.19539	0.006338	-0.0563345	0.0133646	-4.21521	0.00537525
DLK1	MD in tract posterior thalamic radiation (right)	Mean Diffusivity	-0.05534	0.01368	-4.04525	0.00841	-0.0561023	0.0136471	-4.11095	0.00661501
DLK1	MD in tract superior longitudinal fasciculus (left)	Mean Diffusivity	-0.05406	0.013988	-3.86502	0.012162	-0.0554293	0.0139434	-3.97531	0.00859521
DLK1	MD in tract superior thalamic radiation (left)	Mean Diffusivity	-0.05105	0.013261	-3.84966	0.012531	-0.0524628	0.0132329	-3.96459	0.00871716
DLK1	MD in tract superior thalamic radiation (right)	Mean Diffusivity	-0.05065	0.013196	-3.83811	0.012858	-0.0519068	0.013161	-3.94398	0.00906915
DLK1	MD in tract uncinate fasciculus (left)	Mean Diffusivity	-0.04813	0.014094	-3.41536	0.030974	-0.0465504	0.0140469	-3.31394	0.0351196
DMD	MD in tract cingulate gyrus part of cingulum (right)	Mean Diffusivity	0.044544	0.013983	3.18551	0.047625	0.0436616	0.0139718	3.12499	0.0507031
DMP1	MD in tract middle cerebellar peduncle	Mean Diffusivity	-0.05325	0.014485	-3.6759	0.018015	-0.0578866	0.0144577	-4.00386	0.00802287
DNAJA2	MD in tract anterior thalamic radiation (left)	Mean Diffusivity	0.042942	0.012314	3.48733	0.026609	0.0432327	0.0123065	3.513	0.0234797
DNAJA2	MD in tract anterior thalamic radiation (right)	Mean Diffusivity	0.045805	0.012214	3.75008	0.015418	0.046117	0.0122122	3.77632	0.0130854
DNAJA2	MD in tract cingulate gyrus part of cingulum (left)	Mean Diffusivity	0.050798	0.013827	3.67377	0.01808	0.0511468	0.0138056	3.70478	0.0153412
DNAJA2	MD in tract cingulate gyrus part of cingulum (right)	Mean Diffusivity	0.047492	0.013913	3.41357	0.031013	0.0467146	0.0138938	3.36226	0.0319191
DNAJA2	MD in tract superior thalamic radiation (right)	Mean Diffusivity	0.043337	0.012826	3.3789	0.033153	0.0441517	0.0128181	3.44448	0.0268055
DNMBP	MD in tract anterior thalamic radiation (left)	Mean Diffusivity	0.045314	0.012266	3.69433	0.01734	0.046418	0.0122574	3.78693	0.0126846
DNMBP	MD in tract anterior thalamic radiation (right)	Mean Diffusivity	0.040791	0.012172	3.35111	0.035128	0.0418791	0.0121693	3.44138	0.026906
DNMBP	MD in tract cingulate gyrus part of cingulum (left)	Mean Diffusivity	0.044692	0.01378	3.24323	0.042908	0.0453742	0.0137578	3.29808	0.0364007
DNMBP	MD in tract cingulate gyrus part of cingulum (right)	Mean Diffusivity	0.045913	0.013862	3.31218	0.037909	0.0458228	0.0138419	3.31044	0.0353509
DNMBP	MD in tract superior thalamic radiation (right)	Mean Diffusivity	0.041245	0.012779	3.22743	0.044035	0.0425919	0.0127708	3.3351	0.0337424
DOK1	MD in tract anterior thalamic radiation (right)	Mean Diffusivity	0.038938	0.012306	3.1641	0.04958	0.0391883	0.0123202	3.18082	0.0453319
DOK2	MD in tract anterior thalamic radiation (left)	Mean Diffusivity	0.047378	0.012263	3.86336	0.012164	0.0487666	0.0122628	3.97678	0.00858027
DOK2	MD in tract anterior thalamic radiation (right)	Mean Diffusivity	0.046243	0.012168	3.80052	0.013844	0.0475506	0.0121721	3.90653	0.00999462
DOK2	MD in tract cingulate gyrus part of cingulum (left)	Mean Diffusivity	0.057758	0.013769	4.19487	0.006338	0.0586962	0.0137552	4.26721	0.00480878
DOK2	MD in tract cingulate gyrus part of cingulum (right)	Mean Diffusivity	0.058276	0.013851	4.20737	0.006214	0.0585741	0.0138399	4.23228	0.00517866
DOK2	MD in tract superior thalamic radiation (right)	Mean Diffusivity	0.045585	0.012775	3.56813	0.022771	0.0470529	0.0127751	3.68317	0.0161407
DPP10	MD in tract forceps major	Mean Diffusivity	0.04867	0.015072	3.22911	0.043903	0.04474	0.0149059	3.00149	0.0640968
DPP4	MD in tract corticospinal tract (right)	Mean Diffusivity	-0.05237	0.014504	-3.61056	0.020799	-0.0532124	0.014437	-3.68583	0.0160163
DPP6	MD in tract middle cerebellar peduncle	Mean Diffusivity	-0.04803	0.014633	-3.28251	0.039825	-0.0493973	0.0145387	-3.39764	0.0297141
DPP6	MD in tract superior thalamic radiation (left)	Mean Diffusivity	-0.04312	0.013298	-3.24249	0.04296	-0.046188	0.0132025	-3.49844	0.0240592
DPT	MD in tract acoustic radiation (right)	Mean Diffusivity	-0.05047	0.015764	-3.2016	0.046138	-0.050111	0.0156702	-3.19786	0.0439211
DPT	MD in tract corticospinal tract (left)	Mean Diffusivity	-0.06034	0.015479	-3.89822	0.011264	-0.0618898	0.0153888	-4.02174	0.00777669
DPT	MD in tract corticospinal tract (right)	Mean Diffusivity	-0.08179	0.015402	-5.30994	0.000335	-0.0819791	0.0153153	-5.35277	0.000246875
DPT	MD in tract medial lemniscus (left)	Mean Diffusivity	-0.06855	0.015051	-4.55459	0.003163	-0.0689327	0.0149669	-4.60569	0.00228857
DPT	MD in tract medial lemniscus (right)	Mean Diffusivity	-0.06976	0.014431	-4.8338	0.001582	-0.0725702	0.0143598	-5.05372	0.000766282
DPT	MD in tract parahippocampal part of cingulum (right)	Mean Diffusivity	-0.0637	0.01546	-4.12037	0.007207	-0.0623199	0.0153669	-4.05545	0.00719886
DPY30	MD in tract anterior thalamic radiation (left)	Mean Diffusivity	0.044477	0.012406	3.58519	0.021985	0.0457395	0.0123708	3.69737	0.0155773
DPY30	MD in tract anterior thalamic radiation (right)	Mean Diffusivity	0.048959	0.012304	3.97906	0.009388	0.0501507	0.0122745	4.08575	0.00689199
DPY30	MD in tract cingulate gyrus part of cingulum (left)	Mean Diffusivity	0.049622	0.013933	3.56148	0.023051	0.0500672	0.0138808	3.60693	0.0189799
DPY30	MD in tract cingulate gyrus part of cingulum (right)	Mean Diffusivity	0.050017	0.014016	3.56853	0.022763	0.0499229	0.0139662	3.57455	0.0202478
DRG2	MD in tract anterior thalamic radiation (left)	Mean Diffusivity	0.048526	0.012214	3.97288	0.009521	0.0491588	0.0122204	4.02268	0.00777669
DRG2	MD in tract anterior thalamic radiation (right)	Mean Diffusivity	0.048821	0.012118	4.02884	0.008599	0.0493929	0.0121287	4.07239	0.00697089
DRG2	MD in tract cingulate gyrus part of cingulum (left)	Mean Diffusivity	0.046457	0.013724	3.38505	0.032735	0.0467749	0.0137178	3.40979	0.0287723
DSG2	MD in tract anterior thalamic radiation (right)	Mean Diffusivity	-0.04061	0.012696	-3.19884	0.046333	-0.0417672	0.0126814	-3.29357	0.036788
DSG2	MD in tract medial lemniscus (right)	Mean Diffusivity	0.047153	0.013938	3.38299	0.032892	0.0490895	0.0139101	3.52905	0.0226992
DSG3	MD in tract anterior thalamic radiation (right)	Mean Diffusivity	-0.0416	0.012934	-3.21603	0.044873	-0.0399344	0.0129241	-3.08992	0.054282
DSG4	MD in tract anterior thalamic radiation (right)	Mean Diffusivity	-0.0427	0.012254	-3.48444	0.026787	-0.0442211	0.012224	-3.61755	0.0185428
DSG4	MD in tract posterior thalamic radiation (right)	Mean Diffusivity	-0.05043	0.013335	-3.78166	0.014396	-0.0502026	0.0133013	-3.77428	0.0131573
DXO	MD in tract cingulate gyrus part of cingulum (left)	Mean Diffusivity	0.046782	0.013889	3.36835	0.033952	0.0466636	0.013887	3.36024	0.032043
DXO	MD in tract superior thalamic radiation (right)	Mean Diffusivity	0.041862	0.012881	3.24993	0.042436	0.0420861	0.0128919	3.26453	0.0390119
DYNC1H1	MD in tract corticospinal tract (right)	Mean Diffusivity	0.046192	0.014279	3.23503	0.043402	0.0461408	0.0142676	3.23396	0.0410316
EBAG9	MD in tract anterior thalamic radiation (left)	Mean Diffusivity	0.055541	0.012241	4.53711	0.003237	0.0563913	0.0122329	4.60982	0.00228739
EBAG9	MD in tract anterior thalamic radiation (right)	Mean Diffusivity	0.057554	0.012143	4.73977	0.001997	0.058444	0.0121391	4.81453	0.00146391
EBAG9	MD in tract cingulate gyrus part of cingulum (left)	Mean Diffusivity	0.058364	0.013752	4.24408	0.005767	0.0585568	0.0137296	4.26501	0.00484167
EBAG9	MD in tract cingulate gyrus part of cingulum (right)	Mean Diffusivity	0.053241	0.013839	3.84721	0.012627	0.0525971	0.0138192	3.80608	0.0122288
EBAG9	MD in tract inferior fronto-occipital fasciculus (right)	Mean Diffusivity	0.044917	0.013412	3.34906	0.035329	0.0454026	0.0133924	3.39018	0.0302115
EBAG9	MD in tract superior longitudinal fasciculus (right)	Mean Diffusivity	0.043879	0.01343	3.2672	0.041009	0.0450704	0.0134133	3.36013	0.032043
EBAG9	MD in tract superior thalamic radiation (left)	Mean Diffusivity	0.048077	0.012821	3.74981	0.015419	0.0489359	0.0128198	3.81722	0.0119641
EBAG9	MD in tract superior thalamic radiation (right)	Mean Diffusivity	0.054317	0.012753	4.25919	0.00551	0.0553115	0.0127441	4.34017	0.00420676
ECHS1	MD in tract anterior thalamic radiation (left)	Mean Diffusivity	0.042983	0.012452	3.45184	0.028667	0.0435778	0.0124312	3.50551	0.0237688
ECHS1	MD in tract anterior thalamic radiation (right)	Mean Diffusivity	0.053794	0.012345	4.35767	0.004525	0.0546475	0.0123287	4.43254	0.00333886
EDA2R	MD in tract inferior fronto-occipital fasciculus (right)	Mean Diffusivity	-0.06237	0.016929	-3.684	0.017796	-0.0606496	0.0168846	-3.592	0.0195745
EDN1	MD in tract cingulate gyrus part of cingulum (right)	Mean Diffusivity	0.051395	0.01428	3.59899	0.021315	0.0527459	0.0141758	3.72084	0.0148062
EGLN1	MD in tract anterior thalamic radiation (left)	Mean Diffusivity	0.0458	0.012461	3.67554	0.018024	0.0461231	0.012413	3.71571	0.0149672
EGLN1	MD in tract anterior thalamic radiation (right)	Mean Diffusivity	0.055998	0.012353	4.53306	0.003254	0.056986	0.0123103	4.62913	0.00225376
EGLN1	MD in tract cingulate gyrus part of cingulum (left)	Mean Diffusivity	0.048532	0.013997	3.46739	0.027721	0.0487396	0.0139295	3.49902	0.0240229
EGLN1	MD in tract cingulate gyrus part of cingulum (right)	Mean Diffusivity	0.047737	0.014081	3.39016	0.032339	0.0468638	0.0140165	3.34348	0.0331881
EGLN1	MD in tract superior longitudinal fasciculus (right)	Mean Diffusivity	0.045256	0.01366	3.31306	0.03785	0.0465956	0.0135992	3.42634	0.0276121
EGLN1	MD in tract superior thalamic radiation (left)	Mean Diffusivity	0.059738	0.013031	4.58425	0.00295	0.0607039	0.0129879	4.67387	0.00201562
EGLN1	MD in tract superior thalamic radiation (right)	Mean Diffusivity	0.051592	0.012975	3.97635	0.009447	0.0529207	0.0129243	4.09468	0.00683461
EIF4B	MD in tract anterior thalamic radiation (left)	Mean Diffusivity	0.040058	0.012315	3.25283	0.042144	0.0402442	0.0123152	3.26785	0.0388015
EIF4B	MD in tract anterior thalamic radiation (right)	Mean Diffusivity	0.042063	0.012216	3.44319	0.029287	0.0420742	0.0122218	3.44255	0.0268812
EIF4B	MD in tract cingulate gyrus part of cingulum (left)	Mean Diffusivity	0.049571	0.013827	3.58501	0.021985	0.0493321	0.0138144	3.57108	0.0204434
EIF4B	MD in tract superior thalamic radiation (right)	Mean Diffusivity	0.043807	0.012825	3.41587	0.030961	0.0443424	0.0128248	3.45756	0.0262483
EIF4G1	MD in tract anterior thalamic radiation (left)	Mean Diffusivity	0.048864	0.012243	3.99133	0.009074	0.0490749	0.0122335	4.01152	0.00793009
EIF4G1	MD in tract anterior thalamic radiation (right)	Mean Diffusivity	0.047829	0.012147	3.93757	0.010321	0.0480753	0.0121428	3.95917	0.00877376
EIF4G1	MD in tract cingulate gyrus part of cingulum (left)	Mean Diffusivity	0.054507	0.01375	3.96421	0.009741	0.0542465	0.0137265	3.95196	0.00888584
EIF4G1	MD in tract cingulate gyrus part of cingulum (right)	Mean Diffusivity	0.055261	0.013832	3.99527	0.009061	0.0539795	0.0138111	3.90842	0.00997209
EIF4G1	MD in tract superior thalamic radiation (left)	Mean Diffusivity	0.041092	0.012821	3.20495	0.04604	0.0411262	0.0128192	3.20816	0.0429825
EIF4G1	MD in tract superior thalamic radiation (right)	Mean Diffusivity	0.04826	0.012753	3.78419	0.0143	0.0487486	0.0127434	3.82538	0.0116927
ELOA	MD in tract anterior thalamic radiation (left)	Mean Diffusivity	0.043045	0.012381	3.47668	0.02715	0.0432376	0.0123489	3.50132	0.0239418
ELOA	MD in tract anterior thalamic radiation (right)	Mean Diffusivity	0.049089	0.012278	3.99797	0.009022	0.0502822	0.0122508	4.10442	0.00671642
ELOA	MD in tract cingulate gyrus part of cingulum (left)	Mean Diffusivity	0.04747	0.013905	3.41375	0.031013	0.0470369	0.0138564	3.3946	0.0299245
ELOA	MD in tract cingulate gyrus part of cingulum (right)	Mean Diffusivity	0.047308	0.013989	3.38182	0.032955	0.0463695	0.013942	3.32589	0.0343111
ELOA	MD in tract superior longitudinal fasciculus (right)	Mean Diffusivity	0.046956	0.013569	3.46054	0.028086	0.0473542	0.0135261	3.50096	0.0239419
ELOA	MD in tract superior thalamic radiation (left)	Mean Diffusivity	0.04604	0.012957	3.55317	0.023428	0.0462381	0.0129314	3.57566	0.0202031
ELOA	MD in tract superior thalamic radiation (right)	Mean Diffusivity	0.040957	0.012898	3.17555	0.04843	0.0413997	0.0128643	3.21818	0.0421268
ELOB	MD in tract superior thalamic radiation (right)	Mean Diffusivity	0.041573	0.012929	3.21546	0.044873	0.0411218	0.012941	3.17763	0.0457083
ENAH	MD in tract anterior thalamic radiation (left)	Mean Diffusivity	0.039015	0.012308	3.16984	0.048963	0.039479	0.0122937	3.21131	0.0427407
ENG	MD in tract medial lemniscus (left)	Mean Diffusivity	0.044463	0.013834	3.21405	0.045034	0.0432262	0.0138093	3.13022	0.0501165
ENO1	MD in tract anterior thalamic radiation (left)	Mean Diffusivity	0.05429	0.012183	4.45631	0.003716	0.0543486	0.0121781	4.46283	0.00312374
ENO1	MD in tract anterior thalamic radiation (right)	Mean Diffusivity	0.0537	0.012087	4.44275	0.00378	0.0539191	0.0120872	4.46083	0.00313788
ENO1	MD in tract cingulate gyrus part of cingulum (left)	Mean Diffusivity	0.054799	0.013688	4.00351	0.008958	0.0548023	0.0136692	4.00917	0.00793683
ENO1	MD in tract cingulate gyrus part of cingulum (right)	Mean Diffusivity	0.045105	0.013778	3.27382	0.040592	0.0438628	0.0137617	3.1873	0.0447844
ENO1	MD in tract superior longitudinal fasciculus (right)	Mean Diffusivity	0.043953	0.013365	3.28879	0.039293	0.0445512	0.0133515	3.33678	0.0336293
ENO1	MD in tract superior thalamic radiation (left)	Mean Diffusivity	0.043937	0.012762	3.44281	0.029297	0.0441726	0.0127641	3.4607	0.026087
ENO1	MD in tract superior thalamic radiation (right)	Mean Diffusivity	0.048684	0.012696	3.83477	0.012923	0.0492101	0.0126904	3.87775	0.010631
ENO2	MD in tract anterior thalamic radiation (left)	Mean Diffusivity	0.044056	0.012231	3.6021	0.021115	0.0439133	0.0122273	3.5914	0.0195745
ENO2	MD in tract anterior thalamic radiation (right)	Mean Diffusivity	0.041399	0.012136	3.41119	0.031058	0.0413687	0.0121378	3.40825	0.0288343
ENO2	MD in tract cingulate gyrus part of cingulum (left)	Mean Diffusivity	0.058733	0.013728	4.27828	0.005316	0.0578413	0.0137116	4.21841	0.00532835
ENO2	MD in tract cingulate gyrus part of cingulum (right)	Mean Diffusivity	0.047154	0.01382	3.41196	0.031022	0.0455249	0.0138059	3.29749	0.0364155
ENO2	MD in tract superior thalamic radiation (right)	Mean Diffusivity	0.04409	0.01274	3.46077	0.028086	0.0437372	0.0127365	3.43399	0.027228
ENPP2	MD in tract forceps minor	Mean Diffusivity	-0.05473	0.017172	-3.18731	0.047469	-0.0550391	0.0171577	-3.20784	0.0430125
ENPP2	MD in tract uncinate fasciculus (right)	Mean Diffusivity	-0.05821	0.016838	-3.45719	0.028325	-0.058036	0.0167998	-3.45456	0.02635
ENPP5	MD in tract medial lemniscus (left)	Mean Diffusivity	0.062454	0.014877	4.19809	0.006322	0.0597324	0.0148049	4.03462	0.00756717
EPHA2	MD in tract parahippocampal part of cingulum (right)	Mean Diffusivity	-0.04887	0.014811	-3.29974	0.038669	-0.0491088	0.0147478	-3.32991	0.0340989
EPS8L2	MD in tract parahippocampal part of cingulum (right)	Mean Diffusivity	-0.05055	0.014903	-3.39237	0.032232	-0.05024	0.014803	-3.3939	0.0299848
ERBB2	MD in tract acoustic radiation (left)	Mean Diffusivity	-0.06257	0.015599	-4.01124	0.008827	-0.0631268	0.0155064	-4.07101	0.00697089
ERBB2	MD in tract acoustic radiation (right)	Mean Diffusivity	-0.05959	0.015481	-3.8495	0.012531	-0.0597142	0.0153849	-3.88135	0.0105659
ERBB2	MD in tract medial lemniscus (right)	Mean Diffusivity	-0.06381	0.014184	-4.49909	0.003341	-0.0656669	0.0141116	-4.65338	0.00212092
ERBIN	MD in tract anterior thalamic radiation (left)	Mean Diffusivity	0.046615	0.01226	3.80221	0.013844	0.0473936	0.0122553	3.86718	0.0108772
ERBIN	MD in tract anterior thalamic radiation (right)	Mean Diffusivity	0.048612	0.012162	3.99714	0.009022	0.0493046	0.012162	4.05399	0.00720515
ERBIN	MD in tract cingulate gyrus part of cingulum (left)	Mean Diffusivity	0.049028	0.013772	3.56008	0.023116	0.0499357	0.0137529	3.63092	0.0181508
ERBIN	MD in tract cingulate gyrus part of cingulum (right)	Mean Diffusivity	0.049361	0.013854	3.56298	0.02296	0.0495155	0.0138377	3.5783	0.0201062
ERBIN	MD in tract superior thalamic radiation (left)	Mean Diffusivity	0.041539	0.012837	3.2358	0.043363	0.043113	0.0128392	3.35793	0.0321384
ERBIN	MD in tract superior thalamic radiation (right)	Mean Diffusivity	0.043797	0.012773	3.42895	0.030152	0.0456548	0.0127672	3.57595	0.0202031
[truncated: 3,840 more rows]

## Sheet: DataS9-Associations_noimpute
Statistics of associations for each measure without imputation
[truncated: 5,359 more rows]

[truncated: 18 more sheets: DataS10-Associations_subgroup, DataS11-proteinStruct MR(5e-6), DataS12-Pleiotropy assessments, DataS13-proteinStruct MR(5e-8), DataS14-Pleiotropy assessments, DataS15-StructProteinMR (5e-6), DataS16-PleiotropyAssess(5e-6), DataS17-StructProteinMR (5e-8), DataS18-PleiotropyAssess(5e-8), DataS19-proteinDiseaseMR(5e-6), DataS20-Pleiotropy assessments, DataS21-proteinDiseaseMR(5e-8), DataS22-Pleiotropy assessment, DataS23-diseaseProteinMR(5e-6), DataS24-PleiotropyAssess(5e-6), DataS25-diseaseProteinMR(5e-8), DataS26-PleiotropyAssess(5e-8), DataS27-Mediation analysis]
