# Supplementary material for: Atlas of proteomic signatures of brain structure and its links to brain disorders
Source: Nat Commun. 2025 Jun 2;16:5092. doi: 10.1038/s41467-025-60185-7 (PMC12130460; doi:10.1038/s41467-025-60185-7)
Supplement: Supplementary file 6 — Source Data [file 41467_2025_60185_MOESM6_ESM.zip]

Archive with 8 entries (7 files):
- Source Data/
- Source Data/Fig2.xlsx
- Source Data/Fig3.xlsx
- Source Data/Fig4.xlsx
- Source Data/Fig5.xlsx
- Source Data/Fig6.xlsx
- Source Data/Fig7.xlsx
- Source Data/Supplementary Figures.xlsx
