# Supplementary material for: Atlas of proteomic signatures of brain structure and its links to brain disorders
Source: Nat Commun. 2025 Jun 2;16:5092. doi: 10.1038/s41467-025-60185-7 (PMC12130460; doi:10.1038/s41467-025-60185-7)
Supplement: Supplementary file 6 — Source Data [file 41467_2025_60185_MOESM6_ESM.zip › Source Data/Fig2.xlsx]

## Sheet: 2a
The statistics of most significant associations for each measure
Name	Beta	qvalue	Log10FDR	Group	Modality
A1BG	-0.0310415	0.360503	0.443091	None	volume
AAMDC	0.0296109	0.36115	0.442312	None	volume
AARSD1	0.0331974	0.133152	0.875654	None	volume
ABCA2	0.0367295	0.277544	0.556668	None	volume
ABHD14B	0.024332	0.527626	0.277674	None	volume
ABL1	0.034553	0.176723	0.752706	None	volume
ABO	0.0287594	0.420967	0.375752	None	volume
ABRAXAS2	-0.0291334	0.401055	0.396796	None	volume
ACAA1	0.0403217	0.138867	0.857401	None	volume
ACADM	-0.0358107	0.276515	0.558281	None	volume
ACADSB	0.0345938	0.324083	0.489343	None	volume
ACAN	0.0461082	0.0583579	1.2339	None	volume
ACE	0.0290605	0.474099	0.324131	None	volume
ACE2	-0.0576711	0.0209655	1.67849	neg	volume
ACHE	0.044141	0.0953669	1.0206	None	volume
ACOT13	0.0280576	0.443225	0.353376	None	volume
ACOX1	-0.0360634	0.18943	0.72255	None	volume
ACP1	0.0464331	0.0560889	1.25112	None	volume
ACP5	0.0455964	0.0578969	1.23734	None	volume
ACP6	0.0369432	0.255149	0.593205	None	volume
ACRBP	0.0228743	0.568961	0.244918	None	volume
ACRV1	0.0479582	0.251921	0.598735	None	volume
ACSL1	0.0346669	0.219468	0.658629	None	volume
ACTA2	-0.0474328	0.0340717	1.46761	neg	volume
ACTN2	-0.0309651	0.166454	0.778705	None	volume
ACTN4	-0.0194674	0.694655	0.158231	None	volume
ACVRL1	-0.0382871	0.195558	0.708724	None	volume
ACY1	0.0520363	0.0614665	1.21136	None	volume
ACY3	-0.0238503	0.400324	0.397588	None	volume
ACYP1	-0.0290873	0.40864	0.388659	None	volume
ADA	0.0335685	0.189925	0.721418	None	volume
ADA2	0.0278328	0.440652	0.355904	None	volume
ADAM12	-0.0376478	0.158835	0.799055	None	volume
ADAM15	-0.0347952	0.220129	0.657323	None	volume
ADAM22	0.0446151	0.00336207	2.47339	pos	volume
ADAM23	0.0366625	0.223363	0.650988	None	volume
ADAM8	-0.0518265	0.0100774	1.99665	neg	volume
ADAM9	0.0281923	0.491203	0.308739	None	volume
ADAMTS1	-0.0260681	0.554507	0.256093	None	volume
ADAMTS13	0.0357979	0.202729	0.693085	None	volume
ADAMTS15	-0.056007	0.00104689	2.9801	neg	volume
ADAMTS16	-0.0366566	0.136775	0.863993	None	volume
ADAMTS4	0.0397158	0.222922	0.651847	None	volume
ADAMTS8	-0.0405932	0.144033	0.841539	None	volume
ADAMTSL2	-0.0329966	0.287977	0.540643	None	volume
ADAMTSL4	0.0318004	0.403355	0.394313	None	volume
ADAMTSL5	-0.0371132	0.25234	0.598013	None	volume
ADCYAP1R1	0.033556	0.281838	0.55	None	volume
ADD1	0.0296728	0.224296	0.649178	None	volume
ADGRB3	-0.0365764	0.289622	0.538168	None	volume
ADGRD1	-0.0349076	0.309576	0.509233	None	volume
ADGRE1	0.0274115	0.415018	0.381933	None	volume
ADGRE2	-0.0293691	0.443417	0.353188	None	volume
ADGRE5	0.0303261	0.463086	0.334338	None	volume
ADGRF5	-0.0285544	0.500013	0.301018	None	volume
ADGRG1	-0.0543956	0.00423697	2.37294	neg	volume
ADGRG2	0.0592599	0.0171251	1.76637	pos	volume
ADGRV1	0.0400522	0.0746647	1.12688	None	volume
ADH1B	0.0375389	0.272985	0.563861	None	volume
ADH4	0.0367784	0.281088	0.551158	None	volume
ADIPOQ	0.0454151	0.0574903	1.24041	None	volume
ADM	-0.077528	1.87814e-05	4.72627	neg	volume
ADRA2A	0.0337398	0.287209	0.541802	None	volume
AFAP1	0.0308024	0.26621	0.574775	None	volume
AFM	-0.0417663	0.0288546	1.53979	neg	volume
AFP	0.0475737	0.0381479	1.41853	pos	volume
AGBL2	0.036402	0.296483	0.528	None	volume
AGER	0.0546207	0.0104577	1.98056	pos	volume
AGR2	0.030911	0.325806	0.487041	None	volume
AGR3	0.032667	0.334695	0.475351	None	volume
AGRN	-0.0525142	0.00380595	2.41954	neg	volume
AGRP	0.0298086	0.344363	0.462984	None	volume
AGT	-0.0367529	0.205287	0.687638	None	volume
AGXT	0.0425362	0.15664	0.805098	None	volume
AHCY	0.0394946	0.0620801	1.20705	None	volume
AHNAK	0.0315825	0.406213	0.391246	None	volume
AHNAK2	-0.0346526	0.284685	0.545635	None	volume
AHSA1	-0.0386148	0.13658	0.864613	None	volume
AHSG	0.0433569	0.0964881	1.01553	None	volume
AHSP	-0.0335612	0.3937	0.404835	None	volume
AIDA	0.0390458	0.077444	1.11101	None	volume
AIF1	0.0313319	0.329067	0.482715	None	volume
AIF1L	-0.0391874	0.159993	0.795899	None	volume
AIFM1	0.0356499	0.318267	0.497209	None	volume
AK1	0.0355283	0.237214	0.62486	None	volume
AK2	0.0286728	0.41693	0.379937	None	volume
AKAP12	0.0350821	0.230525	0.637282	None	volume
AKR1B1	0.0299424	0.440433	0.35612	None	volume
AKR1B10	-0.0435853	0.0937864	1.02786	None	volume
AKR1C4	-0.0300053	0.267689	0.57237	None	volume
AKR7L	-0.0368526	0.197826	0.703716	None	volume
AKT1S1	0.031249	0.261676	0.582237	None	volume
AKT2	0.0285011	0.426113	0.370476	None	volume
AKT3	0.035008	0.23461	0.629653	None	volume
ALCAM	0.0366059	0.155119	0.809335	None	volume
ALDH1A1	-0.0292568	0.389077	0.409964	None	volume
ALDH2	0.0278465	0.440862	0.355698	None	volume
ALDH3A1	-0.0320133	0.351543	0.454022	None	volume
ALDH5A1	0.0317443	0.39229	0.406393	None	volume
ALMS1	-0.0342522	0.29472	0.53059	None	volume
ALPI	0.0271028	0.523311	0.28124	None	volume
ALPP	-0.0393541	0.164447	0.783973	None	volume
AMBN	-0.0278221	0.369648	0.432211	None	volume
AMBP	-0.0430504	0.0394553	1.40389	neg	volume
AMDHD2	-0.0232882	0.520513	0.283568	None	volume
AMFR	-0.0269411	0.486125	0.313252	None	volume
AMIGO1	-0.0277845	0.36797	0.434188	None	volume
AMIGO2	-0.0315672	0.412252	0.384837	None	volume
AMN	-0.042368	0.0933426	1.02992	None	volume
AMOT	-0.0377046	0.224555	0.648678	None	volume
AMOTL2	0.0410383	0.139593	0.855135	None	volume
AMPD3	0.0408503	0.131622	0.880672	None	volume
AMY1A_AMY1B_AMY1C	0.0367829	0.185342	0.732027	None	volume
AMY2A	0.029543	0.370924	0.430715	None	volume
AMY2B	0.0334845	0.268066	0.571758	None	volume
ANG	-0.0464015	0.11086	0.955226	None	volume
ANGPT1	0.0336129	0.327628	0.484619	None	volume
ANGPT2	-0.0502317	0.0036303	2.44006	neg	volume
ANGPTL1	-0.0262462	0.430391	0.366137	None	volume
ANGPTL2	-0.0476822	0.0397745	1.4004	neg	volume
ANGPTL3	0.0568568	0.0087855	2.05623	pos	volume
ANGPTL4	-0.0461302	0.0467915	1.32983	neg	volume
ANGPTL7	0.0271162	0.486293	0.313102	None	volume
ANK2	0.0426192	0.0806237	1.09354	None	volume
ANKMY2	0.0285618	0.423048	0.37361	None	volume
ANKRA2	-0.0276299	0.506174	0.2957	None	volume
ANKRD54	0.0329732	0.230998	0.636392	None	volume
ANP32C	-0.0248867	0.538048	0.269179	None	volume
ANPEP	0.0337318	0.150353	0.822889	None	volume
ANXA1	-0.0315975	0.366441	0.435995	None	volume
ANXA10	-0.0257616	0.448538	0.348201	None	volume
ANXA11	0.0312806	0.266938	0.573589	None	volume
ANXA2	-0.0258395	0.524123	0.280567	None	volume
ANXA3	0.0273696	0.448633	0.348109	None	volume
ANXA4	0.0326833	0.193004	0.714433	None	volume
ANXA5	0.0287721	0.319628	0.495355	None	volume
AOC1	0.0324178	0.362872	0.440246	None	volume
AOC3	0.0418181	0.0456942	1.34014	pos	volume
AP1G2	0.0336824	0.25335	0.596279	None	volume
AP2B1	-0.0283171	0.421779	0.374915	None	volume
AP3B1	0.0293678	0.327994	0.484134	None	volume
AP3S2	0.0303393	0.30102	0.521404	None	volume
APBB1IP	0.0341262	0.337514	0.471708	None	volume
APCS	-0.0411623	0.157547	0.802591	None	volume
APEX1	-0.0245797	0.433662	0.362848	None	volume
APLP1	0.0600455	0.000120261	3.91987	pos	volume
APOA1	0.0440705	0.0927138	1.03286	None	volume
APOA2	0.045237	0.0609954	1.2147	None	volume
APOA4	0.0332649	0.29472	0.53059	None	volume
APOB	0.0326447	0.154343	0.811512	None	volume
APOBR	0.0370117	0.126595	0.897582	None	volume
APOC1	0.0371475	0.210207	0.677353	None	volume
APOD	0.0421665	0.0968151	1.01406	None	volume
APOE	0.0314074	0.334648	0.475412	None	volume
APOF	0.0589836	0.00285379	2.54458	pos	volume
APOH	-0.0255826	0.567553	0.245994	None	volume
APOL1	0.036615	0.23878	0.622003	None	volume
APOM	0.0487699	0.00523671	2.28094	pos	volume
APP	0.0337772	0.318491	0.496903	None	volume
APPL2	0.0328515	0.296215	0.528393	None	volume
APRT	0.026998	0.392315	0.406365	None	volume
ARAF	0.0266354	0.433536	0.362975	None	volume
AREG	-0.0613671	0.000331898	3.479	neg	volume
ARF6	0.0341318	0.195833	0.708115	None	volume
ARFIP1	0.0345207	0.260348	0.584446	None	volume
ARG1	0.0359297	0.113237	0.946013	None	volume
ARG2	-0.0283449	0.480425	0.318375	None	volume
ARHGAP1	0.031073	0.34867	0.457585	None	volume
ARHGAP25	-0.0242471	0.546018	0.262793	None	volume
ARHGAP30	0.0334709	0.289956	0.537668	None	volume
ARHGAP45	0.0322441	0.315994	0.500321	None	volume
ARHGAP5	0.0299978	0.388862	0.410205	None	volume
ARHGEF1	0.0323943	0.31009	0.508512	None	volume
ARHGEF10	-0.0344238	0.25923	0.586315	None	volume
ARHGEF12	0.0342384	0.159231	0.797973	None	volume
ARHGEF5	0.0397236	0.158713	0.799388	None	volume
ARID3A	-0.0293822	0.284076	0.546565	None	volume
ARID4B	-0.0257386	0.37961	0.420662	None	volume
ARL13B	-0.0284545	0.42166	0.375037	None	volume
ARL2BP	0.0377514	0.174344	0.758593	None	volume
ARMCX2	0.0353668	0.290461	0.536913	None	volume
ARNT	0.0289497	0.419051	0.377734	None	volume
ARNTL	-0.0313573	0.316567	0.499535	None	volume
ARSA	-0.0412291	0.104433	0.981161	None	volume
ARSB	-0.0253596	0.490479	0.30938	None	volume
ART3	0.043789	0.0841005	1.0752	None	volume
ART5	0.0319138	0.300478	0.522188	None	volume
ARTN	-0.0333969	0.263356	0.579457	None	volume
ASAH1	-0.026307	0.38828	0.410855	None	volume
ASAH2	-0.0427852	0.0407607	1.38976	neg	volume
ASGR1	-0.0629137	0.00196571	2.70648	neg	volume
ASGR2	0.0347146	0.304561	0.516326	None	volume
ASPN	0.0424247	0.0441612	1.35496	pos	volume
ASPSCR1	0.0265864	0.322346	0.491677	None	volume
ASRGL1	0.028852	0.391648	0.407104	None	volume
ASS1	0.0348486	0.295728	0.529108	None	volume
ATF2	0.0363755	0.1864	0.729555	None	volume
ATF4	0.0281158	0.404683	0.392885	None	volume
ATG16L1	-0.0280217	0.214549	0.668473	None	volume
ATG4A	0.0269841	0.485742	0.313595	None	volume
ATOX1	0.0414176	0.156524	0.80542	None	volume
ATP1B1	0.0293569	0.367878	0.434296	None	volume
ATP1B2	0.0326592	0.388351	0.410776	None	volume
ATP1B3	-0.0296929	0.293526	0.532354	None	volume
ATP1B4	0.0463221	0.059587	1.22485	None	volume
ATP2B4	0.036291	0.27338	0.563233	None	volume
ATP5F1D	0.0254344	0.522695	0.281751	None	volume
ATP5IF1	0.029833	0.461987	0.33537	None	volume
ATP5PO	-0.0266746	0.488889	0.31079	None	volume
ATP6AP2	-0.0448384	0.0247081	1.60716	neg	volume
ATP6V1D	0.03401	0.30694	0.512946	None	volume
ATP6V1F	0.0317324	0.150031	0.82382	None	volume
ATP6V1G1	0.0282573	0.415928	0.380982	None	volume
ATP6V1G2	0.0289191	0.304511	0.516396	None	volume
ATRAID	-0.0285082	0.449291	0.347472	None	volume
ATRN	0.043145	0.151968	0.818249	None	volume
ATXN10	0.0303523	0.445914	0.350749	None	volume
ATXN2	0.030702	0.351931	0.453543	None	volume
ATXN2L	0.038305	0.156524	0.80542	None	volume
ATXN3	0.0372543	0.217414	0.662712	None	volume
AXIN1	0.0344527	0.156524	0.80542	None	volume
AXL	0.0445414	0.0606023	1.21751	None	volume
AZI2	-0.0319385	0.318491	0.496903	None	volume
AZU1	0.0305723	0.303458	0.517901	None	volume
B2M	-0.0370837	0.228196	0.641693	None	volume
B3GAT3	0.0375516	0.152791	0.815901	None	volume
B3GNT7	0.0321774	0.277544	0.556668	None	volume
B4GALT1	-0.0403016	0.191576	0.71766	None	volume
B4GAT1	0.0510497	0.00793685	2.10035	pos	volume
BABAM1	0.0278574	0.366341	0.436114	None	volume
BACH1	0.0334344	0.208213	0.681492	None	volume
BAG3	0.0329521	0.300718	0.521841	None	volume
BAG4	-0.0341675	0.265322	0.576227	None	volume
BAG6	0.0397252	0.0790106	1.10231	None	volume
BAIAP2	-0.0619324	0.00106661	2.97199	neg	volume
BAMBI	-0.0378931	0.245776	0.60946	None	volume
BANK1	0.0316632	0.331798	0.479126	None	volume
BAP18	-0.0328185	0.289191	0.538815	None	volume
BATF	-0.038136	0.232456	0.63366	None	volume
BAX	0.0269106	0.524445	0.2803	None	volume
BCAM	0.0361405	0.241393	0.617275	None	volume
BCAN	0.0725915	5.31565e-05	4.27444	pos	volume
BCAT1	0.0284299	0.397919	0.400206	None	volume
BCAT2	-0.032712	0.350506	0.455304	None	volume
BCHE	0.0361689	0.262591	0.580721	None	volume
BCL2	-0.0350729	0.125689	0.900704	None	volume
BCL2L1	0.0278803	0.437874	0.358651	None	volume
BCL2L11	-0.0301797	0.341812	0.466213	None	volume
BCL2L15	-0.0327606	0.304561	0.516326	None	volume
BCL7A	-0.0231574	0.633915	0.197969	None	volume
BCL7B	0.0330325	0.297107	0.527087	None	volume
BCR	0.0270644	0.464845	0.332692	None	volume
BDNF	0.0289772	0.460215	0.337039	None	volume
BECN1	0.0287336	0.351144	0.454515	None	volume
BEX3	0.0316653	0.300478	0.522188	None	volume
BGLAP	0.0373056	0.195833	0.708115	None	volume
BGN	0.0326245	0.297905	0.525922	None	volume
BHLHE40	0.0336253	0.254907	0.593618	None	volume
BHMT2	0.0307159	0.37843	0.422015	None	volume
BID	0.0284067	0.483277	0.315804	None	volume
BIN2	0.0327754	0.190525	0.720047	None	volume
BIRC2	0.0270253	0.54111	0.266715	None	volume
BLMH	0.0608541	0.00101174	2.99493	pos	volume
BLNK	0.040103	0.18167	0.740718	None	volume
BLOC1S2	-0.0387073	0.184702	0.733529	None	volume
BLOC1S3	-0.0275519	0.504477	0.297158	None	volume
BLVRB	0.031258	0.366982	0.435355	None	volume
BMP10	0.0406816	0.138283	0.859232	None	volume
BMP4	0.0418437	0.0839313	1.07608	None	volume
BMP6	0.0267563	0.540991	0.26681	None	volume
BMPER	-0.035039	0.312899	0.504596	None	volume
BNIP2	0.0502572	0.0192743	1.71502	pos	volume
BNIP3L	-0.0275121	0.456233	0.340813	None	volume
BOC	0.044033	0.0193391	1.71356	pos	volume
BOLA1	0.0278752	0.477026	0.321458	None	volume
BOLA2_BOLA2B	0.0323977	0.340466	0.467927	None	volume
BPIFA2	0.0412366	0.112178	0.950091	None	volume
BPIFB1	-0.0304166	0.392315	0.406365	None	volume
BPIFB2	0.0424361	0.116874	0.932281	None	volume
BRAP	0.0278441	0.416778	0.380095	None	volume
BRD1	-0.03085	0.221496	0.654635	None	volume
BRD2	0.0296039	0.468924	0.328897	None	volume
BRD3	0.0284377	0.403276	0.394397	None	volume
BRDT	0.0387377	0.0941221	1.02631	None	volume
BRK1	0.0325604	0.357257	0.44702	None	volume
BRME1	0.0323645	0.392443	0.406224	None	volume
BRSK2	0.0491717	0.0250826	1.60063	pos	volume
BSG	-0.0392235	0.100628	0.997283	None	volume
BSND	0.0275644	0.512618	0.290206	None	volume
BST1	0.0225467	0.60539	0.217965	None	volume
BST2	-0.0340034	0.153357	0.814297	None	volume
BTC	0.0320983	0.224646	0.648502	None	volume
BTD	0.042776	0.110859	0.95523	None	volume
BTLA	-0.0385916	0.098639	1.00595	None	volume
BTN1A1	0.0333476	0.281086	0.551162	None	volume
BTN2A1	-0.0347346	0.251269	0.59986	None	volume
BTN3A2	0.0300916	0.375512	0.425376	None	volume
BTNL10	-0.0340725	0.232456	0.63366	None	volume
C19orf12	-0.0297759	0.349858	0.456108	None	volume
C1GALT1C1	0.0323331	0.219365	0.658832	None	volume
C1QA	-0.033537	0.281086	0.551162	None	volume
C1QBP	0.0315619	0.220539	0.656515	None	volume
C1QL2	0.0368654	0.0762104	1.11799	None	volume
C1QTNF1	-0.0379636	0.15694	0.804266	None	volume
C1QTNF5	-0.0425226	0.0253187	1.59656	neg	volume
C1QTNF6	-0.0313588	0.350506	0.455304	None	volume
C1QTNF9	-0.029736	0.393945	0.404564	None	volume
C1R	0.032458	0.267792	0.572203	None	volume
C1RL	-0.0365982	0.21496	0.667642	None	volume
C1S	0.0320505	0.180777	0.742857	None	volume
C2	-0.0390944	0.168022	0.774635	None	volume
C2CD2L	0.0236949	0.57312	0.241755	None	volume
C2orf69	0.0330281	0.228993	0.640178	None	volume
C3	-0.0400395	0.112841	0.947532	None	volume
C4BPB	0.0463739	0.035324	1.45193	pos	volume
C5	-0.0305529	0.250522	0.601154	None	volume
C7	-0.0519067	0.0263666	1.57895	neg	volume
C7orf50	0.022878	0.525948	0.279057	None	volume
C8B	-0.0260095	0.579569	0.236895	None	volume
C9	-0.0440251	0.129603	0.887386	None	volume
C9orf40	0.0442732	0.077444	1.11101	None	volume
CA1	-0.0270354	0.473203	0.324953	None	volume
CA11	0.0245359	0.534239	0.272265	None	volume
CA12	-0.0506103	0.00546564	2.26236	neg	volume
CA13	0.0301312	0.267231	0.573114	None	volume
CA14	0.0568005	0.00100471	2.99796	pos	volume
CA2	0.030281	0.40303	0.394663	None	volume
CA3	0.0373038	0.0635977	1.19656	None	volume
CA4	-0.0342202	0.279841	0.553088	None	volume
CA5A	0.0356287	0.290461	0.536913	None	volume
CA6	0.0436146	0.0298976	1.52436	pos	volume
CA7	0.0304963	0.345417	0.461656	None	volume
CA8	0.0433742	0.131364	0.881525	None	volume
CA9	0.0330617	0.300817	0.521698	None	volume
CABP2	0.0434843	0.0711415	1.14788	None	volume
CACNA1C	0.0304504	0.451732	0.345119	None	volume
CACNA1H	-0.023556	0.503225	0.298237	None	volume
CACNB1	-0.0341993	0.188403	0.724912	None	volume
CACNB3	0.036136	0.286769	0.542469	None	volume
CACYBP	0.0291798	0.373512	0.427695	None	volume
CADPS	-0.027898	0.303875	0.517306	None	volume
CALB1	0.0470005	0.051246	1.29034	None	volume
CALB2	-0.0338793	0.263956	0.578469	None	volume
CALCA	0.0447174	0.271209	0.566695	None	volume
CALCB	0.0313625	0.33044	0.480907	None	volume
CALCOCO1	0.0407102	0.0665022	1.17716	None	volume
CALCOCO2	0.028726	0.41601	0.380896	None	volume
CALY	0.0330978	0.374735	0.426276	None	volume
CAMKK1	0.0394133	0.167784	0.77525	None	volume
CAMLG	0.0361834	0.14165	0.848783	None	volume
CAMSAP1	0.037326	0.120722	0.918214	None	volume
CANT1	-0.0437186	0.0411694	1.38543	neg	volume
CAPG	-0.041381	0.118994	0.924475	None	volume
CAPN3	-0.0323576	0.362656	0.440505	None	volume
CAPS	0.0317627	0.375583	0.425295	None	volume
CARHSP1	0.0362328	0.1171	0.931445	None	volume
CASC3	0.0275187	0.51839	0.285343	None	volume
CASP1	-0.032053	0.380081	0.420124	None	volume
CASP10	0.0274458	0.512166	0.290589	None	volume
CASP2	0.0345194	0.149196	0.826244	None	volume
CASP3	0.027813	0.337756	0.471397	None	volume
CASP4	-0.0327182	0.385875	0.413553	None	volume
CASP7	-0.0379346	0.234722	0.629446	None	volume
CASP8	0.0280848	0.366341	0.436114	None	volume
CASP9	0.0251603	0.405208	0.392322	None	volume
CASQ2	0.0302057	0.339945	0.468592	None	volume
CAT	0.0512075	0.0287927	1.54072	pos	volume
CBLIF	-0.0304601	0.458932	0.338251	None	volume
CBLN1	0.0341539	0.236123	0.626862	None	volume
CBLN4	0.0335418	0.287399	0.541515	None	volume
CBS	0.0416419	0.121885	0.914051	None	volume
CBX2	0.0332413	0.311455	0.506605	None	volume
CC2D1A	0.0380986	0.109128	0.962063	None	volume
CCAR2	-0.0276558	0.431165	0.365357	None	volume
CCDC134	0.0377474	0.17883	0.74756	None	volume
CCDC28A	0.039463	0.0264621	1.57738	pos	volume
CCDC50	0.0330644	0.283783	0.547013	None	volume
CCDC80	-0.0296936	0.324271	0.489092	None	volume
CCER2	-0.0340344	0.305735	0.514655	None	volume
CCL11	0.0369554	0.231079	0.636239	None	volume
CCL13	-0.0264134	0.512116	0.290631	None	volume
CCL14	-0.0251498	0.368102	0.434032	None	volume
CCL15	-0.0428324	0.0274608	1.56129	neg	volume
CCL16	0.0392746	0.232742	0.633126	None	volume
CCL17	-0.0258495	0.274322	0.561739	None	volume
CCL18	0.035455	0.327994	0.484134	None	volume
CCL19	-0.0283733	0.477959	0.32061	None	volume
CCL2	0.028008	0.383436	0.416307	None	volume
CCL20	-0.0382769	0.235614	0.627799	None	volume
CCL21	-0.0426629	0.0382929	1.41688	neg	volume
CCL22	-0.0357632	0.222922	0.651847	None	volume
CCL23	0.0374306	0.132648	0.8773	None	volume
CCL24	0.0428623	0.046804	1.32972	pos	volume
CCL25	0.0408368	0.139747	0.854656	None	volume
CCL26	-0.0224151	0.606176	0.217401	None	volume
CCL27	0.0329018	0.195446	0.708974	None	volume
CCL28	-0.0254439	0.457541	0.33957	None	volume
CCL3	-0.0383609	0.193004	0.714433	None	volume
CCL4	-0.0301126	0.245477	0.60999	None	volume
CCL5	-0.0347577	0.225467	0.646917	None	volume
CCL7	0.0317175	0.316567	0.499535	None	volume
CCL8	0.0466527	0.0790106	1.10231	None	volume
CCN1	0.0342671	0.263925	0.578519	None	volume
CCN2	0.0350637	0.304561	0.516326	None	volume
CCN3	0.035278	0.245477	0.60999	None	volume
CCN4	-0.0334079	0.337455	0.471784	None	volume
CCN5	-0.0579247	0.00847433	2.07189	neg	volume
CCND2	0.0286859	0.370521	0.431187	None	volume
CCNE1	-0.0433126	0.118415	0.926594	None	volume
CCS	0.0319625	0.155574	0.808062	None	volume
CCT5	0.0325959	0.368728	0.433294	None	volume
CD101	0.0360783	0.18438	0.734286	None	volume
CD109	0.0403153	0.100041	0.999824	None	volume
CD14	-0.0371986	0.0880827	1.05511	None	volume
CD160	-0.041916	0.0816584	1.088	None	volume
CD163	-0.0307618	0.271078	0.566906	None	volume
CD164	0.0367191	0.204512	0.689281	None	volume
CD164L2	-0.0245489	0.459773	0.337457	None	volume
CD177	-0.0244209	0.523359	0.2812	None	volume
CD1C	0.0375998	0.192717	0.71508	None	volume
CD2	0.0232205	0.602878	0.219771	None	volume
CD200	0.0478327	0.0467915	1.32983	pos	volume
CD200R1	-0.0281967	0.509027	0.293259	None	volume
CD207	-0.0215104	0.468592	0.329205	None	volume
CD209	-0.0301194	0.423678	0.372964	None	volume
CD22	-0.0445183	0.0617611	1.20928	None	volume
CD226	0.0409513	0.118503	0.926272	None	volume
CD244	-0.025977	0.438894	0.35764	None	volume
CD248	0.034473	0.334545	0.475546	None	volume
CD27	-0.0535678	0.00796812	2.09864	neg	volume
CD274	-0.0357734	0.268233	0.571488	None	volume
CD276	-0.0411542	0.0184039	1.73509	neg	volume
CD28	-0.0327916	0.327994	0.484134	None	volume
CD2AP	0.0324757	0.387891	0.411291	None	volume
CD300A	-0.0338343	0.269323	0.569727	None	volume
CD300C	-0.042885	0.0733903	1.13436	None	volume
CD300E	-0.0595361	0.00221033	2.65554	neg	volume
CD300LF	-0.0479844	0.0343581	1.46397	neg	volume
CD300LG	0.0354161	0.24327	0.613911	None	volume
CD302	-0.0403676	0.0593152	1.22683	None	volume
CD33	0.0356133	0.148531	0.828184	None	volume
CD34	0.0547063	0.00547053	2.26197	pos	volume
CD36	0.0259534	0.523359	0.2812	None	volume
CD38	-0.0406752	0.178277	0.748905	None	volume
CD3D	-0.0251898	0.446027	0.350639	None	volume
CD3E	-0.0341855	0.293667	0.532145	None	volume
CD3G	0.0282894	0.422817	0.373847	None	volume
CD4	-0.0406165	0.129348	0.888242	None	volume
CD40	0.0233915	0.599598	0.22214	None	volume
CD40LG	0.0285878	0.46643	0.331213	None	volume
CD46	0.0292496	0.32351	0.490113	None	volume
CD48	-0.0321505	0.348082	0.458319	None	volume
CD5	-0.037231	0.177557	0.750663	None	volume
CD55	0.0285537	0.431049	0.365473	None	volume
CD58	0.0444594	0.0742604	1.12924	None	volume
CD59	-0.0432103	0.0764901	1.11639	None	volume
CD5L	-0.02486	0.53791	0.26929	None	volume
CD6	-0.0332817	0.170042	0.769445	None	volume
CD63	0.0338018	0.32407	0.489361	None	volume
CD69	0.0259684	0.552371	0.257769	None	volume
CD7	-0.0384268	0.229404	0.639398	None	volume
CD70	-0.0310686	0.25254	0.59767	None	volume
CD72	-0.0362925	0.212208	0.673239	None	volume
CD74	-0.0468333	0.0485767	1.31357	neg	volume
CD79B	-0.038515	0.0867209	1.06188	None	volume
CD80	-0.0360314	0.215872	0.665805	None	volume
CD82	0.0315448	0.385788	0.413651	None	volume
CD83	-0.044496	0.063021	1.20051	None	volume
CD84	0.0298883	0.460007	0.337236	None	volume
CD86	0.0312113	0.366341	0.436114	None	volume
CD8A	-0.0339045	0.179049	0.747027	None	volume
CD93	0.0388463	0.149882	0.824251	None	volume
CD99	0.0414896	0.313539	0.503708	None	volume
CD99L2	-0.0318235	0.203897	0.69059	None	volume
CDA	0.0297417	0.431345	0.365175	None	volume
CDAN1	-0.0320283	0.375512	0.425376	None	volume
CDC123	-0.0331511	0.355986	0.448567	None	volume
CDC25A	0.0296936	0.445378	0.351271	None	volume
CDC26	0.0348347	0.175012	0.756933	None	volume
CDC27	0.0399501	0.0728303	1.13769	None	volume
CDC37	0.0337219	0.338084	0.470975	None	volume
CDC42BPB	0.0381644	0.108649	0.963976	None	volume
CDCP1	-0.043177	0.180776	0.74286	None	volume
CDH1	-0.034264	0.32407	0.489361	None	volume
CDH15	-0.0441059	0.053861	1.26873	None	volume
CDH17	-0.036795	0.261343	0.58279	None	volume
CDH2	-0.0407319	0.124785	0.903837	None	volume
CDH22	0.0332975	0.29716	0.52701	None	volume
CDH23	0.0278663	0.427219	0.369349	None	volume
CDH3	-0.0399241	0.064232	1.19225	None	volume
CDH4	0.0287875	0.383739	0.415964	None	volume
CDH5	0.0452776	0.0807831	1.09268	None	volume
CDH6	-0.0344824	0.202153	0.694319	None	volume
CDHR1	-0.0267485	0.436989	0.35953	None	volume
CDHR2	-0.0571196	0.0327886	1.48428	neg	volume
CDHR5	-0.0323747	0.313992	0.503082	None	volume
CDK1	0.048978	0.00834812	2.07841	pos	volume
CDK5RAP3	0.0310238	0.351823	0.453675	None	volume
CDKL5	-0.0277001	0.496355	0.304207	None	volume
CDKN1A	0.035106	0.168022	0.774635	None	volume
CDKN2D	0.0272327	0.355638	0.448992	None	volume
CDNF	0.0478102	0.0908145	1.04184	None	volume
CDON	0.0365993	0.262406	0.581026	None	volume
CDSN	-0.0251286	0.448692	0.348052	None	volume
CEACAM1	0.043472	0.0541782	1.26618	None	volume
CEACAM16	0.0572566	0.00378678	2.42173	pos	volume
CEACAM18	0.0279328	0.485866	0.313484	None	volume
CEACAM19	0.0322336	0.346642	0.460119	None	volume
CEACAM20	-0.0226525	0.59553	0.225097	None	volume
CEACAM21	0.032124	0.381371	0.418653	None	volume
CEACAM3	-0.0313774	0.392522	0.406136	None	volume
CEACAM5	-0.042998	0.0087855	2.05623	neg	volume
CEACAM6	0.0352302	0.260666	0.583916	None	volume
CEACAM8	-0.0391856	0.0242106	1.616	neg	volume
CEBPA	0.0384195	0.0878572	1.05622	None	volume
CEBPB	0.0291076	0.338892	0.469938	None	volume
CELA2A	0.0294702	0.466259	0.331373	None	volume
CELA3A	0.0387956	0.135032	0.869565	None	volume
CELSR2	-0.0376118	0.111763	0.951702	None	volume
CEMIP2	-0.0372893	0.0803356	1.09509	None	volume
CEND1	0.051432	0.0236637	1.62592	pos	volume
CENPF	0.0316527	0.356996	0.447336	None	volume
CENPJ	-0.0414383	0.146977	0.832751	None	volume
CEP112	-0.0276792	0.31818	0.497327	None	volume
CEP152	-0.0305664	0.367878	0.434296	None	volume
CEP164	-0.0254149	0.564202	0.248565	None	volume
CEP170	0.0330775	0.223363	0.650988	None	volume
CEP20	0.029045	0.469729	0.328153	None	volume
CEP290	-0.028772	0.282015	0.549728	None	volume
CEP350	-0.027936	0.396235	0.402048	None	volume
CEP43	0.0317861	0.241393	0.617275	None	volume
CEP85	0.039447	0.0641919	1.19252	None	volume
CERT	0.0345163	0.318962	0.496261	None	volume
CES1	-0.0578908	0.00499827	2.30118	neg	volume
CES2	0.0350583	0.350506	0.455304	None	volume
CES3	0.031001	0.348662	0.457596	None	volume
CETN2	0.0367578	0.110616	0.956181	None	volume
CETN3	0.0310087	0.279082	0.554268	None	volume
CFB	-0.0418312	0.110859	0.95523	None	volume
CFC1	-0.0287265	0.475895	0.322489	None	volume
CFD	-0.0359249	0.12911	0.88904	None	volume
CFH	-0.0441485	0.0723741	1.14042	None	volume
CFHR2	-0.0316495	0.22272	0.652242	None	volume
CFHR4	0.0384901	0.231713	0.63505	None	volume
CFHR5	0.0285951	0.458902	0.33828	None	volume
CFI	-0.0365751	0.193753	0.712752	None	volume
CFP	0.0329433	0.220963	0.65568	None	volume
CGA	0.057078	0.0494952	1.30544	pos	volume
CGB3_CGB5_CGB8	-0.0360612	0.152915	0.815549	None	volume
CGN	-0.0244172	0.589095	0.229814	None	volume
CGREF1	-0.047346	0.0120866	1.9177	neg	volume
CHAC2	0.022525	0.452417	0.344461	None	volume
CHAD	0.0458561	0.021213	1.6734	pos	volume
CHCHD10	-0.037059	0.125377	0.901781	None	volume
CHCHD6	-0.0279169	0.443144	0.353455	None	volume
CHEK2	0.0312403	0.360532	0.443056	None	volume
CHGA	-0.0254729	0.572719	0.242058	None	volume
CHGB	0.045328	0.0541782	1.26618	None	volume
CHI3L1	-0.0470056	0.0195577	1.70868	neg	volume
CHIT1	0.0222286	0.616773	0.209874	None	volume
CHL1	0.0477942	0.0266448	1.57439	pos	volume
CHM	0.0330239	0.291411	0.535494	None	volume
CHMP1A	-0.026378	0.45254	0.344343	None	volume
CHMP6	0.0281297	0.433129	0.363383	None	volume
CHP1	0.0267885	0.408113	0.389219	None	volume
CHRDL1	-0.0476567	0.0729287	1.1371	None	volume
CHRDL2	-0.0442942	0.0560379	1.25152	None	volume
CHRM1	0.025591	0.582375	0.234797	None	volume
CIAPIN1	0.0310352	0.273866	0.562461	None	volume
CILP	-0.0498725	0.0306713	1.51327	neg	volume
CINP	-0.0344054	0.19173	0.717309	None	volume
CIRBP	0.0275379	0.45925	0.337951	None	volume
CIT	-0.0369964	0.187312	0.727434	None	volume
CKAP4	-0.0423307	0.0435329	1.36118	neg	volume
CKB	0.0500408	0.0318262	1.49721	pos	volume
CKMT1A_CKMT1B	0.0330636	0.175374	0.756035	None	volume
CLASP1	0.0297323	0.320737	0.493851	None	volume
CLC	-0.0340358	0.217473	0.662594	None	volume
CLEC10A	0.0369554	0.270723	0.567474	None	volume
CLEC11A	-0.0318409	0.291357	0.535575	None	volume
CLEC12A	0.0315245	0.266842	0.573745	None	volume
CLEC14A	0.0291137	0.426034	0.370556	None	volume
CLEC1A	-0.0315454	0.39997	0.397973	None	volume
CLEC1B	-0.0259522	0.47027	0.327652	None	volume
CLEC2L	-0.0323645	0.343216	0.464432	None	volume
CLEC3B	0.0420418	0.0938963	1.02735	None	volume
CLEC4A	0.0368349	0.215129	0.667301	None	volume
CLEC4C	-0.0236109	0.622015	0.206199	None	volume
CLEC4D	-0.0378086	0.0733903	1.13436	None	volume
CLEC4G	-0.046246	0.0481992	1.31696	neg	volume
CLEC4M	0.0338305	0.33121	0.479896	None	volume
CLEC5A	-0.0421991	0.120086	0.920508	None	volume
CLEC6A	-0.0427836	0.0783847	1.10577	None	volume
CLEC7A	-0.0294675	0.469144	0.328694	None	volume
CLGN	-0.040271	0.187182	0.727736	None	volume
CLIC5	-0.0477943	0.0288546	1.53979	neg	volume
CLINT1	0.0316593	0.383572	0.416153	None	volume
CLIP2	0.0408659	0.0471246	1.32675	pos	volume
CLMP	-0.049018	0.0491359	1.3086	neg	volume
CLNS1A	-0.0224882	0.629932	0.200706	None	volume
CLPP	0.0318702	0.391195	0.407606	None	volume
CLPS	0.0365552	0.220842	0.655918	None	volume
CLSPN	-0.0292859	0.448071	0.348653	None	volume
CLSTN1	0.0279015	0.444328	0.352296	None	volume
CLSTN2	-0.0406114	0.0778349	1.10883	None	volume
CLSTN3	0.0275389	0.467489	0.330228	None	volume
CLTA	0.0356519	0.283602	0.54729	None	volume
CLU	-0.027178	0.444099	0.35252	None	volume
CLUL1	0.0248205	0.473606	0.324583	None	volume
CMC1	0.0277275	0.510724	0.291814	None	volume
CMIP	0.0254247	0.515833	0.287491	None	volume
CNDP1	-0.0358711	0.074777	1.12623	None	volume
CNGB3	-0.0396225	0.0747237	1.12654	None	volume
CNP	-0.0271501	0.494592	0.305753	None	volume
CNPY2	0.0374144	0.165405	0.781453	None	volume
CNPY4	0.0299492	0.267689	0.57237	None	volume
CNST	0.0347298	0.320365	0.494355	None	volume
CNTF	0.0284132	0.502583	0.298792	None	volume
CNTN1	0.0511991	0.0376304	1.42446	pos	volume
CNTN2	0.0615837	0.00148215	2.82911	pos	volume
CNTN3	-0.0380865	0.250522	0.601154	None	volume
CNTN4	0.0492419	0.0568766	1.24507	None	volume
CNTN5	0.0503138	0.0387683	1.41152	pos	volume
CNTNAP2	0.045475	0.0269804	1.56895	pos	volume
CNTNAP4	0.0308313	0.308975	0.510076	None	volume
COCH	-0.0395687	0.14012	0.853499	None	volume
COL15A1	-0.0320055	0.350506	0.455304	None	volume
COL18A1	-0.0442727	0.0821728	1.08527	None	volume
COL1A1	0.0525258	0.00978955	2.00924	pos	volume
COL24A1	0.0269628	0.49486	0.305517	None	volume
COL28A1	0.0307011	0.339404	0.469283	None	volume
COL2A1	-0.0254034	0.500013	0.301018	None	volume
COL3A1	-0.0329933	0.308249	0.511098	None	volume
COL4A1	0.0402955	0.0573794	1.24124	None	volume
COL4A4	-0.0301893	0.370436	0.431286	None	volume
COL5A1	0.0367294	0.19173	0.717309	None	volume
COL6A3	-0.0427221	0.0425237	1.37137	neg	volume
COL9A1	0.0375023	0.120778	0.918013	None	volume
COL9A2	-0.0423034	0.0876611	1.05719	None	volume
COLEC12	-0.0677193	0.000423136	3.37352	neg	volume
COMMD1	0.0344965	0.23566	0.627714	None	volume
COMMD9	0.0388958	0.146877	0.833046	None	volume
COMP	0.0400229	0.0772006	1.11238	None	volume
COMT	0.0324859	0.203435	0.691575	None	volume
COPB2	0.0264579	0.511137	0.291463	None	volume
COPE	-0.0337076	0.27803	0.555908	None	volume
COQ7	0.0319736	0.233826	0.631107	None	volume
CORO1A	0.0372133	0.0896443	1.04748	None	volume
CORO6	-0.0305113	0.258746	0.587127	None	volume
COX5B	0.0303028	0.431345	0.365175	None	volume
COX6B1	0.0316102	0.327997	0.484131	None	volume
CPA1	0.0275136	0.376543	0.424185	None	volume
CPA2	-0.0240341	0.608583	0.21568	None	volume
CPA4	-0.0286703	0.448633	0.348109	None	volume
CPB1	-0.0319575	0.230998	0.636392	None	volume
CPB2	0.0345454	0.254431	0.594431	None	volume
CPE	0.049989	0.0409745	1.38749	pos	volume
CPLX2	0.0275177	0.526276	0.278787	None	volume
CPM	-0.0482606	0.0541931	1.26606	None	volume
CPOX	0.0393555	0.229645	0.638942	None	volume
CPPED1	-0.0321119	0.199907	0.699171	None	volume
CPQ	0.0263891	0.415928	0.380982	None	volume
CPTP	0.0271852	0.454303	0.342655	None	volume
CPVL	0.0409974	0.083289	1.07941	None	volume
CPXM1	-0.0239664	0.580032	0.236548	None	volume
CPXM2	-0.0392775	0.216005	0.665537	None	volume
CR1	0.0283297	0.261258	0.582931	None	volume
CR2	-0.0356243	0.216873	0.663795	None	volume
CRACR2A	0.0358496	0.143175	0.844131	None	volume
CRADD	0.0270767	0.390806	0.408038	None	volume
CREB3	-0.0235868	0.458902	0.33828	None	volume
CREBZF	0.0296371	0.38235	0.417539	None	volume
CREG1	-0.0358342	0.234241	0.630337	None	volume
CRELD1	-0.0482391	0.00782147	2.10671	neg	volume
CRELD2	-0.0339287	0.24975	0.602495	None	volume
CRH	0.0446132	0.0316987	1.49896	pos	volume
CRHBP	0.0410321	0.105401	0.977154	None	volume
CRHR1	0.0396235	0.0890406	1.05041	None	volume
CRIM1	-0.035925	0.0845388	1.07294	None	volume
CRIP2	-0.038949	0.087116	1.0599	None	volume
CRISP2	0.039587	0.28073	0.551711	None	volume
CRISP3	0.0348755	0.314501	0.502378	None	volume
CRKL	0.0297517	0.31009	0.508512	None	volume
CRLF1	-0.0664908	1.05048e-05	4.97861	neg	volume
CRNN	0.0361936	0.220406	0.656777	None	volume
CRTAC1	0.0383825	0.102863	0.987739	None	volume
CRTAM	-0.027595	0.340383	0.468032	None	volume
CRTAP	-0.0357662	0.291882	0.534793	None	volume
CRX	0.0272391	0.338258	0.470752	None	volume
CRYBB1	0.028347	0.401055	0.396796	None	volume
CRYBB2	-0.0332307	0.231294	0.635835	None	volume
CRYGD	0.0314182	0.314345	0.502593	None	volume
CRYM	0.0331538	0.256379	0.591118	None	volume
CRYZL1	0.0266841	0.482497	0.316505	None	volume
CSDE1	-0.0313433	0.41723	0.379625	None	volume
CSF1	-0.0588384	0.000449272	3.34749	neg	volume
CSF1R	0.0299566	0.401434	0.396386	None	volume
CSF2	-0.0341613	0.225395	0.647056	None	volume
CSF2RA	-0.0293867	0.291357	0.535575	None	volume
CSF2RB	0.0327492	0.136013	0.86642	None	volume
CSF3	-0.0421176	0.0363906	1.43901	neg	volume
CSF3R	-0.0282729	0.418566	0.378236	None	volume
CSH1	-0.0379639	0.185929	0.730654	None	volume
CSNK1D	0.0296197	0.296215	0.528393	None	volume
CSNK2A1	0.0239752	0.560876	0.251134	None	volume
CSPG4	0.036329	0.139311	0.856015	None	volume
CSPG5	-0.0309159	0.412257	0.384831	None	volume
CSRP3	0.027083	0.533875	0.27256	None	volume
CST1	0.0423527	0.106675	0.971938	None	volume
CST3	-0.0433489	0.110616	0.956181	None	volume
CST5	-0.0294183	0.407131	0.390266	None	volume
CST6	-0.038467	0.105294	0.977596	None	volume
CST7	-0.0262722	0.393381	0.405187	None	volume
CSTB	0.0347957	0.328923	0.482905	None	volume
CTAG1A_CTAG1B	-0.0283173	0.454981	0.342007	None	volume
CTBS	-0.0323509	0.31145	0.506611	None	volume
CTF1	0.0335835	0.345332	0.461763	None	volume
CTHRC1	-0.042618	0.0551461	1.25848	None	volume
CTLA4	-0.026341	0.357257	0.44702	None	volume
CTNNA1	0.0244095	0.597847	0.22341	None	volume
CTRB1	-0.0250728	0.579171	0.237193	None	volume
CTRC	-0.0284045	0.30694	0.512946	None	volume
CTRL	0.0447348	0.0231681	1.63511	pos	volume
CTSB	0.0364813	0.280207	0.552521	None	volume
CTSC	-0.0361257	0.0973014	1.01188	None	volume
CTSD	-0.0416705	0.0483288	1.31579	neg	volume
CTSE	-0.0265173	0.545159	0.263477	None	volume
CTSF	0.0281456	0.37243	0.428956	None	volume
CTSH	0.0315409	0.373804	0.427356	None	volume
CTSL	-0.042309	0.0707687	1.15016	None	volume
CTSO	0.0220272	0.640843	0.193248	None	volume
CTSS	-0.0382526	0.0657367	1.18219	None	volume
CTSV	-0.0266652	0.554206	0.256329	None	volume
CTSZ	-0.0343412	0.277015	0.557497	None	volume
CUZD1	0.0380057	0.147061	0.832502	None	volume
CWC15	0.0369639	0.168262	0.774014	None	volume
CX3CL1	-0.0337213	0.146977	0.832751	None	volume
CXADR	-0.0355297	0.218095	0.661354	None	volume
CXCL1	0.025635	0.503135	0.298316	None	volume
CXCL10	-0.0350695	0.202937	0.692638	None	volume
CXCL11	-0.0392876	0.0219216	1.65913	neg	volume
CXCL12	-0.0286546	0.443556	0.353051	None	volume
CXCL13	-0.0366357	0.138283	0.859232	None	volume
CXCL14	0.0269528	0.589375	0.229608	None	volume
CXCL16	-0.0345938	0.17713	0.751708	None	volume
CXCL17	-0.034556	0.18351	0.736341	None	volume
CXCL3	0.0365297	0.197826	0.703716	None	volume
CXCL5	-0.0304152	0.345452	0.461612	None	volume
CXCL6	-0.0295407	0.439028	0.357508	None	volume
CXCL8	-0.0335775	0.334137	0.476075	None	volume
CXCL9	-0.0290781	0.465823	0.331779	None	volume
CYB5A	0.0279282	0.484172	0.315	None	volume
CYB5R2	0.0289109	0.388107	0.411048	None	volume
CYP24A1	-0.0303295	0.344267	0.463105	None	volume
CYTH3	0.0311205	0.413105	0.383939	None	volume
CYTL1	0.0357728	0.234039	0.630712	None	volume
DAAM1	0.0336622	0.249911	0.602214	None	volume
DAB2	0.0309754	0.275063	0.560568	None	volume
DAG1	0.0267131	0.375512	0.425376	None	volume
DAND5	0.0249946	0.553491	0.25689	None	volume
DAPK2	0.0285672	0.355986	0.448567	None	volume
DAPP1	0.0329657	0.186776	0.728678	None	volume
DARS1	0.0340186	0.191633	0.71753	None	volume
DBH	0.0410887	0.0529759	1.27592	None	volume
DBI	0.0304879	0.357589	0.446616	None	volume
DBN1	0.0382731	0.102585	0.988914	None	volume
DBNL	0.0357452	0.150216	0.823284	None	volume
DCBLD2	0.0284455	0.464405	0.333103	None	volume
DCC	0.0270255	0.464749	0.332781	None	volume
DCDC2C	-0.0417003	0.143416	0.843403	None	volume
DCLRE1C	0.0267452	0.492563	0.307539	None	volume
DCN	0.027166	0.480685	0.318139	None	volume
DCTD	-0.0318973	0.382159	0.417755	None	volume
DCTN1	0.0345388	0.180777	0.742857	None	volume
DCTN2	0.0309082	0.26445	0.577656	None	volume
DCTN6	0.0380908	0.0902356	1.04462	None	volume
DCTPP1	0.0313174	0.321996	0.49215	None	volume
DCUN1D1	0.0228675	0.596912	0.22409	None	volume
DCUN1D2	-0.047725	0.0618514	1.20865	None	volume
DCXR	0.0452794	0.117691	0.929257	None	volume
DDA1	-0.0318169	0.256901	0.590235	None	volume
DDAH1	-0.0256537	0.502583	0.298792	None	volume
DDC	0.0317524	0.304561	0.516326	None	volume
DDHD2	0.0252318	0.507466	0.294593	None	volume
DDI2	0.0391548	0.17411	0.759176	None	volume
DDR1	-0.0256295	0.568129	0.245553	None	volume
DDT	-0.0281632	0.435938	0.360575	None	volume
DDX1	-0.0420797	0.0297824	1.52604	neg	volume
DDX25	-0.0279325	0.495942	0.304569	None	volume
DDX39A	-0.0387554	0.131364	0.881525	None	volume
DDX4	-0.0282874	0.481163	0.317708	None	volume
DDX53	0.0231772	0.631595	0.199561	None	volume
DDX58	-0.0281396	0.418221	0.378594	None	volume
DECR1	0.0395097	0.201719	0.695253	None	volume
DEFA1_DEFA1B	-0.0433475	0.0618099	1.20894	None	volume
DEFB103A_DEFB103B	0.032806	0.380335	0.419834	None	volume
DEFB104A_DEFB104B	-0.0310565	0.457541	0.33957	None	volume
DEFB116	-0.0241386	0.523597	0.281003	None	volume
DEFB118	0.0375055	0.241505	0.617074	None	volume
DEFB4A_DEFB4B	-0.0251188	0.611727	0.213442	None	volume
DENND2B	0.0318835	0.313679	0.503515	None	volume
DENR	0.0337141	0.278594	0.555028	None	volume
DFFA	0.0254762	0.444306	0.352318	None	volume
DGCR6	-0.0392466	0.138757	0.857745	None	volume
DGKA	-0.0324619	0.0929067	1.03195	None	volume
DGKZ	0.0402771	0.197177	0.705144	None	volume
DHODH	-0.0278356	0.374029	0.427095	None	volume
DHPS	0.026291	0.546018	0.262793	None	volume
DHRS4L2	0.0369907	0.192533	0.715494	None	volume
DIABLO	0.0294085	0.283783	0.547013	None	volume
DIPK1C	0.0349849	0.237113	0.625045	None	volume
DIPK2B	0.039056	0.240185	0.619455	None	volume
DKK1	-0.0335601	0.118967	0.924575	None	volume
DKK3	0.0491064	0.0269804	1.56895	pos	volume
DKK4	0.0354194	0.282015	0.549728	None	volume
DKKL1	0.0352812	0.230115	0.638054	None	volume
DLG4	0.0357018	0.157737	0.802066	None	volume
DLGAP5	-0.0253616	0.347035	0.459626	None	volume
DLK1	0.0457767	0.0541039	1.26677	None	volume
DLL1	-0.0413022	0.153357	0.814297	None	volume
DLL4	0.0320001	0.291882	0.534793	None	volume
DMD	-0.0303817	0.246257	0.608611	None	volume
DMP1	0.0632671	0.00105773	2.97563	pos	volume
DNAJA1	-0.0285839	0.351698	0.45383	None	volume
DNAJA2	0.03235	0.23878	0.622003	None	volume
DNAJA4	0.0443342	0.0416833	1.38004	pos	volume
DNAJB1	0.0287428	0.35129	0.454335	None	volume
DNAJB14	-0.0278372	0.33557	0.474216	None	volume
DNAJB2	0.0286847	0.254907	0.593618	None	volume
DNAJB6	0.0301837	0.345332	0.461763	None	volume
DNAJB8	0.0305757	0.280624	0.551876	None	volume
DNAJC21	0.0248186	0.470988	0.32699	None	volume
DNAJC6	0.032649	0.287191	0.541829	None	volume
DNAJC9	0.0261473	0.334735	0.475298	None	volume
DNER	0.0630675	0.000615394	3.21085	pos	volume
DNLZ	-0.0261134	0.470347	0.327582	None	volume
DNM1	0.0295838	0.391648	0.407104	None	volume
DNM3	0.0302533	0.300817	0.521698	None	volume
DNMBP	0.0371811	0.118994	0.924475	None	volume
DNPEP	0.0350348	0.267932	0.571976	None	volume
DNPH1	0.0269378	0.489421	0.310318	None	volume
DOC2B	0.0410509	0.135303	0.868692	None	volume
DOCK9	-0.0341692	0.329557	0.482069	None	volume
DOK1	0.0352413	0.237948	0.623518	None	volume
DOK2	0.0295779	0.283881	0.546863	None	volume
DPEP1	0.0442933	0.065629	1.1829	None	volume
DPEP2	0.0291711	0.454288	0.342669	None	volume
DPP10	0.0528905	0.00224886	2.64804	pos	volume
DPP4	0.0582417	0.00302586	2.51915	pos	volume
DPP6	0.0586468	2.56608e-05	4.59073	pos	volume
DPP7	0.0334816	0.354272	0.450663	None	volume
DPT	0.0433159	0.193004	0.714433	None	volume
DPY30	0.0309132	0.425512	0.371088	None	volume
DRAXIN	0.0464235	0.0642151	1.19236	None	volume
DRG2	0.0244889	0.533357	0.272982	None	volume
DSC2	-0.0328756	0.345332	0.461763	None	volume
DSCAM	0.0303444	0.402808	0.394901	None	volume
DSG2	0.0407691	0.0180562	1.74337	pos	volume
DSG3	0.0372532	0.192188	0.716273	None	volume
DSG4	0.0275021	0.363684	0.439276	None	volume
DTD1	0.0330819	0.289191	0.538815	None	volume
DTNB	0.0331914	0.242114	0.61598	None	volume
DTX2	0.0366926	0.0676172	1.16994	None	volume
DTX3	-0.03196	0.471623	0.326405	None	volume
DTYMK	0.0235547	0.629244	0.201181	None	volume
DUOX2	-0.0248015	0.470059	0.327847	None	volume
DUSP13	0.0282352	0.329521	0.482117	None	volume
DUSP29	-0.0290211	0.333131	0.477385	None	volume
DUSP3	0.0372623	0.210434	0.676883	None	volume
DUT	-0.0266958	0.280624	0.551876	None	volume
DXO	-0.0288291	0.413749	0.383263	None	volume
DYNC1H1	-0.0332464	0.340383	0.468032	None	volume
DYNLT1	0.0384907	0.256379	0.591118	None	volume
DYNLT3	0.0302275	0.458902	0.33828	None	volume
EBAG9	0.0302724	0.293342	0.532625	None	volume
EBI3_IL27	-0.0317504	0.368248	0.433859	None	volume
ECE1	0.0417349	0.115331	0.938054	None	volume
ECHDC3	0.0318717	0.344331	0.463024	None	volume
ECHS1	0.0285395	0.462508	0.334881	None	volume
ECI2	-0.0281503	0.490136	0.309683	None	volume
ECM1	0.0311526	0.357226	0.447057	None	volume
ECSCR	0.0302698	0.277267	0.557102	None	volume
EDA2R	-0.0484323	0.161954	0.790609	None	volume
EDAR	-0.0330464	0.282162	0.549502	None	volume
EDDM3B	-0.0514793	0.176445	0.75339	None	volume
EDEM2	0.0410146	0.186475	0.72938	None	volume
EDF1	0.0310364	0.339261	0.469466	None	volume
EDIL3	-0.0361506	0.299956	0.522943	None	volume
EDN1	-0.0324457	0.335143	0.47477	None	volume
EDNRB	-0.0341155	0.192673	0.715178	None	volume
EEF1D	0.0310283	0.282162	0.549502	None	volume
EFCAB14	-0.0301615	0.410107	0.387103	None	volume
EFCAB2	-0.0343087	0.318686	0.496637	None	volume
EFEMP1	-0.0439252	0.109587	0.96024	None	volume
EFHD1	0.0293867	0.454049	0.342897	None	volume
EFNA1	-0.0355482	0.216202	0.665141	None	volume
EFNA4	-0.0517517	0.00962314	2.01668	neg	volume
EFNB2	0.026814	0.530015	0.275712	None	volume
EGF	-0.0298433	0.353033	0.452185	None	volume
EGFL7	-0.0436734	0.133191	0.875526	None	volume
EGFLAM	0.0453895	0.0497892	1.30287	pos	volume
EGFR	0.0441504	0.0578969	1.23734	None	volume
EGLN1	-0.0341377	0.273457	0.563111	None	volume
EHBP1	0.0298384	0.356996	0.447336	None	volume
EHD3	0.030958	0.349935	0.456012	None	volume
EIF1AX	0.0342627	0.272667	0.564367	None	volume
EIF2AK2	0.029233	0.374735	0.426276	None	volume
EIF2AK3	0.040001	0.0777756	1.10916	None	volume
EIF2S2	0.0394306	0.15197	0.818241	None	volume
EIF4B	0.0315158	0.262397	0.581041	None	volume
EIF4E	0.028853	0.415875	0.381037	None	volume
EIF4EBP1	0.0292242	0.234241	0.630337	None	volume
EIF4G1	0.0349571	0.166894	0.77756	None	volume
EIF4G3	0.0476033	0.0343892	1.46358	pos	volume
EIF5	-0.0303452	0.39647	0.40179	None	volume
EIF5A	-0.0317488	0.262591	0.580721	None	volume
ELAC1	0.024124	0.552371	0.257769	None	volume
ELAVL4	-0.0411497	0.172964	0.762043	None	volume
ELN	0.0388557	0.29953	0.52356	None	volume
ELOA	-0.0252825	0.404951	0.392598	None	volume
ELOB	0.0303094	0.461991	0.335367	None	volume
ENAH	-0.0269853	0.24094	0.618091	None	volume
ENDOU	-0.027125	0.411602	0.385523	None	volume
ENG	-0.0360546	0.281601	0.550365	None	volume
ENO1	-0.0295627	0.35625	0.448245	None	volume
ENO2	0.032059	0.241448	0.617176	None	volume
ENO3	-0.0385702	0.270139	0.568412	None	volume
ENOPH1	0.039403	0.187764	0.726387	None	volume
ENOX2	0.0337963	0.197177	0.705144	None	volume
ENPEP	-0.0394801	0.171399	0.765993	None	volume
ENPP2	-0.0396017	0.196048	0.707639	None	volume
ENPP5	0.0609012	0.0027925	2.55401	pos	volume
ENPP6	0.044144	0.0325321	1.48769	pos	volume
ENPP7	-0.0331489	0.2281	0.641875	None	volume
ENSA	0.0322866	0.311065	0.507148	None	volume
ENTPD2	0.0380463	0.177676	0.750372	None	volume
ENTPD5	0.0395605	0.0701207	1.15415	None	volume
ENTPD6	0.041676	0.109587	0.96024	None	volume
ENTR1	-0.0413718	0.174811	0.75743	None	volume
EP300	0.0359407	0.218084	0.661376	None	volume
EPB41L5	-0.0362721	0.238072	0.623291	None	volume
EPCAM	-0.0359548	0.257616	0.589027	None	volume
EPGN	0.0378129	0.0818207	1.08714	None	volume
EPHA1	-0.0422872	0.0791899	1.10133	None	volume
EPHA10	0.0328246	0.284076	0.546565	None	volume
EPHA2	-0.0419715	0.0574903	1.24041	None	volume
EPHA4	0.0424325	0.0185173	1.73242	pos	volume
EPHB4	-0.0410276	0.0557809	1.25351	None	volume
EPHB6	0.0325854	0.304561	0.516326	None	volume
EPHX2	0.0292239	0.474564	0.323705	None	volume
EPN1	0.0283292	0.37671	0.423993	None	volume
EPO	-0.0341252	0.203171	0.692139	None	volume
EPPK1	0.025752	0.538404	0.268892	None	volume
EPS8L2	0.0347362	0.251207	0.599968	None	volume
ERBB2	0.0435496	0.0602738	1.21987	None	volume
ERBB3	0.0512269	0.0133925	1.87314	pos	volume
ERBB4	0.038839	0.185757	0.731054	None	volume
ERBIN	0.0282315	0.355986	0.448567	None	volume
ERC2	0.0275909	0.363033	0.440054	None	volume
ERCC1	0.0335343	0.311455	0.506605	None	volume
EREG	-0.0352726	0.204146	0.69006	None	volume
ERI1	-0.0330811	0.228856	0.640438	None	volume
ERMAP	-0.0379926	0.0376304	1.42446	neg	volume
ERN1	0.0270225	0.512193	0.290567	None	volume
ERP29	0.0254683	0.5118	0.2909	None	volume
ERP44	-0.028639	0.261504	0.582522	None	volume
ERVV-1	-0.028107	0.451247	0.345585	None	volume
ESAM	0.0377389	0.246698	0.607834	None	volume
ESM1	0.0406247	0.0545444	1.26325	None	volume
ESPL1	0.0323988	0.369949	0.431858	None	volume
ESR1	-0.0425626	0.133342	0.875034	None	volume
ESYT2	-0.0316318	0.395354	0.403014	None	volume
EVI2B	0.0234032	0.602878	0.219771	None	volume
EVI5	0.0340503	0.272236	0.565054	None	volume
EVPL	0.0291044	0.390285	0.408618	None	volume
EXOSC10	-0.0363933	0.218542	0.660464	None	volume
EXTL1	0.0346323	0.31579	0.500602	None	volume
EZR	-0.0458498	0.0495869	1.30463	neg	volume
F10	-0.0517931	0.0118474	1.92638	neg	volume
F11	-0.038155	0.138502	0.858544	None	volume
F11R	0.0307564	0.421141	0.375572	None	volume
F12	-0.0286584	0.468924	0.328897	None	volume
F13B	-0.0374129	0.210925	0.675872	None	volume
F2	0.0310061	0.278216	0.555618	None	volume
F2R	0.0294704	0.312356	0.50535	None	volume
F3	0.0379362	0.202953	0.692604	None	volume
F7	-0.0344673	0.256881	0.590268	None	volume
F9	-0.049603	0.00575879	2.23967	neg	volume
FABP1	-0.0488766	0.0343729	1.46378	neg	volume
FABP2	0.0409956	0.197826	0.703716	None	volume
FABP3	-0.0422341	0.0485094	1.31417	neg	volume
FABP4	0.0549638	0.0427766	1.36879	pos	volume
FABP5	0.0265528	0.538451	0.268854	None	volume
FABP6	-0.0336597	0.182862	0.737876	None	volume
FABP9	0.0331538	0.385215	0.414297	None	volume
FADD	0.031734	0.219138	0.659282	None	volume
FAM13A	-0.0326175	0.362482	0.440713	None	volume
FAM171A2	-0.0349381	0.26589	0.575298	None	volume
FAM171B	0.0350093	0.196451	0.706747	None	volume
FAM172A	0.0309068	0.360503	0.443091	None	volume
FAM20A	0.0445598	0.0571928	1.24266	None	volume
FAM3B	-0.0244032	0.469144	0.328694	None	volume
FAM3C	0.0296286	0.472031	0.32603	None	volume
FAM3D	-0.0296454	0.32592	0.486888	None	volume
FAP	0.0386651	0.155937	0.807052	None	volume
FARSA	0.0353955	0.234447	0.629955	None	volume
FAS	-0.0270452	0.53935	0.268129	None	volume
FASLG	0.0474757	0.00220569	2.65645	pos	volume
FBLN2	0.0390599	0.202781	0.692972	None	volume
FBN2	-0.0359707	0.158713	0.799388	None	volume
FBP1	-0.0377474	0.197826	0.703716	None	volume
FCAMR	-0.0382776	0.17083	0.767436	None	volume
FCAR	-0.0378023	0.161296	0.792377	None	volume
FCER1A	0.0315843	0.314495	0.502386	None	volume
FCER2	-0.0369595	0.175314	0.756183	None	volume
FCGR2A	-0.0269152	0.382771	0.417061	None	volume
FCGR2B	-0.0388305	0.0581635	1.23535	None	volume
FCGR3B	-0.0323829	0.372175	0.429253	None	volume
FCN1	-0.0336559	0.177475	0.750862	None	volume
FCN2	-0.031588	0.309375	0.509514	None	volume
FCRL1	-0.0432756	0.0494396	1.30592	neg	volume
FCRL2	-0.0363118	0.228174	0.641734	None	volume
FCRL3	-0.0422434	0.131068	0.882503	None	volume
FCRL5	-0.0406133	0.0615975	1.21044	None	volume
FCRL6	-0.0369119	0.0754416	1.12239	None	volume
FCRLB	0.0430669	0.133937	0.8731	None	volume
FDX1	0.034769	0.334137	0.476075	None	volume
FDX2	-0.0231168	0.614532	0.211455	None	volume
FEN1	-0.0305669	0.455598	0.341419	None	volume
FES	0.0326843	0.350012	0.455917	None	volume
FETUB	-0.0443997	0.0639108	1.19443	None	volume
FGA	-0.0419364	0.112685	0.948135	None	volume
FGD3	0.0335919	0.278429	0.555286	None	volume
FGF12	0.0372302	0.174467	0.758287	None	volume
FGF16	0.0318988	0.277338	0.556991	None	volume
FGF19	-0.0370726	0.111311	0.953461	None	volume
FGF2	-0.0322764	0.277399	0.556896	None	volume
FGF20	0.0369555	0.195558	0.708724	None	volume
FGF21	-0.0602496	0.000121931	3.91389	neg	volume
FGF23	-0.0334314	0.283754	0.547058	None	volume
FGF3	-0.0331557	0.156524	0.80542	None	volume
FGF5	-0.0390442	0.263113	0.579858	None	volume
FGF6	0.0348762	0.193177	0.714044	None	volume
FGF7	0.0240369	0.396195	0.40209	None	volume
FGF9	-0.0363349	0.124041	0.906436	None	volume
FGFBP1	0.0528936	0.00333553	2.47684	pos	volume
FGFBP2	0.0302303	0.452774	0.344119	None	volume
FGFBP3	0.0427094	0.118967	0.924575	None	volume
FGFR2	0.0446223	0.0524281	1.28044	None	volume
FGFR4	-0.038545	0.254613	0.594119	None	volume
FGL1	0.0332136	0.406018	0.391455	None	volume
FGR	-0.0323078	0.404143	0.393465	None	volume
FH	-0.028899	0.468924	0.328897	None	volume
FHIP2A	0.0266552	0.461922	0.335431	None	volume
FHIT	0.0321445	0.385825	0.41361	None	volume
FIS1	0.0272298	0.355986	0.448567	None	volume
FKBP14	0.0295294	0.393341	0.405231	None	volume
FKBP1B	0.0304325	0.256881	0.590268	None	volume
FKBP4	-0.0238036	0.549678	0.259892	None	volume
FKBP5	0.0277311	0.437252	0.359268	None	volume
FKBP7	0.0344726	0.220521	0.656551	None	volume
FKBPL	0.032959	0.228174	0.641734	None	volume
FLI1	0.0375064	0.177557	0.750663	None	volume
FLRT2	-0.0450783	0.0803805	1.09485	None	volume
FLT1	0.0311371	0.334137	0.476075	None	volume
FLT3	0.0428441	0.0716368	1.14486	None	volume
FLT3LG	0.0294698	0.427865	0.368693	None	volume
FLT4	-0.0391872	0.0515544	1.28773	None	volume
FMNL1	-0.031216	0.355986	0.448567	None	volume
FMR1	0.0262982	0.464902	0.332639	None	volume
FN1	0.0304074	0.30694	0.512946	None	volume
FNDC1	-0.0289971	0.390097	0.408827	None	volume
FNTA	0.0340516	0.338892	0.469938	None	volume
FOLH1	0.0288393	0.385825	0.41361	None	volume
FOLR1	-0.0288892	0.310815	0.507497	None	volume
FOLR2	-0.0403369	0.175867	0.754816	None	volume
FOLR3	-0.0486076	0.00972719	2.01201	neg	volume
FOS	-0.0289174	0.323562	0.490042	None	volume
FOSB	0.022394	0.561379	0.250744	None	volume
FOXJ3	0.0266576	0.406225	0.391234	None	volume
FOXO1	0.0316971	0.246257	0.608611	None	volume
FOXO3	-0.0387793	0.209538	0.678737	None	volume
FRMD4B	0.0302219	0.354975	0.449802	None	volume
FRMD7	-0.0252208	0.469859	0.328032	None	volume
FRZB	-0.032121	0.3937	0.404835	None	volume
FSHB	0.0552597	0.038875	1.41033	pos	volume
FST	-0.032313	0.271313	0.566529	None	volume
FSTL1	-0.0329891	0.234447	0.629955	None	volume
FSTL3	-0.065758	0.00072384	3.14036	neg	volume
FTCD	-0.0354565	0.229408	0.639391	None	volume
FUCA1	-0.0230984	0.466793	0.330875	None	volume
FUOM	0.0436486	0.106455	0.972835	None	volume
FURIN	-0.0410228	0.0574903	1.24041	None	volume
FUS	-0.0331447	0.290545	0.536787	None	volume
FUT1	-0.0331122	0.146432	0.834363	None	volume
FUT3_FUT5	-0.0327305	0.265233	0.576372	None	volume
FUT8	-0.0329706	0.263703	0.578885	None	volume
FXN	-0.0276375	0.415353	0.381583	None	volume
FXYD5	0.02792	0.400926	0.396935	None	volume
FYB1	0.0309748	0.274199	0.561935	None	volume
FZD10	-0.0290429	0.484871	0.314374	None	volume
FZD8	-0.0247771	0.559996	0.251815	None	volume
GABARAP	0.0288964	0.416778	0.380095	None	volume
GABARAPL1	0.021411	0.652077	0.185701	None	volume
GABRA4	0.0328231	0.311864	0.506035	None	volume
GAD1	-0.0289498	0.290461	0.536913	None	volume
GAD2	0.0342496	0.190127	0.720956	None	volume
GADD45B	0.0311044	0.376445	0.424299	None	volume
GADD45GIP1	0.024316	0.554188	0.256342	None	volume
GAGE2A	0.0328249	0.312653	0.504937	None	volume
GAL	0.0327874	0.388918	0.410142	None	volume
GALNT10	-0.028677	0.35625	0.448245	None	volume
GALNT2	-0.0397536	0.179584	0.745732	None	volume
GALNT3	-0.0353056	0.294737	0.530565	None	volume
GALNT5	0.0347712	0.262248	0.581288	None	volume
GALNT7	0.032514	0.316567	0.499535	None	volume
GAMT	0.0271414	0.527772	0.277553	None	volume
GAPDH	-0.0460786	0.0401836	1.39595	neg	volume
GART	0.0244978	0.504946	0.296755	None	volume
GAS2	0.0350682	0.213787	0.670019	None	volume
GAS6	-0.0417793	0.0574903	1.24041	None	volume
GASK1A	0.0394286	0.211815	0.674043	None	volume
GAST	-0.0320341	0.407422	0.389956	None	volume
GATA3	-0.0296533	0.366328	0.43613	None	volume
GATD3	-0.0374342	0.247463	0.60649	None	volume
GBA	-0.0317513	0.357015	0.447313	None	volume
GBP1	-0.0279844	0.491229	0.308716	None	volume
GBP2	0.0340074	0.339945	0.468592	None	volume
GBP4	-0.030675	0.414054	0.382943	None	volume
GBP6	0.0276634	0.419778	0.37698	None	volume
GC	-0.0289375	0.381371	0.418653	None	volume
GCC1	0.0338575	0.271585	0.566094	None	volume
GCG	0.0297054	0.473694	0.324502	None	volume
GCHFR	-0.0332135	0.313992	0.503082	None	volume
GCLM	0.0321857	0.327021	0.485425	None	volume
GCNT1	-0.0306628	0.430093	0.366438	None	volume
GDF15	-0.0797119	0.00021824	3.66107	neg	volume
GDF2	0.0446626	0.0343892	1.46358	pos	volume
GDNF	-0.0255102	0.480425	0.318375	None	volume
GET3	0.0314297	0.268233	0.571488	None	volume
GFAP	-0.0441876	0.155119	0.809335	None	volume
GFER	0.029723	0.466259	0.331373	None	volume
GFOD2	0.0314379	0.324524	0.488753	None	volume
GFRA1	-0.0377766	0.0867209	1.06188	None	volume
GFRA2	-0.0365009	0.258758	0.587106	None	volume
GFRA3	0.0473386	0.0397745	1.4004	pos	volume
GFRAL	0.0306527	0.366303	0.43616	None	volume
GGA1	-0.0333975	0.135032	0.869565	None	volume
GGACT	0.0328635	0.335038	0.474906	None	volume
GGCT	-0.0234724	0.365968	0.436556	None	volume
GGH	0.0282682	0.401869	0.395916	None	volume
GGT1	-0.0536074	0.0157047	1.80397	neg	volume
GGT5	0.0367627	0.174378	0.758507	None	volume
GH1	-0.0472552	0.0866538	1.06221	None	volume
GH2	-0.0404753	0.165503	0.781195	None	volume
GHR	0.0357941	0.256515	0.590887	None	volume
GHRHR	0.037369	0.227043	0.643892	None	volume
GHRL	0.0438365	0.0946308	1.02397	None	volume
GID8	-0.0309182	0.372566	0.428796	None	volume
GIGYF2	0.038914	0.0888839	1.05118	None	volume
GIMAP7	0.0332542	0.189723	0.721879	None	volume
GIMAP8	-0.0251482	0.41068	0.386497	None	volume
GIP	0.031453	0.3937	0.404835	None	volume
GIPC2	-0.0408799	0.0455993	1.34104	neg	volume
GIPC3	0.0327296	0.226848	0.644265	None	volume
GIPR	-0.0362882	0.0672441	1.17235	None	volume
GIT1	0.0302786	0.305249	0.515345	None	volume
GJA8	0.0310817	0.378153	0.422332	None	volume
GKN1	0.0237278	0.45577	0.341255	None	volume
GLA	-0.0334043	0.263742	0.57882	None	volume
GLB1	0.029662	0.338892	0.469938	None	volume
GLI2	0.0411572	0.094987	1.02234	None	volume
GLO1	0.0400857	0.197575	0.704267	None	volume
GLOD4	0.0279243	0.267689	0.57237	None	volume
GLP1R	-0.0262118	0.549472	0.260054	None	volume
GLRX	0.0354997	0.0789771	1.1025	None	volume
GLRX5	-0.0337294	0.332762	0.477866	None	volume
GLT8D2	0.0209987	0.659106	0.181044	None	volume
GLYR1	-0.0295336	0.256901	0.590235	None	volume
GM2A	-0.0376441	0.197681	0.704035	None	volume
GMFG	0.0277696	0.443349	0.353254	None	volume
GMPR	0.0296205	0.471751	0.326287	None	volume
GMPR2	-0.0328882	0.30041	0.522285	None	volume
GNAS	0.0316878	0.3937	0.404835	None	volume
GNE	0.0289838	0.3974	0.400772	None	volume
GNGT1	0.0253765	0.592682	0.227178	None	volume
GNLY	-0.0393546	0.0530458	1.27535	None	volume
GNPDA1	0.0394576	0.213256	0.671098	None	volume
GNPDA2	0.036315	0.179049	0.747027	None	volume
GOLGA3	-0.0314477	0.329486	0.482164	None	volume
GOLM2	-0.0337346	0.13888	0.857361	None	volume
GOPC	0.0373982	0.177475	0.750862	None	volume
GORASP2	0.0276615	0.530357	0.275431	None	volume
GOT1	0.0376446	0.215868	0.665811	None	volume
GP1BA	0.0339496	0.326442	0.486194	None	volume
GP1BB	0.034257	0.350514	0.455294	None	volume
GP2	0.0387245	0.140422	0.852564	None	volume
GP5	0.0291535	0.377434	0.423159	None	volume
GP6	0.0324997	0.369031	0.432937	None	volume
GPA33	-0.0357098	0.293843	0.531885	None	volume
GPC1	0.0372593	0.169196	0.77161	None	volume
GPC5	0.0391193	0.0625532	1.20375	None	volume
GPD1	0.0331468	0.366358	0.436095	None	volume
GPHA2	0.0292898	0.391329	0.407458	None	volume
GPI	0.0324153	0.284076	0.546565	None	volume
GPIHBP1	0.0402674	0.185994	0.7305	None	volume
GPKOW	-0.0398023	0.0783291	1.10608	None	volume
GPNMB	0.0308289	0.331515	0.479497	None	volume
GPR101	-0.028979	0.387072	0.412209	None	volume
GPR158	0.0488332	0.00772096	2.11233	pos	volume
GPR15L	0.0365136	0.28969	0.538066	None	volume
GPR37	-0.0424793	0.0908145	1.04184	None	volume
GPRC5C	0.0245703	0.612933	0.212587	None	volume
GRAP2	0.0355203	0.126425	0.898166	None	volume
GRHPR	0.0236818	0.625084	0.204062	None	volume
GRIK2	0.0311935	0.344862	0.462354	None	volume
GRIN2B	0.0242265	0.427457	0.369107	None	volume
GRK5	0.0333396	0.344454	0.462869	None	volume
GRN	-0.0340276	0.175314	0.756183	None	volume
GRP	0.0435047	0.0705881	1.15127	None	volume
GRPEL1	0.0313728	0.430466	0.366062	None	volume
GRSF1	0.0231292	0.61399	0.211839	None	volume
GSAP	0.0361998	0.217718	0.662105	None	volume
GSN	0.0499009	0.0200751	1.69734	pos	volume
GSR	0.0398932	0.119001	0.924448	None	volume
GSTA1	0.0423557	0.173866	0.759786	None	volume
GSTA3	-0.0427727	0.102585	0.988914	None	volume
GSTM4	-0.0322137	0.33121	0.479896	None	volume
GSTP1	0.0295746	0.231713	0.63505	None	volume
GSTT2B	0.0368157	0.166454	0.778705	None	volume
GTF2IRD1	-0.0284402	0.412155	0.384939	None	volume
GTPBP2	0.0241957	0.553439	0.25693	None	volume
GUCA2A	0.0394992	0.139747	0.854656	None	volume
GUCY2C	0.0348779	0.331466	0.479561	None	volume
GUK1	-0.0336734	0.338084	0.470975	None	volume
GUSB	-0.0428201	0.109006	0.962548	None	volume
GYS1	0.0368133	0.105188	0.978033	None	volume
GZMA	-0.0270538	0.339628	0.468996	None	volume
GZMB	0.0407281	0.182019	0.739882	None	volume
GZMH	0.0412874	0.174477	0.758261	None	volume
H2AP	0.0410432	0.155843	0.807313	None	volume
HADH	-0.028537	0.350234	0.455641	None	volume
HAGH	0.035989	0.254962	0.593525	None	volume
HAO1	0.0436098	0.156926	0.804304	None	volume
HARS1	0.0288924	0.331035	0.480127	None	volume
HAVCR1	-0.0526302	0.0226416	1.64509	neg	volume
HAVCR2	-0.0534724	0.0101554	1.9933	neg	volume
HBEGF	0.0390905	0.193297	0.713775	None	volume
HBQ1	0.0324642	0.205287	0.687638	None	volume
HBZ	0.0380284	0.235614	0.627799	None	volume
HCG22	0.0288969	0.478421	0.32019	None	volume
HCLS1	0.0280957	0.332893	0.477695	None	volume
HDAC8	-0.0386792	0.209221	0.679395	None	volume
HDAC9	-0.0286119	0.473332	0.324834	None	volume
HDDC2	-0.0335156	0.360682	0.442876	None	volume
HDGF	-0.0295187	0.360532	0.443056	None	volume
HDGFL2	0.0245202	0.477657	0.320884	None	volume
HEBP1	0.0300426	0.433816	0.362694	None	volume
HEG1	-0.0379038	0.145972	0.835731	None	volume
HEPACAM2	-0.0316287	0.357589	0.446616	None	volume
HEPH	-0.035999	0.147558	0.831036	None	volume
HEXIM1	0.0308378	0.279942	0.552932	None	volume
HGF	-0.0570531	0.00101174	2.99493	neg	volume
HGFAC	0.0371321	0.191633	0.71753	None	volume
HGS	0.0337411	0.345775	0.461206	None	volume
HHEX	0.0302474	0.375512	0.425376	None	volume
HIF1A	-0.0194337	0.68041	0.167229	None	volume
HIP1	-0.0372522	0.121684	0.914767	None	volume
HIP1R	-0.0287838	0.418463	0.378343	None	volume
HJV	-0.0469284	0.0372329	1.42907	neg	volume
HK2	0.0350519	0.296215	0.528393	None	volume
HLA-A	0.0284836	0.420418	0.376318	None	volume
HLA-DRA	-0.0303018	0.338359	0.470622	None	volume
HLA-E	-0.0355879	0.306085	0.514158	None	volume
HMBS	-0.037421	0.187266	0.72754	None	volume
HMCN2	-0.0295462	0.473828	0.324379	None	volume
HMGCL	0.0361828	0.223363	0.650988	None	volume
HMGCS1	0.0334206	0.157547	0.802591	None	volume
HMMR	-0.0233645	0.562748	0.249686	None	volume
HMOX1	0.0262513	0.380423	0.419734	None	volume
HMOX2	0.0258809	0.475567	0.322789	None	volume
HNF1A	0.034312	0.259867	0.585249	None	volume
HNMT	0.0423268	0.175963	0.754578	None	volume
HNRNPK	0.0281154	0.357257	0.44702	None	volume
HNRNPUL1	-0.0223833	0.610769	0.214123	None	volume
HPCAL1	0.0271031	0.458627	0.33854	None	volume
HPGDS	0.0458198	0.0814849	1.08892	None	volume
HPSE	-0.0352215	0.237286	0.624728	None	volume
HRAS	-0.0414128	0.0483613	1.3155	neg	volume
HRC	0.0279775	0.460552	0.336721	None	volume
HRG	-0.0289163	0.471952	0.326102	None	volume
HS1BP3	0.0270551	0.474287	0.323959	None	volume
HS3ST3B1	-0.0322324	0.234464	0.629924	None	volume
HS6ST1	-0.0411692	0.190818	0.71938	None	volume
HS6ST2	0.0412278	0.119748	0.921731	None	volume
HSBP1	0.0273094	0.327023	0.485422	None	volume
HSD11B1	0.0511438	0.00432018	2.3645	pos	volume
HSD17B14	0.0319668	0.291075	0.535995	None	volume
HSD17B3	0.0348438	0.31009	0.508512	None	volume
HSDL2	0.031403	0.273045	0.563765	None	volume
HSP90B1	0.0375855	0.260803	0.583687	None	volume
HSPA1A	0.0316294	0.256379	0.591118	None	volume
HSPA2	-0.0318762	0.411727	0.385391	None	volume
HSPB1	0.0267629	0.366358	0.436095	None	volume
HSPB6	-0.0510957	0.0159627	1.79689	neg	volume
HSPG2	-0.0368746	0.133245	0.875349	None	volume
HTR1A	-0.0302031	0.289214	0.538781	None	volume
HTR1B	0.0252981	0.572028	0.242583	None	volume
HTRA2	0.0344799	0.32221	0.491861	None	volume
HYAL1	-0.0367786	0.195176	0.709574	None	volume
HYOU1	0.0309988	0.308975	0.510076	None	volume
ICA1	0.034237	0.331798	0.479126	None	volume
ICAM1	-0.0464631	0.0269804	1.56895	neg	volume
ICAM2	0.0318812	0.373745	0.427424	None	volume
ICAM3	-0.0294292	0.334137	0.476075	None	volume
ICAM4	0.0456519	0.0467915	1.32983	pos	volume
ICAM5	0.0433621	0.0178092	1.74935	pos	volume
ICOSLG	0.0442958	0.023846	1.62258	pos	volume
ID4	-0.0365441	0.263022	0.580008	None	volume
IDI2	-0.0339466	0.149046	0.826678	None	volume
IDO1	-0.0349045	0.271209	0.566695	None	volume
IDS	-0.0272756	0.454288	0.342669	None	volume
IDUA	0.028855	0.437398	0.359123	None	volume
IFI30	-0.0473243	0.0849491	1.07084	None	volume
IFIT1	0.0313783	0.334137	0.476075	None	volume
IFIT3	0.0329452	0.306245	0.513931	None	volume
IFNAR1	0.0334092	0.209807	0.678181	None	volume
IFNG	-0.0278958	0.263451	0.5793	None	volume
IFNGR1	-0.0285616	0.33897	0.469839	None	volume
IFNGR2	-0.0311908	0.404606	0.392967	None	volume
IFNL1	-0.0371179	0.257891	0.588564	None	volume
IFNL2	-0.0296394	0.448234	0.348495	None	volume
IFNLR1	0.0330806	0.273194	0.563529	None	volume
IFNW1	0.0330976	0.375331	0.425586	None	volume
IFT20	0.0265697	0.541608	0.266315	None	volume
IGBP1	0.0274017	0.478095	0.320486	None	volume
IGDCC3	-0.0292684	0.389051	0.409994	None	volume
IGDCC4	-0.0356838	0.225212	0.647408	None	volume
IGF1R	-0.0227996	0.607147	0.216706	None	volume
IGF2BP3	-0.0328725	0.229645	0.638942	None	volume
IGF2R	-0.0460592	0.0152425	1.81694	neg	volume
IGFBP1	0.0462733	0.017278	1.76251	pos	volume
IGFBP2	0.0617507	0.00223739	2.65026	pos	volume
IGFBP3	0.034505	0.175314	0.756183	None	volume
IGFBP4	-0.0572402	0.00823161	2.08451	neg	volume
IGFBP6	-0.0453946	0.158097	0.801077	None	volume
IGFBP7	-0.0263321	0.441559	0.355011	None	volume
IGFBPL1	-0.0430198	0.0781281	1.10719	None	volume
IGFL4	0.0398122	0.186463	0.729406	None	volume
IGHMBP2	0.03096	0.417045	0.379817	None	volume
IGLC2	-0.0364445	0.105764	0.975663	None	volume
IGLON5	-0.0224541	0.542584	0.265533	None	volume
IGSF21	0.0568143	0.00312894	2.5046	pos	volume
IGSF3	-0.0377909	0.104913	0.979172	None	volume
IGSF8	0.0309108	0.403901	0.393725	None	volume
IGSF9	-0.048949	0.0101506	1.99351	neg	volume
IKBKG	0.0332236	0.218248	0.661049	None	volume
IKZF2	-0.0258287	0.547015	0.262001	None	volume
IL10	-0.044477	0.103285	0.985964	None	volume
IL10RA	-0.0340467	0.267282	0.573031	None	volume
IL10RB	-0.0516478	0.00267538	2.57261	neg	volume
IL11	0.024592	0.573418	0.241529	None	volume
IL12A_IL12B	-0.0318949	0.390054	0.408876	None	volume
IL12B	-0.0359357	0.288289	0.540172	None	volume
IL12RB1	0.0346877	0.29933	0.52385	None	volume
IL12RB2	0.0512191	0.0210283	1.6772	pos	volume
IL13	0.0313687	0.38828	0.410855	None	volume
IL13RA1	-0.0331982	0.156898	0.804382	None	volume
IL13RA2	0.0283606	0.356544	0.447887	None	volume
IL15	-0.0370919	0.175089	0.756742	None	volume
IL15RA	-0.0291043	0.422135	0.374549	None	volume
IL16	-0.031432	0.327508	0.484778	None	volume
IL17A	0.023312	0.448204	0.348525	None	volume
IL17C	-0.0511988	0.0136702	1.86422	neg	volume
IL17D	-0.0313502	0.467208	0.33049	None	volume
IL17F	-0.0327381	0.347496	0.45905	None	volume
IL17RA	0.0326488	0.212133	0.673392	None	volume
IL17RB	0.0425706	0.0862798	1.06409	None	volume
IL18	0.0333737	0.38638	0.412985	None	volume
IL18BP	-0.0405037	0.0766137	1.11569	None	volume
IL18R1	-0.0536979	0.00226726	2.6445	neg	volume
IL18RAP	0.0338695	0.341812	0.466213	None	volume
IL19	-0.054296	0.0105195	1.97801	neg	volume
IL1A	0.0270766	0.502461	0.298898	None	volume
IL1B	0.0346357	0.243808	0.612952	None	volume
IL1R1	-0.0298973	0.282763	0.548577	None	volume
IL1R2	0.0280301	0.510313	0.292163	None	volume
IL1RAP	0.0386353	0.174405	0.758442	None	volume
IL1RL1	-0.0415548	0.157661	0.802275	None	volume
IL1RL2	0.0417229	0.0935882	1.02878	None	volume
IL1RN	-0.0632972	3.21492e-05	4.49283	neg	volume
IL2	0.0345375	0.334351	0.475797	None	volume
IL20	-0.0253075	0.56469	0.24819	None	volume
IL20RA	0.0256809	0.504991	0.296717	None	volume
IL20RB	0.0294302	0.339628	0.468996	None	volume
IL21R	0.0503949	0.0258332	1.58782	pos	volume
IL22	-0.0450236	0.114066	0.942845	None	volume
IL22RA1	0.0231988	0.491944	0.308084	None	volume
IL24	0.0257073	0.366766	0.435611	None	volume
IL25	0.0345522	0.337884	0.471233	None	volume
IL2RA	-0.0583546	0.00265127	2.57655	neg	volume
IL2RB	-0.0287113	0.396539	0.401714	None	volume
IL2RG	0.0302396	0.39166	0.407091	None	volume
IL3	0.0374865	0.212643	0.672349	None	volume
IL31	0.0283149	0.448071	0.348653	None	volume
IL31RA	0.0442347	0.0653418	1.18481	None	volume
IL32	0.0352468	0.138573	0.85832	None	volume
IL33	-0.0332928	0.342666	0.465129	None	volume
IL34	0.0305068	0.387891	0.411291	None	volume
IL36A	0.0289836	0.313195	0.504185	None	volume
IL36G	0.0292275	0.477634	0.320904	None	volume
IL3RA	0.0368702	0.241649	0.616815	None	volume
IL4	0.0279362	0.393921	0.404591	None	volume
IL4R	-0.0326963	0.369031	0.432937	None	volume
IL5	0.0402947	0.0772827	1.11192	None	volume
IL5RA	-0.0470267	0.0435704	1.36081	neg	volume
IL6	-0.0733092	3.53154e-05	4.45204	neg	volume
IL6R	-0.0252685	0.59166	0.227928	None	volume
IL6ST	0.0461957	0.0392715	1.40592	pos	volume
IL7	-0.0325218	0.294991	0.530192	None	volume
IL7R	0.0357095	0.239367	0.620936	None	volume
IL9	0.0367738	0.181188	0.741869	None	volume
ILKAP	0.0332295	0.200546	0.697785	None	volume
IMMT	-0.0355177	0.145252	0.837878	None	volume
IMPA1	0.0334034	0.173457	0.760807	None	volume
IMPACT	0.0225088	0.546804	0.262169	None	volume
IMPG1	0.037734	0.160652	0.794113	None	volume
ING1	-0.0349761	0.111763	0.951702	None	volume
INHBB	-0.0433335	0.0914438	1.03885	None	volume
INHBC	-0.0475835	0.00813468	2.08966	neg	volume
INPP1	0.0349928	0.137181	0.862706	None	volume
INPP5D	-0.0274774	0.531912	0.274161	None	volume
INPP5J	0.0258333	0.492636	0.307474	None	volume
INPPL1	0.0324213	0.238072	0.623291	None	volume
INSL3	-0.0436978	0.421049	0.375667	None	volume
INSL4	-0.0310732	0.229404	0.639398	None	volume
INSL5	-0.0285131	0.434037	0.362474	None	volume
INSR	0.0345882	0.322106	0.492002	None	volume
IPCEF1	-0.0264281	0.464463	0.333049	None	volume
IQGAP2	-0.029357	0.390172	0.408743	None	volume
IRAG2	0.0324002	0.229705	0.638829	None	volume
IRAK1	0.0341575	0.190358	0.72043	None	volume
IRAK4	0.0250096	0.429602	0.366934	None	volume
ISLR2	0.0434237	0.0222202	1.65325	pos	volume
ISM1	0.0314688	0.272681	0.564345	None	volume
ISM2	-0.0363082	0.0948306	1.02305	None	volume
IST1	-0.0272534	0.454809	0.342171	None	volume
ITGA11	0.0648717	4.24883e-05	4.37173	pos	volume
ITGA2	0.0533052	0.00537835	2.26935	pos	volume
ITGA5	-0.0397633	0.0791899	1.10133	None	volume
ITGA6	0.0381774	0.24736	0.606671	None	volume
ITGAL	0.034696	0.309091	0.509914	None	volume
ITGAM	0.0404453	0.0678095	1.16871	None	volume
ITGAV	0.0514489	0.00763891	2.11697	pos	volume
ITGAX	0.0312424	0.399887	0.398063	None	volume
ITGB1	0.0570235	0.00148147	2.82931	pos	volume
ITGB1BP1	0.0388062	0.215913	0.665722	None	volume
ITGB1BP2	0.0322149	0.205287	0.687638	None	volume
ITGB2	0.0329619	0.245477	0.60999	None	volume
ITGB5	0.042698	0.0891986	1.04964	None	volume
ITGB6	0.0440724	0.0302794	1.51885	pos	volume
ITGB7	0.0388924	0.105188	0.978033	None	volume
ITGBL1	-0.0350799	0.134093	0.872593	None	volume
ITIH1	0.0308539	0.343457	0.464128	None	volume
ITIH3	0.0283162	0.450526	0.34628	None	volume
ITIH4	-0.0369314	0.110616	0.956181	None	volume
ITIH5	-0.0288804	0.465807	0.331794	None	volume
ITM2A	-0.0324409	0.204814	0.68864	None	volume
ITPA	0.0326646	0.239022	0.621561	None	volume
ITPR1	0.0334824	0.277399	0.556896	None	volume
ITPRIP	-0.0361778	0.0850916	1.07011	None	volume
IVD	0.0271452	0.512869	0.289994	None	volume
IZUMO1	0.0317375	0.40596	0.391517	None	volume
JAM2	0.0392216	0.171807	0.764959	None	volume
JAM3	0.0325397	0.312009	0.505832	None	volume
JCHAIN	-0.0254102	0.569065	0.244838	None	volume
JMJD1C	0.0321896	0.396929	0.401287	None	volume
JPT2	0.0230642	0.59055	0.228744	None	volume
JUN	0.0321044	0.396235	0.402048	None	volume
KAZALD1	-0.0431535	0.0360628	1.44294	neg	volume
KAZN	0.0291299	0.337067	0.472283	None	volume
KCNC4	-0.0259798	0.488923	0.31076	None	volume
KCNH2	0.0291398	0.484371	0.314822	None	volume
KCNIP4	0.0321583	0.3782	0.422279	None	volume
KCTD5	-0.0267617	0.4681	0.329661	None	volume
KDM3A	-0.0322122	0.382061	0.417867	None	volume
KDR	-0.0371083	0.144657	0.839659	None	volume
KEL	0.0321332	0.32512	0.487957	None	volume
KHDC3L	0.0257394	0.334008	0.476243	None	volume
KHK	-0.0355336	0.053861	1.26873	None	volume
KIAA0319	0.0586805	0.000955228	3.01989	pos	volume
KIAA1549	0.0306264	0.318686	0.496637	None	volume
KIAA1549L	-0.0260669	0.464749	0.332781	None	volume
KIAA2013	0.0285043	0.497216	0.303455	None	volume
KIF1C	-0.0331143	0.28545	0.544469	None	volume
KIF20B	-0.0305298	0.339404	0.469283	None	volume
KIF22	0.0310272	0.418345	0.378466	None	volume
KIFBP	0.0325638	0.195558	0.708724	None	volume
KIR2DL2	0.033994	0.161081	0.792955	None	volume
KIR2DL3	0.0319551	0.314501	0.502378	None	volume
KIR2DS4	-0.0341637	0.327994	0.484134	None	volume
KIR3DL1	-0.0289021	0.464928	0.332614	None	volume
KIR3DL2	-0.035868	0.291159	0.535869	None	volume
KIRREL1	-0.033185	0.177557	0.750663	None	volume
KIRREL2	0.0374205	0.180712	0.743012	None	volume
KIT	0.0369296	0.17075	0.767638	None	volume
KITLG	0.058429	0.00246231	2.60866	pos	volume
KLB	0.0442902	0.019399	1.71222	pos	volume
KLF4	0.0335905	0.36977	0.432068	None	volume
KLHL41	0.0284059	0.473849	0.32436	None	volume
KLK1	0.0535814	0.00962314	2.01668	pos	volume
KLK10	-0.0389765	0.208313	0.681285	None	volume
KLK11	-0.0292182	0.279841	0.553088	None	volume
KLK12	-0.0327447	0.294016	0.53163	None	volume
KLK13	-0.0297937	0.482928	0.316117	None	volume
KLK14	-0.0235009	0.532223	0.273907	None	volume
KLK15	-0.0286007	0.431345	0.365175	None	volume
KLK3	-0.0479143	0.262384	0.581063	None	volume
KLK4	-0.0472094	0.00536474	2.27045	neg	volume
KLK6	0.0574684	0.00415944	2.38097	pos	volume
KLK7	0.0265692	0.492097	0.307949	None	volume
KLK8	0.0427667	0.0557809	1.25351	None	volume
KLKB1	-0.0416127	0.0794045	1.10015	None	volume
KLRB1	0.0358369	0.283571	0.547338	None	volume
KLRC1	0.0247549	0.58344	0.234004	None	volume
KLRD1	-0.0410513	0.185689	0.731214	None	volume
KLRF1	0.0266959	0.54038	0.267301	None	volume
KLRK1	0.0382234	0.218301	0.660943	None	volume
KRT14	0.0383055	0.234112	0.630577	None	volume
KRT17	0.0320672	0.33085	0.480369	None	volume
KRT18	-0.0307397	0.472133	0.325935	None	volume
KRT19	0.0381307	0.142336	0.846685	None	volume
KRT5	0.0394336	0.257821	0.588682	None	volume
KRT6C	0.0297114	0.288366	0.540056	None	volume
KRT8	0.0333704	0.312717	0.504849	None	volume
KYAT1	0.0283643	0.490136	0.309683	None	volume
KYNU	-0.029877	0.396929	0.401287	None	volume
L1CAM	0.0411577	0.110616	0.956181	None	volume
L3HYPDH	0.0291832	0.374206	0.426889	None	volume
LACRT	0.041824	0.0407348	1.39003	pos	volume
LACTB2	0.0300813	0.266938	0.573589	None	volume
LAG3	-0.0373074	0.270973	0.567074	None	volume
LAIR1	-0.0738037	2.56608e-05	4.59073	neg	volume
LAIR2	-0.0417166	0.0461749	1.33559	neg	volume
LAMA1	0.0317091	0.296652	0.527753	None	volume
LAMA4	0.0317339	0.219317	0.658927	None	volume
LAMB1	-0.0306483	0.362953	0.44015	None	volume
LAMP1	-0.0324926	0.298767	0.524667	None	volume
LAMP2	-0.0412229	0.187498	0.727002	None	volume
LAMP3	-0.0420342	0.0220912	1.65578	neg	volume
LAMTOR5	0.039125	0.147718	0.830566	None	volume
LAP3	0.030054	0.391948	0.406771	None	volume
LARP1	0.0307437	0.284598	0.545768	None	volume
LAT	0.0347578	0.316567	0.499535	None	volume
LAT2	0.034392	0.18351	0.736341	None	volume
LATS1	0.0259654	0.497302	0.303379	None	volume
LAYN	0.0294305	0.208712	0.680453	None	volume
LBP	-0.0435626	0.0570817	1.2435	None	volume
LBR	-0.0353445	0.229071	0.640029	None	volume
LCAT	0.0351254	0.214549	0.668473	None	volume
LCN15	0.024832	0.454743	0.342234	None	volume
LCN2	-0.0400353	0.112685	0.948135	None	volume
LCP1	-0.026718	0.409273	0.387987	None	volume
LDLR	0.0440147	0.0777335	1.10939	None	volume
LDLRAP1	-0.0244959	0.541	0.266803	None	volume
LECT2	-0.0327493	0.230115	0.638054	None	volume
LEFTY2	0.0295232	0.375512	0.425376	None	volume
LEG1	-0.0318413	0.316567	0.499535	None	volume
LELP1	0.0290159	0.466038	0.331578	None	volume
LEO1	-0.0371392	0.172036	0.76438	None	volume
LEP	-0.076231	4.15639e-05	4.38128	neg	volume
LEPR	0.059304	0.000476703	3.32175	pos	volume
LETM1	0.0402865	0.131068	0.882503	None	volume
LGALS1	0.0396353	0.238661	0.622219	None	volume
LGALS3	0.0382558	0.16261	0.788852	None	volume
LGALS3BP	-0.0361959	0.217414	0.662712	None	volume
LGALS4	-0.0463521	0.0556233	1.25474	None	volume
LGALS7_LGALS7B	-0.0400144	0.0845388	1.07294	None	volume
LGALS8	0.0319474	0.248968	0.603856	None	volume
LGALS9	-0.0601716	0.00271679	2.56594	neg	volume
LGMN	0.0361191	0.178277	0.748905	None	volume
LHB	0.0475909	0.0288546	1.53979	pos	volume
LHPP	0.0232604	0.437406	0.359116	None	volume
LIF	-0.0315559	0.293274	0.532726	None	volume
LIFR	-0.0287032	0.447622	0.349088	None	volume
LILRA2	0.0336115	0.317607	0.49811	None	volume
LILRA3	0.0260222	0.548091	0.261147	None	volume
LILRA4	0.0323787	0.281406	0.550667	None	volume
LILRA5	-0.0470793	0.038875	1.41033	neg	volume
LILRA6	0.0367489	0.175012	0.756933	None	volume
LILRB1	-0.0335649	0.267372	0.572885	None	volume
LILRB2	0.0352302	0.293411	0.532524	None	volume
LILRB4	-0.0484603	0.029798	1.52581	neg	volume
LILRB5	0.0375327	0.193177	0.714044	None	volume
LIPF	0.0322417	0.288289	0.540172	None	volume
LMNB1	0.0383156	0.193214	0.713962	None	volume
LMNB2	-0.0328074	0.193004	0.714433	None	volume
LMOD1	-0.038951	0.283783	0.547013	None	volume
LMOD2	-0.0356791	0.255012	0.593439	None	volume
LONP1	0.0310003	0.44462	0.352011	None	volume
LPA	0.0453902	0.0854905	1.06808	None	volume
LPCAT2	-0.0245866	0.533819	0.272606	None	volume
LPL	0.0434495	0.0640421	1.19353	None	volume
LPO	-0.0262179	0.55391	0.256561	None	volume
LPP	0.0320187	0.415252	0.381688	None	volume
LRCH4	-0.0350647	0.243885	0.612815	None	volume
LRFN2	0.0216889	0.669244	0.174416	None	volume
LRG1	-0.0438161	0.0847732	1.07174	None	volume
LRIG1	-0.0290749	0.47027	0.327652	None	volume
LRIG3	0.0365923	0.144492	0.840155	None	volume
LRP1	0.0344255	0.194381	0.711347	None	volume
LRP11	-0.0441821	0.0302722	1.51896	neg	volume
LRP2	0.0323849	0.23209	0.634343	None	volume
LRP2BP	0.0275518	0.384524	0.415077	None	volume
LRPAP1	-0.035026	0.254613	0.594119	None	volume
LRRC25	-0.0495273	0.0076249	2.11777	neg	volume
LRRC37A2	-0.0358112	0.25923	0.586315	None	volume
LRRC38	0.0233481	0.589581	0.229457	None	volume
LRRC59	0.0266546	0.476738	0.32172	None	volume
LRRFIP1	0.0346124	0.32407	0.489361	None	volume
LRRN1	0.0493364	0.00822435	2.0849	pos	volume
LRTM1	-0.0365131	0.236639	0.625914	None	volume
LRTM2	0.0651262	1.87814e-05	4.72627	pos	volume
LSM1	-0.0284499	0.468595	0.329202	None	volume
LSM8	0.031336	0.413622	0.383396	None	volume
LSP1	-0.0373318	0.283069	0.548107	None	volume
LTA	-0.0373205	0.266667	0.574031	None	volume
LTA4H	-0.0336711	0.36808	0.434058	None	volume
LTB	-0.0285449	0.290232	0.537255	None	volume
LTBP2	0.0546489	0.0298446	1.52513	pos	volume
LTBP3	-0.0291442	0.420992	0.375726	None	volume
LTBR	-0.0505089	0.00610369	2.21441	neg	volume
LTO1	0.0288037	0.338892	0.469938	None	volume
LUZP2	0.045126	0.0242545	1.61521	pos	volume
LXN	0.0284499	0.279283	0.553956	None	volume
LY6D	0.0345468	0.318668	0.496661	None	volume
LY75	0.0392159	0.111311	0.953461	None	volume
LY9	-0.0327551	0.328923	0.482905	None	volume
LY96	-0.0319694	0.316567	0.499535	None	volume
LYAR	-0.0295449	0.383572	0.416153	None	volume
LYN	0.0347048	0.147014	0.832641	None	volume
LYPD1	0.0311565	0.205997	0.68614	None	volume
LYPD3	-0.0286665	0.320542	0.494115	None	volume
LYPD8	0.0316667	0.391594	0.407164	None	volume
LYPLA2	0.0278927	0.443556	0.353051	None	volume
LYSMD3	-0.0279335	0.437638	0.358884	None	volume
LYVE1	0.0384862	0.243812	0.612946	None	volume
LYZL2	0.0302568	0.394133	0.404357	None	volume
LZTFL1	0.0258676	0.475782	0.322592	None	volume
M6PR	-0.0326938	0.28313	0.548015	None	volume
MAD1L1	-0.0299226	0.2808	0.551603	None	volume
MAEA	0.0369364	0.200696	0.697462	None	volume
MAG	0.0319475	0.31818	0.497327	None	volume
MAGEA3	-0.0318173	0.342857	0.464887	None	volume
MAGED1	0.0317076	0.390054	0.408876	None	volume
MAMDC2	-0.0317624	0.211175	0.675357	None	volume
MAMDC4	-0.0323133	0.261676	0.582237	None	volume
MAN1A2	-0.0316846	0.283268	0.547803	None	volume
MAN2B2	0.0296456	0.414479	0.382497	None	volume
MANEAL	0.026277	0.380542	0.419598	None	volume
MANF	0.0338237	0.16133	0.792286	None	volume
MANSC1	-0.0308681	0.214547	0.668477	None	volume
MANSC4	-0.0339076	0.332431	0.478298	None	volume
MAP1LC3A	0.0449375	0.114606	0.940793	None	volume
MAP1LC3B2	0.033637	0.362619	0.44055	None	volume
MAP2	-0.0292081	0.458746	0.338428	None	volume
MAP2K1	0.0302671	0.344454	0.462869	None	volume
MAP2K6	0.0339945	0.160486	0.794562	None	volume
MAP3K5	0.0349955	0.167854	0.775068	None	volume
MAP4K5	0.028692	0.408989	0.388288	None	volume
MAPK13	0.0336336	0.365927	0.436606	None	volume
MAPK9	0.0381236	0.100709	0.99693	None	volume
MAPKAPK2	0.0353002	0.204512	0.689281	None	volume
MAPRE3	-0.0323523	0.374721	0.426292	None	volume
MAPT	-0.0320844	0.241099	0.617804	None	volume
MARCO	0.0298778	0.316567	0.499535	None	volume
MARS1	-0.0265018	0.5352	0.271484	None	volume
MASP1	0.0392359	0.0803356	1.09509	None	volume
MATN2	-0.0374384	0.198868	0.701434	None	volume
MATN3	-0.0336998	0.2808	0.551603	None	volume
MAVS	0.0391663	0.0830742	1.08053	None	volume
MAX	0.0310311	0.411376	0.385761	None	volume
MB	0.0387696	0.350234	0.455641	None	volume
MBL2	-0.0286757	0.428538	0.368011	None	volume
MCAM	0.0463461	0.0501698	1.29956	None	volume
MCEE	-0.0264669	0.469763	0.328121	None	volume
MCEMP1	0.0245674	0.544058	0.264355	None	volume
MCFD2	0.0356786	0.12221	0.912894	None	volume
MCTS1	0.0282505	0.450938	0.345884	None	volume
MDGA1	0.0406229	0.0560379	1.25152	None	volume
MDH1	0.0236509	0.577056	0.238782	None	volume
MDK	-0.0414821	0.00822435	2.0849	neg	volume
MDM1	0.0281797	0.431004	0.365519	None	volume
MECR	0.0264288	0.491861	0.308158	None	volume
MED18	0.0313423	0.336714	0.472738	None	volume
MED21	-0.0311349	0.218084	0.661376	None	volume
MEGF10	0.0408858	0.0393563	1.40499	pos	volume
MEGF11	-0.0460575	0.0626924	1.20279	None	volume
MEGF9	0.0434311	0.114841	0.939905	None	volume
MELTF	0.031985	0.218084	0.661376	None	volume
MENT	-0.0342007	0.195558	0.708724	None	volume
MEP1A	-0.0349032	0.335121	0.474798	None	volume
MEP1B	-0.0320947	0.264677	0.577284	None	volume
MEPE	-0.0276544	0.415928	0.380982	None	volume
MERTK	0.0314707	0.389809	0.409148	None	volume
MESD	0.0302703	0.261608	0.582349	None	volume
MET	0.0614561	0.000141904	3.848	pos	volume
METAP1	-0.0236359	0.62677	0.202892	None	volume
METAP1D	0.0324103	0.279841	0.553088	None	volume
METAP2	0.0266887	0.403019	0.394675	None	volume
MFAP3	0.0345311	0.302575	0.519167	None	volume
MFAP3L	0.0501604	0.054117	1.26667	None	volume
MFAP4	-0.0337093	0.280624	0.551876	None	volume
MFAP5	-0.0474791	0.0151354	1.82001	neg	volume
MFGE8	-0.0319003	0.327628	0.484619	None	volume
MGLL	0.0338881	0.16206	0.790324	None	volume
MGMT	0.0324418	0.302526	0.519238	None	volume
MIA	0.0450345	0.0923748	1.03445	None	volume
MICALL2	0.0442173	0.0336172	1.47344	pos	volume
MICB_MICA	-0.0353871	0.104433	0.981161	None	volume
MIF	0.0281782	0.35455	0.450323	None	volume
MILR1	0.0374449	0.205287	0.687638	None	volume
MINDY1	0.0335581	0.279283	0.553956	None	volume
MINK1	-0.0324052	0.302584	0.519154	None	volume
MITD1	0.0299656	0.369031	0.432937	None	volume
MKI67	0.0303386	0.340383	0.468032	None	volume
MLLT1	-0.0242434	0.497271	0.303407	None	volume
MLN	-0.0362034	0.137181	0.862706	None	volume
MME	0.0344616	0.360532	0.443056	None	volume
MMP1	-0.042683	0.0797499	1.09827	None	volume
MMP10	-0.0422271	0.140385	0.85268	None	volume
MMP12	-0.0363821	0.0765038	1.11632	None	volume
MMP13	0.0383577	0.0202527	1.69352	pos	volume
MMP15	0.0370518	0.271826	0.565709	None	volume
MMP3	-0.0477743	0.126622	0.89749	None	volume
MMP7	-0.039599	0.15717	0.80363	None	volume
MMP8	-0.0380038	0.0639108	1.19443	None	volume
MMP9	-0.0427507	0.0754416	1.12239	None	volume
MMUT	0.0479759	0.0760625	1.11883	None	volume
MN1	0.0271016	0.540473	0.267226	None	volume
MNAT1	-0.0501915	0.00772096	2.11233	neg	volume
MNDA	-0.0382263	0.261676	0.582237	None	volume
MOCS2	0.0297899	0.359938	0.443772	None	volume
MOG	0.0798546	7.42082e-06	5.12955	pos	volume
MORC3	-0.0266021	0.538451	0.268854	None	volume
MORF4L1	-0.0298783	0.394342	0.404126	None	volume
MORF4L2	0.0358572	0.131709	0.880383	None	volume
MORN4	0.0335434	0.356996	0.447336	None	volume
MPHOSPH8	0.0294262	0.315162	0.501466	None	volume
MPI	0.0230479	0.492767	0.307358	None	volume
MPIG6B	0.027613	0.492097	0.307949	None	volume
MPO	-0.0287366	0.472805	0.325318	None	volume
MPRIP	-0.0469911	0.0319295	1.49581	neg	volume
MRC1	-0.0459678	0.0456942	1.34014	neg	volume
MRI1	0.0210474	0.684788	0.164444	None	volume
MRPL24	-0.041191	0.0964073	1.01589	None	volume
MRPL28	-0.0324267	0.319108	0.496062	None	volume
MRPL46	0.0290835	0.451883	0.344974	None	volume
MRPL52	-0.0370714	0.0716761	1.14463	None	volume
MRPL58	0.0417533	0.154661	0.81062	None	volume
MRPS16	0.0309677	0.187182	0.727736	None	volume
MSLN	-0.0344106	0.289612	0.538183	None	volume
MSLNL	-0.0342912	0.150839	0.821486	None	volume
MSMB	0.0440543	0.17963	0.745622	None	volume
MSR1	-0.042937	0.0550359	1.25935	None	volume
MSRA	0.0261803	0.418929	0.37786	None	volume
MST1	-0.0345494	0.238072	0.623291	None	volume
MSTN	-0.0326919	0.478606	0.320022	None	volume
MTDH	-0.026154	0.488608	0.311039	None	volume
MTHFD2	-0.0453303	0.098639	1.00595	None	volume
MTHFSD	0.0284151	0.352366	0.453006	None	volume
MTIF3	0.0341605	0.271649	0.565993	None	volume
MTPN	0.0334926	0.304094	0.516993	None	volume
MTR	0.0388651	0.181962	0.740019	None	volume
MTSS1	0.0411882	0.0620801	1.20705	None	volume
MTSS2	0.0225761	0.589873	0.229241	None	volume
MTUS1	-0.0354053	0.245319	0.610269	None	volume
MUC13	0.0323732	0.312762	0.504787	None	volume
MUC16	-0.0409243	0.0339662	1.46895	neg	volume
MUC2	0.0292053	0.462508	0.334881	None	volume
MUCL3	-0.0250436	0.498701	0.302159	None	volume
MVK	-0.040445	0.0145199	1.83804	neg	volume
MXRA8	0.0496547	0.0115133	1.9388	pos	volume
MYBPC1	-0.0376312	0.101204	0.994801	None	volume
MYBPC2	-0.0512562	0.00683687	2.16514	neg	volume
MYCBP2	-0.033162	0.275719	0.559533	None	volume
MYDGF	0.0288809	0.408593	0.388709	None	volume
MYH4	0.0307737	0.296483	0.528	None	volume
MYH7B	0.0242663	0.571203	0.243209	None	volume
MYH9	-0.0318044	0.335121	0.474798	None	volume
MYL1	0.0314885	0.427326	0.369241	None	volume
MYL3	0.0368047	0.266938	0.573589	None	volume
MYL4	0.0342036	0.290461	0.536913	None	volume
MYL6B	0.0255039	0.585387	0.232557	None	volume
MYLPF	-0.0396907	0.0700901	1.15434	None	volume
MYO6	-0.0238419	0.557815	0.253509	None	volume
MYO9B	0.0358258	0.232456	0.63366	None	volume
MYOC	0.0455555	0.052308	1.28143	None	volume
MYOM1	0.0307262	0.386478	0.412875	None	volume
MYOM2	-0.025368	0.425669	0.370928	None	volume
MYOM3	0.033992	0.343457	0.464128	None	volume
MZB1	-0.0606934	0.004656	2.33199	neg	volume
MZT1	0.0400873	0.0500793	1.30034	None	volume
NAA10	-0.0353379	0.292698	0.533581	None	volume
NAA80	0.0301877	0.302812	0.518827	None	volume
NAAA	0.0383667	0.0911956	1.04003	None	volume
NACC1	0.0277301	0.475326	0.323009	None	volume
NADK	-0.0310042	0.353525	0.45158	None	volume
NAGA	0.0368323	0.127025	0.896109	None	volume
NAGK	0.0321385	0.306955	0.512925	None	volume
NAGPA	0.0304569	0.303125	0.518378	None	volume
NAMPT	-0.0276666	0.436397	0.360118	None	volume
NAP1L4	0.0324883	0.316706	0.499344	None	volume
NAPRT	0.04145	0.100513	0.997779	None	volume
NARS1	0.026911	0.474099	0.324131	None	volume
NBL1	-0.0510131	0.0154524	1.811	neg	volume
NBN	-0.0252292	0.581362	0.235553	None	volume
NCAM1	0.0513868	0.022314	1.65142	pos	volume
NCAM2	-0.0360598	0.292698	0.533581	None	volume
NCAN	0.0890227	2.39672e-11	10.6204	pos	volume
NCF2	-0.0308681	0.356244	0.448252	None	volume
NCK2	0.032653	0.197692	0.704012	None	volume
NCLN	-0.0318628	0.243808	0.612952	None	volume
NCR1	-0.0372947	0.226746	0.644461	None	volume
NCR3LG1	-0.0365737	0.26621	0.574775	None	volume
NCS1	0.031036	0.411607	0.385517	None	volume
NDRG1	-0.0271052	0.360819	0.44271	None	volume
NDST1	0.0354633	0.121684	0.914767	None	volume
NDUFA5	0.0250781	0.536238	0.270642	None	volume
NDUFB7	0.0350425	0.246674	0.607877	None	volume
NDUFS6	0.0338968	0.33121	0.479896	None	volume
NEB	0.0337757	0.299846	0.523102	None	volume
NECAP2	0.0261566	0.541	0.266803	None	volume
NECTIN1	0.0306509	0.264201	0.578066	None	volume
NECTIN2	-0.0352409	0.240426	0.619019	None	volume
NECTIN4	-0.0362342	0.131709	0.880383	None	volume
NEDD4L	-0.024652	0.602468	0.220066	None	volume
NEDD9	0.0326757	0.238174	0.623107	None	volume
NEFL	0.0363771	0.280624	0.551876	None	volume
NEK7	0.0363988	0.110216	0.957756	None	volume
NELL1	0.0454916	0.0401836	1.39595	pos	volume
NELL2	0.069879	7.09017e-06	5.14934	pos	volume
NENF	-0.0277477	0.496616	0.303979	None	volume
NEO1	0.0261688	0.525109	0.279751	None	volume
NEXN	0.0334654	0.214534	0.668503	None	volume
NFASC	-0.0279432	0.367681	0.434529	None	volume
NFAT5	0.0422806	0.0521804	1.28249	None	volume
NFATC1	0.0331839	0.222492	0.652685	None	volume
NFATC3	-0.0385117	0.135032	0.869565	None	volume
NFE2	0.030996	0.322851	0.490998	None	volume
NFIC	-0.0502999	0.018716	1.72779	neg	volume
NFKB1	0.0286488	0.507466	0.294593	None	volume
NFKB2	-0.0342646	0.25958	0.585729	None	volume
NFKBIE	0.0286034	0.451099	0.345728	None	volume
NFU1	0.0271713	0.4681	0.329661	None	volume
NFX1	0.0427318	0.0716236	1.14494	None	volume
NFYA	0.0306552	0.388309	0.410823	None	volume
NGF	0.0232955	0.480425	0.318375	None	volume
NGFR	0.0262646	0.495361	0.305078	None	volume
NGRN	0.0329589	0.385069	0.414461	None	volume
NHLRC3	-0.0523007	0.00408502	2.38881	neg	volume
NID1	-0.0285369	0.415928	0.380982	None	volume
NID2	0.0298865	0.431853	0.364664	None	volume
NINJ1	-0.0317707	0.104897	0.979238	None	volume
NIT1	-0.0226385	0.599971	0.22187	None	volume
NIT2	0.0272251	0.446905	0.349784	None	volume
NLGN1	0.0342809	0.262836	0.580316	None	volume
NLGN2	0.0367655	0.279618	0.553435	None	volume
NME1	0.0350538	0.302325	0.519526	None	volume
NME3	0.0370887	0.15721	0.803519	None	volume
NMI	-0.0504203	0.0388075	1.41108	neg	volume
NMNAT1	-0.0329018	0.395807	0.402517	None	volume
NMRK2	0.035413	0.229071	0.640029	None	volume
NMT1	0.0235425	0.545674	0.263067	None	volume
NOMO1	0.0461085	0.0593152	1.22683	None	volume
NOP56	0.034923	0.254431	0.594431	None	volume
NOS1	-0.0345151	0.205882	0.686381	None	volume
NOS2	-0.0234329	0.624191	0.204682	None	volume
NOS3	0.0374912	0.263703	0.578885	None	volume
NOTCH1	0.040728	0.165503	0.781195	None	volume
NOTCH2	0.0361427	0.140863	0.851203	None	volume
NOTCH3	0.0381886	0.192087	0.716502	None	volume
NPC2	-0.0418551	0.131617	0.880688	None	volume
NPDC1	0.0421302	0.023838	1.62273	pos	volume
NPHS1	0.0402376	0.04708	1.32716	pos	volume
NPHS2	0.0258182	0.447184	0.349514	None	volume
NPL	-0.0432258	0.105664	0.976072	None	volume
NPPB	-0.0277254	0.471405	0.326606	None	volume
NPPC	0.032225	0.288895	0.539259	None	volume
NPR1	0.0282063	0.40107	0.39678	None	volume
NPTN	0.0405764	0.120086	0.920508	None	volume
NPTX1	0.0396776	0.0851934	1.06959	None	volume
NPTX2	-0.0354758	0.405046	0.392496	None	volume
NPTXR	0.0576695	0.000685246	3.16415	pos	volume
NPY	0.0440768	0.0421792	1.3749	pos	volume
NRCAM	0.0410394	0.0546449	1.26245	None	volume
NRGN	-0.0274283	0.508146	0.294011	None	volume
NRN1	0.0367908	0.266296	0.574636	None	volume
NRP1	-0.0223977	0.55758	0.253693	None	volume
NRP2	-0.0378527	0.118967	0.924575	None	volume
NRTN	-0.0327884	0.219489	0.658587	None	volume
NRXN3	0.0356152	0.207152	0.68371	None	volume
NSFL1C	0.0317546	0.266938	0.573589	None	volume
NT5C	0.0272313	0.43475	0.361761	None	volume
NT5C1A	-0.0347995	0.177286	0.751325	None	volume
NT5C3A	0.0301576	0.296215	0.528393	None	volume
NT5E	0.0261215	0.392834	0.40579	None	volume
NTF3	0.0373849	0.272667	0.564367	None	volume
NTF4	-0.0259981	0.305182	0.515441	None	volume
NTRK2	0.0339814	0.203825	0.690743	None	volume
NTRK3	0.0696643	9.08571e-05	4.04164	pos	volume
NTproBNP	-0.0380506	0.237871	0.623658	None	volume
NUB1	0.0295982	0.283177	0.547942	None	volume
NUBP1	0.0377902	0.237017	0.62522	None	volume
NUCB2	-0.0285129	0.398306	0.399784	None	volume
NUDC	0.0325048	0.218571	0.660407	None	volume
NUDT10	0.0245763	0.5933	0.226725	None	volume
NUDT15	0.0418072	0.149297	0.82595	None	volume
NUDT16	0.027793	0.416831	0.38004	None	volume
NUDT2	0.028393	0.385773	0.413668	None	volume
NUDT5	0.0321816	0.241649	0.616815	None	volume
NUMB	0.0336908	0.279618	0.553435	None	volume
NUP50	0.0338087	0.263742	0.57882	None	volume
NXPE4	0.02789	0.415928	0.380982	None	volume
NXPH1	0.0471104	0.0501801	1.29947	None	volume
NXPH3	0.0487633	0.0327886	1.48428	pos	volume
OBP2B	-0.0405366	0.265348	0.576184	None	volume
OCLN	-0.0357813	0.224779	0.648245	None	volume
ODAM	-0.0347277	0.320737	0.493851	None	volume
OFD1	-0.027543	0.481108	0.317758	None	volume
OGA	-0.025773	0.502583	0.298792	None	volume
OGFR	0.0322333	0.366796	0.435575	None	volume
OGN	-0.0570406	0.0074145	2.12992	neg	volume
OGT	0.0350922	0.100695	0.996993	None	volume
OLFM4	-0.0335381	0.281064	0.551194	None	volume
OLR1	-0.0327284	0.313992	0.503082	None	volume
OMD	0.050086	0.00751097	2.1243	pos	volume
OMG	0.0549094	0.00702147	2.15357	pos	volume
OMP	0.0220094	0.632554	0.198903	None	volume
OPHN1	0.0387985	0.157133	0.803733	None	volume
OPLAH	-0.0297893	0.384524	0.415077	None	volume
OPTC	0.0621158	0.000518145	3.28555	pos	volume
ORM1	-0.048574	0.0242106	1.616	neg	volume
OSBPL2	-0.0343925	0.315201	0.501413	None	volume
OSCAR	-0.0528843	0.00834812	2.07841	neg	volume
OSM	-0.0409794	0.0353794	1.45125	neg	volume
OSMR	0.0322294	0.186046	0.730381	None	volume
OSTN	-0.0341329	0.170564	0.768114	None	volume
OTOA	-0.0398607	0.197403	0.704646	None	volume
OTUD6B	0.0267301	0.411997	0.385106	None	volume
OTUD7B	0.031279	0.271826	0.565709	None	volume
OXCT1	0.031109	0.350506	0.455304	None	volume
OXT	-0.0691133	7.98853e-05	4.09753	neg	volume
P4HB	0.0421025	0.151025	0.820951	None	volume
PACS2	0.0279824	0.423509	0.373137	None	volume
PADI2	-0.0253448	0.383085	0.416705	None	volume
PADI4	-0.0440482	0.135032	0.869565	None	volume
PAEP	-0.0629192	2.06513e-05	4.68505	neg	volume
PAFAH1B3	-0.0350416	0.300478	0.522188	None	volume
PAFAH2	0.0316132	0.340592	0.467766	None	volume
PAG1	-0.0408828	0.0132965	1.87626	neg	volume
PAGR1	-0.0269459	0.480525	0.318284	None	volume
PAIP2B	-0.0276084	0.445226	0.35142	None	volume
PAK4	0.0320872	0.381371	0.418653	None	volume
PALLD	0.0286529	0.418248	0.378566	None	volume
PALM	0.0305009	0.288226	0.540267	None	volume
PALM2	-0.0386184	0.147868	0.830127	None	volume
PALM3	0.037001	0.263356	0.579457	None	volume
PAM	0.0315351	0.232456	0.63366	None	volume
PAMR1	-0.0428491	0.0318799	1.49648	neg	volume
PAPPA	0.0343849	0.292264	0.534225	None	volume
PARD3	0.0368475	0.229351	0.6395	None	volume
PARK7	0.0258604	0.564217	0.248554	None	volume
PARP1	-0.0301072	0.259229	0.586316	None	volume
PAXX	-0.0320029	0.400667	0.397216	None	volume
PBK	0.0418738	0.0922963	1.03482	None	volume
PBLD	0.0419668	0.158097	0.801077	None	volume
PBXIP1	-0.0422635	0.103577	0.984735	None	volume
PCARE	-0.036906	0.254613	0.594119	None	volume
PCBD1	0.037979	0.265064	0.57665	None	volume
PCBP2	0.022477	0.609475	0.215044	None	volume
PCDH1	-0.0321936	0.340097	0.468397	None	volume
PCDH12	0.0318595	0.365927	0.436606	None	volume
PCDH17	-0.0346263	0.279841	0.553088	None	volume
PCDH7	-0.0291842	0.438887	0.357648	None	volume
PCDH9	0.053338	0.0105461	1.97691	pos	volume
PCDHB15	-0.0349537	0.274161	0.561994	None	volume
PCNA	0.0298945	0.381411	0.418607	None	volume
PCSK7	0.0281854	0.492462	0.307627	None	volume
PCSK9	0.035979	0.191633	0.71753	None	volume
PCYT2	-0.0307175	0.415928	0.380982	None	volume
PDAP1	-0.024102	0.602953	0.219717	None	volume
PDCD1	-0.033549	0.260932	0.583473	None	volume
PDCD1LG2	-0.0297422	0.289956	0.537668	None	volume
PDCD5	0.0259674	0.562366	0.249981	None	volume
PDCD6	0.0395357	0.0723741	1.14042	None	volume
PDCL2	0.0332022	0.290323	0.537118	None	volume
PDE1C	0.0356524	0.208891	0.68008	None	volume
[truncated: 12,602 more rows]

## Sheet: 2b
Count of significant associations for each measure
Name	Count_pos	Count_neg	Count_total	Modality
Volume of bankssts (left hemisphere)	3	-6	9	Volume
Volume of bankssts (right hemisphere)	7	0	7	Volume
Volume of caudalanteriorcingulate (left hemisphere)	1	0	1	Volume
Volume of caudalanteriorcingulate (right hemisphere)	2	0	2	Volume
Volume of caudalmiddlefrontal (left hemisphere)	10	-4	14	Volume
Volume of caudalmiddlefrontal (right hemisphere)	13	0	13	Volume
Volume of cuneus (left hemisphere)	5	0	5	Volume
Volume of cuneus (right hemisphere)	4	0	4	Volume
Volume of entorhinal (left hemisphere)	0	-2	2	Volume
Volume of entorhinal (right hemisphere)	0	-1	1	Volume
Volume of frontalpole (left hemisphere)	1	-1	2	Volume
Volume of frontalpole (right hemisphere)	1	0	1	Volume
Volume of fusiform (left hemisphere)	7	-11	18	Volume
Volume of fusiform (right hemisphere)	14	-6	20	Volume
Volume of inferiorparietal (left hemisphere)	17	-8	25	Volume
Volume of inferiorparietal (right hemisphere)	4	0	4	Volume
Volume of inferiortemporal (left hemisphere)	19	-5	24	Volume
Volume of inferiortemporal (right hemisphere)	8	-2	10	Volume
Volume of insula (left hemisphere)	19	-21	40	Volume
Volume of insula (right hemisphere)	16	-27	43	Volume
Volume of isthmuscingulate (left hemisphere)	2	0	2	Volume
Volume of isthmuscingulate (right hemisphere)	5	0	5	Volume
Volume of lateraloccipital (left hemisphere)	9	-1	10	Volume
Volume of lateraloccipital (right hemisphere)	4	-1	5	Volume
Volume of lateralorbitofrontal (left hemisphere)	21	-9	30	Volume
Volume of lateralorbitofrontal (right hemisphere)	19	-8	27	Volume
Volume of lingual (left hemisphere)	0	0	0	Volume
Volume of lingual (right hemisphere)	5	-1	6	Volume
Volume of medialorbitofrontal (left hemisphere)	12	-54	66	Volume
Volume of medialorbitofrontal (right hemisphere)	6	-4	10	Volume
Volume of middletemporal (left hemisphere)	22	-30	52	Volume
Volume of middletemporal (right hemisphere)	19	0	19	Volume
Volume of paracentral (left hemisphere)	12	-4	16	Volume
Volume of paracentral (right hemisphere)	13	-2	15	Volume
Volume of parahippocampal (left hemisphere)	1	-1	2	Volume
Volume of parahippocampal (right hemisphere)	2	-1	3	Volume
Volume of parsopercularis (left hemisphere)	8	-4	12	Volume
Volume of parsopercularis (right hemisphere)	7	0	7	Volume
Volume of parsorbitalis (left hemisphere)	16	-1	17	Volume
Volume of parsorbitalis (right hemisphere)	11	-7	18	Volume
Volume of parstriangularis (left hemisphere)	3	-1	4	Volume
Volume of parstriangularis (right hemisphere)	1	-1	2	Volume
Volume of pericalcarine (left hemisphere)	3	0	3	Volume
Volume of pericalcarine (right hemisphere)	2	0	2	Volume
Volume of postcentral (left hemisphere)	7	0	7	Volume
Volume of postcentral (right hemisphere)	15	0	15	Volume
Volume of posteriorcingulate (left hemisphere)	10	-1	11	Volume
Volume of posteriorcingulate (right hemisphere)	15	-1	16	Volume
Volume of precentral (left hemisphere)	22	-8	30	Volume
Volume of precentral (right hemisphere)	38	-6	44	Volume
Volume of precuneus (left hemisphere)	27	0	27	Volume
Volume of precuneus (right hemisphere)	32	-1	33	Volume
Volume of rostralanteriorcingulate (left hemisphere)	9	-1	10	Volume
Volume of rostralanteriorcingulate (right hemisphere)	5	0	5	Volume
Volume of rostralmiddlefrontal (left hemisphere)	24	-3	27	Volume
Volume of rostralmiddlefrontal (right hemisphere)	17	-3	20	Volume
Volume of superiorfrontal (left hemisphere)	9	-8	17	Volume
Volume of superiorfrontal (right hemisphere)	13	-7	20	Volume
Volume of superiorparietal (left hemisphere)	19	-2	21	Volume
Volume of superiorparietal (right hemisphere)	21	-1	22	Volume
Volume of superiortemporal (left hemisphere)	28	-7	35	Volume
Volume of superiortemporal (right hemisphere)	39	-6	45	Volume
Volume of supramarginal (left hemisphere)	40	-2	42	Volume
Volume of supramarginal (right hemisphere)	32	-1	33	Volume
Volume of transversetemporal (left hemisphere)	0	-2	2	Volume
Volume of transversetemporal (right hemisphere)	3	-1	4	Volume
Volume of temporalpole (left hemisphere)	0	-3	3	Volume
Volume of temporalpole (right hemisphere)	0	-3	3	Volume
Volume of accumbens (left)	4	-22	26	Volume
Volume of accumbens (right)	18	-9	27	Volume
Volume of amygdala (left)	0	0	0	Volume
Volume of amygdala (right)	0	0	0	Volume
Volume of caudate (left)	7	-5	12	Volume
Volume of caudate (right)	10	-20	30	Volume
Volume of hippocampus (left)	2	-5	7	Volume
Volume of hippocampus (right)	7	-3	10	Volume
Volume of pallidum (left)	13	-26	39	Volume
Volume of pallidum (right)	20	-26	46	Volume
Volume of putamen (left)	8	-4	12	Volume
Volume of putamen (right)	3	-5	8	Volume
Volume of thalamus (left)	16	-23	39	Volume
Volume of thalamus (right)	27	-17	44	Volume
Left_bankssts	1	-5	6	Area
Right_bankssts	1	-1	2	Area
Left_caudalanteriorcingulate	4	0	4	Area
Right_caudalanteriorcingulate	1	0	1	Area
Left_caudalmiddlefrontal	6	-4	10	Area
Right_caudalmiddlefrontal	12	0	12	Area
Left_cuneus	14	0	14	Area
Right_cuneus	10	-2	12	Area
Left_entorhinal	0	0	0	Area
Right_entorhinal	0	-4	4	Area
Left_frontalpole	0	0	0	Area
Right_frontalpole	0	0	0	Area
Left_fusiform	7	-1	8	Area
Right_fusiform	4	-4	8	Area
Left_inferiorparietal	13	-5	18	Area
Right_inferiorparietal	6	0	6	Area
Left_inferiortemporal	11	-6	17	Area
Right_inferiortemporal	4	-2	6	Area
Left_insula	3	-1	4	Area
Right_insula	2	-2	4	Area
Left_isthmuscingulate	2	0	2	Area
Right_isthmuscingulate	2	0	2	Area
Left_lateraloccipital	12	-13	25	Area
Right_lateraloccipital	5	-5	10	Area
Left_lateralorbitofrontal	20	-2	22	Area
Right_lateralorbitofrontal	10	0	10	Area
Left_lingual	6	-1	7	Area
Right_lingual	4	-1	5	Area
Left_medialorbitofrontal	4	-12	16	Area
Right_medialorbitofrontal	4	-1	5	Area
Left_middletemporal	11	-7	18	Area
Right_middletemporal	14	0	14	Area
Left_paracentral	0	-1	1	Area
Right_paracentral	0	-2	2	Area
Left_parahippocampal	3	0	3	Area
Right_parahippocampal	0	-1	1	Area
Left_parsopercularis	5	0	5	Area
Right_parsopercularis	4	0	4	Area
Left_parsorbitalis	18	-4	22	Area
Right_parsorbitalis	12	-27	39	Area
Left_parstriangularis	2	-2	4	Area
Right_parstriangularis	1	0	1	Area
Left_pericalcarine	7	-2	9	Area
Right_pericalcarine	3	-2	5	Area
Left_postcentral	21	-4	25	Area
Right_postcentral	22	-2	24	Area
Left_posteriorcingulate	2	-5	7	Area
Right_posteriorcingulate	5	0	5	Area
Left_precentral	8	-2	10	Area
Right_precentral	10	-5	15	Area
Left_precuneus	13	0	13	Area
Right_precuneus	14	0	14	Area
Left_rostralanteriorcingulate	18	0	18	Area
Right_rostralanteriorcingulate	4	0	4	Area
Left_rostralmiddlefrontal	29	0	29	Area
Right_rostralmiddlefrontal	23	-2	25	Area
Left_superiorfrontal	5	-9	14	Area
Right_superiorfrontal	6	-7	13	Area
Left_superiorparietal	20	-1	21	Area
Right_superiorparietal	14	-1	15	Area
Left_superiortemporal	6	-5	11	Area
Right_superiortemporal	18	-2	20	Area
Left_supramarginal	20	0	20	Area
Right_supramarginal	20	0	20	Area
Left_transversetemporal	1	-1	2	Area
Right_transversetemporal	8	0	8	Area
Left_temporalpole	0	-1	1	Area
Right_temporalpole	17	0	17	Area
Left_bankssts	8	-1	9	Thickness
Right_bankssts	5	0	5	Thickness
Left_caudalanteriorcingulate	0	0	0	Thickness
Right_caudalanteriorcingulate	0	-1	1	Thickness
Left_caudalmiddlefrontal	10	0	10	Thickness
Right_caudalmiddlefrontal	4	-1	5	Thickness
Left_cuneus	19	0	19	Thickness
Right_cuneus	11	0	11	Thickness
Left_entorhinal	0	-2	2	Thickness
Right_entorhinal	0	-2	2	Thickness
Left_frontalpole	3	0	3	Thickness
Right_frontalpole	1	0	1	Thickness
Left_fusiform	7	-5	12	Thickness
Right_fusiform	8	-2	10	Thickness
Left_inferiorparietal	6	0	6	Thickness
Right_inferiorparietal	5	0	5	Thickness
Left_inferiortemporal	4	-4	8	Thickness
Right_inferiortemporal	1	-2	3	Thickness
Left_insula	4	-15	19	Thickness
Right_insula	3	-1	4	Thickness
Left_isthmuscingulate	2	0	2	Thickness
Right_isthmuscingulate	0	0	0	Thickness
Left_lateraloccipital	29	0	29	Thickness
Right_lateraloccipital	64	0	64	Thickness
Left_lateralorbitofrontal	0	-8	8	Thickness
Right_lateralorbitofrontal	0	-2	2	Thickness
Left_lingual	4	0	4	Thickness
Right_lingual	50	-1	51	Thickness
Left_medialorbitofrontal	1	-11	12	Thickness
Right_medialorbitofrontal	1	-1	2	Thickness
Left_middletemporal	7	-16	23	Thickness
Right_middletemporal	0	-1	1	Thickness
Left_paracentral	6	0	6	Thickness
Right_paracentral	12	-1	13	Thickness
Left_parahippocampal	0	-1	1	Thickness
Right_parahippocampal	6	-1	7	Thickness
Left_parsopercularis	4	-2	6	Thickness
Right_parsopercularis	4	-3	7	Thickness
Left_parsorbitalis	3	0	3	Thickness
Right_parsorbitalis	2	-2	4	Thickness
Left_parstriangularis	4	-1	5	Thickness
Right_parstriangularis	1	0	1	Thickness
Left_pericalcarine	14	0	14	Thickness
Right_pericalcarine	11	0	11	Thickness
Left_postcentral	0	0	0	Thickness
Right_postcentral	3	0	3	Thickness
Left_posteriorcingulate	0	-1	1	Thickness
Right_posteriorcingulate	1	-1	2	Thickness
Left_precentral	3	-4	7	Thickness
Right_precentral	9	-2	11	Thickness
Left_precuneus	11	0	11	Thickness
Right_precuneus	9	0	9	Thickness
Left_rostralanteriorcingulate	5	-6	11	Thickness
Right_rostralanteriorcingulate	0	-1	1	Thickness
Left_rostralmiddlefrontal	4	0	4	Thickness
Right_rostralmiddlefrontal	3	0	3	Thickness
Left_superiorfrontal	13	-2	15	Thickness
Right_superiorfrontal	5	-2	7	Thickness
Left_superiorparietal	7	0	7	Thickness
Right_superiorparietal	16	-1	17	Thickness
Left_superiortemporal	13	-16	29	Thickness
Right_superiortemporal	12	-10	22	Thickness
Left_supramarginal	7	-3	10	Thickness
Right_supramarginal	8	0	8	Thickness
Left_transversetemporal	3	0	3	Thickness
Right_transversetemporal	7	0	7	Thickness
Left_temporalpole	12	-56	68	Thickness
Right_temporalpole	0	-15	15	Thickness
FA in tract acoustic radiation (left)	0	0	0	Fractional Anisotropy
FA in tract acoustic radiation (right)	2	-4	6	Fractional Anisotropy
FA in tract anterior thalamic radiation (left)	1	-1	2	Fractional Anisotropy
FA in tract anterior thalamic radiation (right)	0	-1	1	Fractional Anisotropy
FA in tract cingulate gyrus part of cingulum (left)	0	0	0	Fractional Anisotropy
FA in tract cingulate gyrus part of cingulum (right)	0	0	0	Fractional Anisotropy
FA in tract parahippocampal part of cingulum (left)	2	0	2	Fractional Anisotropy
FA in tract parahippocampal part of cingulum (right)	3	0	3	Fractional Anisotropy
FA in tract corticospinal tract (left)	0	-3	3	Fractional Anisotropy
FA in tract corticospinal tract (right)	18	-9	27	Fractional Anisotropy
FA in tract forceps major	0	0	0	Fractional Anisotropy
FA in tract forceps minor	3	-1	4	Fractional Anisotropy
FA in tract inferior fronto-occipital fasciculus (left)	0	0	0	Fractional Anisotropy
FA in tract inferior fronto-occipital fasciculus (right)	0	-1	1	Fractional Anisotropy
FA in tract inferior longitudinal fasciculus (left)	0	-1	1	Fractional Anisotropy
FA in tract inferior longitudinal fasciculus (right)	1	-1	2	Fractional Anisotropy
FA in tract middle cerebellar peduncle	2	-2	4	Fractional Anisotropy
FA in tract medial lemniscus (left)	0	0	0	Fractional Anisotropy
FA in tract medial lemniscus (right)	1	0	1	Fractional Anisotropy
FA in tract posterior thalamic radiation (left)	8	-11	19	Fractional Anisotropy
FA in tract posterior thalamic radiation (right)	2	-2	4	Fractional Anisotropy
FA in tract superior longitudinal fasciculus (left)	0	-1	1	Fractional Anisotropy
FA in tract superior longitudinal fasciculus (right)	1	0	1	Fractional Anisotropy
FA in tract superior thalamic radiation (left)	1	0	1	Fractional Anisotropy
FA in tract superior thalamic radiation (right)	1	-1	2	Fractional Anisotropy
FA in tract uncinate fasciculus (left)	0	0	0	Fractional Anisotropy
FA in tract uncinate fasciculus (right)	0	-1	1	Fractional Anisotropy
MD in tract acoustic radiation (left)	1	-11	12	Mean Diffusivity
MD in tract acoustic radiation (right)	23	-45	68	Mean Diffusivity
MD in tract anterior thalamic radiation (left)	262	-7	269	Mean Diffusivity
MD in tract anterior thalamic radiation (right)	322	-22	344	Mean Diffusivity
MD in tract cingulate gyrus part of cingulum (left)	287	-1	288	Mean Diffusivity
MD in tract cingulate gyrus part of cingulum (right)	222	-3	225	Mean Diffusivity
MD in tract parahippocampal part of cingulum (left)	4	-22	26	Mean Diffusivity
MD in tract parahippocampal part of cingulum (right)	3	-38	41	Mean Diffusivity
MD in tract corticospinal tract (left)	8	-12	20	Mean Diffusivity
MD in tract corticospinal tract (right)	45	-24	69	Mean Diffusivity
MD in tract forceps major	14	-11	25	Mean Diffusivity
MD in tract forceps minor	15	-14	29	Mean Diffusivity
MD in tract inferior fronto-occipital fasciculus (left)	7	-21	28	Mean Diffusivity
MD in tract inferior fronto-occipital fasciculus (right)	41	-34	75	Mean Diffusivity
MD in tract inferior longitudinal fasciculus (left)	8	-30	38	Mean Diffusivity
MD in tract inferior longitudinal fasciculus (right)	11	-35	46	Mean Diffusivity
MD in tract middle cerebellar peduncle	28	-12	40	Mean Diffusivity
MD in tract medial lemniscus (left)	13	-46	59	Mean Diffusivity
MD in tract medial lemniscus (right)	17	-118	135	Mean Diffusivity
MD in tract posterior thalamic radiation (left)	10	-16	26	Mean Diffusivity
MD in tract posterior thalamic radiation (right)	4	-28	32	Mean Diffusivity
MD in tract superior longitudinal fasciculus (left)	37	-13	50	Mean Diffusivity
MD in tract superior longitudinal fasciculus (right)	74	-12	86	Mean Diffusivity
MD in tract superior thalamic radiation (left)	138	-29	167	Mean Diffusivity
MD in tract superior thalamic radiation (right)	225	-27	252	Mean Diffusivity
MD in tract uncinate fasciculus (left)	4	-16	20	Mean Diffusivity
MD in tract uncinate fasciculus (right)	11	-20	31	Mean Diffusivity

## Sheet: 2c
Count of significant associations for different proteins
ProteinName	Count	Group	Direction
ADGRG2	12	volume	positive
APLP1	21	volume	positive
B4GAT1	7	volume	positive
BCAN	20	volume	positive
CA14	7	volume	positive
CNTN2	15	volume	positive
DMP1	16	volume	positive
GFAP	0	volume	positive
IGFBP2	10	volume	positive
ITGA11	30	volume	positive
KIAA0319	15	volume	positive
LRTM2	31	volume	positive
MIA	1	volume	positive
MOG	36	volume	positive
NCAN	50	volume	positive
NELL2	16	volume	positive
NPTXR	22	volume	positive
OMG	13	volume	positive
PON3	7	volume	positive
PRDX2	0	volume	positive
PTPRN2	39	volume	positive
PTPRR	39	volume	positive
PTPRZ1	7	volume	positive
RTBDN	14	volume	positive
SCG3	13	volume	positive
SEZ6L	40	volume	positive
SLITRK1	47	volume	positive
SYT1	11	volume	positive
VGF	31	volume	positive
VWC2L	13	volume	positive
ADGRG2	3	thick	positive
APLP1	0	thick	positive
B4GAT1	0	thick	positive
BCAN	1	thick	positive
CA14	13	thick	positive
CNTN2	3	thick	positive
DMP1	1	thick	positive
GFAP	0	thick	positive
IGFBP2	3	thick	positive
ITGA11	4	thick	positive
KIAA0319	1	thick	positive
LRTM2	1	thick	positive
MIA	17	thick	positive
MOG	0	thick	positive
NCAN	0	thick	positive
NELL2	0	thick	positive
NPTXR	1	thick	positive
OMG	0	thick	positive
PON3	1	thick	positive
PRDX2	21	thick	positive
PTPRN2	0	thick	positive
PTPRR	0	thick	positive
PTPRZ1	13	thick	positive
RTBDN	0	thick	positive
SCG3	0	thick	positive
SEZ6L	4	thick	positive
SLITRK1	18	thick	positive
SYT1	0	thick	positive
VGF	0	thick	positive
VWC2L	0	thick	positive
ADGRG2	0	DTIFA	positive
APLP1	0	DTIFA	positive
B4GAT1	0	DTIFA	positive
BCAN	0	DTIFA	positive
CA14	0	DTIFA	positive
CNTN2	0	DTIFA	positive
DMP1	0	DTIFA	positive
GFAP	0	DTIFA	positive
IGFBP2	0	DTIFA	positive
ITGA11	1	DTIFA	positive
KIAA0319	0	DTIFA	positive
LRTM2	0	DTIFA	positive
MIA	0	DTIFA	positive
MOG	0	DTIFA	positive
NCAN	3	DTIFA	positive
NELL2	0	DTIFA	positive
NPTXR	1	DTIFA	positive
OMG	2	DTIFA	positive
PON3	0	DTIFA	positive
PRDX2	0	DTIFA	positive
PTPRN2	0	DTIFA	positive
PTPRR	0	DTIFA	positive
PTPRZ1	0	DTIFA	positive
RTBDN	0	DTIFA	positive
SCG3	0	DTIFA	positive
SEZ6L	2	DTIFA	positive
SLITRK1	0	DTIFA	positive
SYT1	0	DTIFA	positive
VGF	1	DTIFA	positive
VWC2L	0	DTIFA	positive
ADGRG2	2	DTIMD	positive
APLP1	0	DTIMD	positive
B4GAT1	1	DTIMD	positive
BCAN	0	DTIMD	positive
CA14	2	DTIMD	positive
CNTN2	0	DTIMD	positive
DMP1	0	DTIMD	positive
GFAP	19	DTIMD	positive
IGFBP2	7	DTIMD	positive
ITGA11	0	DTIMD	positive
KIAA0319	0	DTIMD	positive
LRTM2	0	DTIMD	positive
MIA	0	DTIMD	positive
MOG	0	DTIMD	positive
NCAN	0	DTIMD	positive
NELL2	0	DTIMD	positive
NPTXR	0	DTIMD	positive
OMG	0	DTIMD	positive
PON3	3	DTIMD	positive
PRDX2	0	DTIMD	positive
PTPRN2	0	DTIMD	positive
PTPRR	0	DTIMD	positive
PTPRZ1	0	DTIMD	positive
RTBDN	0	DTIMD	positive
SCG3	0	DTIMD	positive
SEZ6L	0	DTIMD	positive
SLITRK1	0	DTIMD	positive
SYT1	1	DTIMD	positive
VGF	0	DTIMD	positive
VWC2L	0	DTIMD	positive
ADGRG2	3	area	positive
APLP1	14	area	positive
B4GAT1	8	area	positive
BCAN	35	area	positive
CA14	0	area	positive
CNTN2	2	area	positive
DMP1	1	area	positive
GFAP	0	area	positive
IGFBP2	3	area	positive
ITGA11	11	area	positive
KIAA0319	5	area	positive
LRTM2	28	area	positive
MIA	0	area	positive
MOG	47	area	positive
NCAN	43	area	positive
NELL2	6	area	positive
NPTXR	13	area	positive
OMG	23	area	positive
PON3	5	area	positive
PRDX2	0	area	positive
PTPRN2	33	area	positive
PTPRR	18	area	positive
PTPRZ1	0	area	positive
RTBDN	16	area	positive
SCG3	10	area	positive
SEZ6L	24	area	positive
SLITRK1	24	area	positive
SYT1	10	area	positive
VGF	26	area	positive
VWC2L	12	area	positive
ADM	15	volume	negative
ASGR1	8	volume	negative
CCN5	10	volume	negative
CDH5	0	volume	negative
CEACAM16	0	volume	negative
CRLF1	8	volume	negative
DLK1	0	volume	negative
F9	6	volume	negative
FABP4	1	volume	negative
FSTL3	8	volume	negative
GDF15	11	volume	negative
GFAP	0	volume	negative
GSN	0	volume	negative
HGF	9	volume	negative
IL1RN	3	volume	negative
IL6	9	volume	negative
LEP	14	volume	negative
MSTN	0	volume	negative
MZB1	11	volume	negative
OGN	10	volume	negative
OMG	0	volume	negative
OXT	14	volume	negative
PAEP	17	volume	negative
PRND	1	volume	negative
PTPRF	0	volume	negative
PTPRS	0	volume	negative
STC2	11	volume	negative
TNR	0	volume	negative
VSIG4	8	volume	negative
XG	0	volume	negative
ADM	3	thick	negative
ASGR1	3	thick	negative
CCN5	0	thick	negative
CDH5	0	thick	negative
CEACAM16	0	thick	negative
CRLF1	0	thick	negative
DLK1	0	thick	negative
F9	4	thick	negative
FABP4	0	thick	negative
FSTL3	9	thick	negative
GDF15	1	thick	negative
GFAP	1	thick	negative
GSN	0	thick	negative
HGF	5	thick	negative
IL1RN	2	thick	negative
IL6	9	thick	negative
LEP	10	thick	negative
MSTN	0	thick	negative
MZB1	0	thick	negative
OGN	0	thick	negative
OMG	0	thick	negative
OXT	16	thick	negative
PAEP	0	thick	negative
PRND	0	thick	negative
PTPRF	0	thick	negative
PTPRS	0	thick	negative
STC2	0	thick	negative
TNR	0	thick	negative
VSIG4	2	thick	negative
XG	0	thick	negative
ADM	1	DTIFA	negative
ASGR1	1	DTIFA	negative
CCN5	0	DTIFA	negative
CDH5	0	DTIFA	negative
CEACAM16	0	DTIFA	negative
CRLF1	0	DTIFA	negative
DLK1	0	DTIFA	negative
F9	0	DTIFA	negative
FABP4	0	DTIFA	negative
FSTL3	0	DTIFA	negative
GDF15	0	DTIFA	negative
GFAP	9	DTIFA	negative
GSN	0	DTIFA	negative
HGF	0	DTIFA	negative
IL1RN	0	DTIFA	negative
IL6	0	DTIFA	negative
LEP	1	DTIFA	negative
MSTN	0	DTIFA	negative
MZB1	0	DTIFA	negative
OGN	0	DTIFA	negative
OMG	0	DTIFA	negative
OXT	2	DTIFA	negative
PAEP	0	DTIFA	negative
PRND	0	DTIFA	negative
PTPRF	0	DTIFA	negative
PTPRS	0	DTIFA	negative
STC2	0	DTIFA	negative
TNR	0	DTIFA	negative
VSIG4	0	DTIFA	negative
XG	0	DTIFA	negative
ADM	2	DTIMD	negative
ASGR1	0	DTIMD	negative
CCN5	4	DTIMD	negative
CDH5	10	DTIMD	negative
CEACAM16	10	DTIMD	negative
CRLF1	0	DTIMD	negative
DLK1	15	DTIMD	negative
F9	1	DTIMD	negative
FABP4	12	DTIMD	negative
FSTL3	2	DTIMD	negative
GDF15	0	DTIMD	negative
GFAP	0	DTIMD	negative
GSN	14	DTIMD	negative
HGF	3	DTIMD	negative
IL1RN	5	DTIMD	negative
IL6	2	DTIMD	negative
LEP	9	DTIMD	negative
MSTN	16	DTIMD	negative
MZB1	0	DTIMD	negative
OGN	0	DTIMD	negative
OMG	14	DTIMD	negative
OXT	0	DTIMD	negative
PAEP	0	DTIMD	negative
PRND	9	DTIMD	negative
PTPRF	12	DTIMD	negative
PTPRS	13	DTIMD	negative
STC2	0	DTIMD	negative
TNR	15	DTIMD	negative
VSIG4	1	DTIMD	negative
XG	22	DTIMD	negative
ADM	1	area	negative
ASGR1	1	area	negative
CCN5	10	area	negative
CDH5	0	area	negative
CEACAM16	0	area	negative
CRLF1	6	area	negative
DLK1	0	area	negative
F9	0	area	negative
FABP4	0	area	negative
FSTL3	0	area	negative
GDF15	0	area	negative
GFAP	0	area	negative
GSN	0	area	negative
HGF	1	area	negative
IL1RN	4	area	negative
IL6	0	area	negative
LEP	5	area	negative
MSTN	0	area	negative
MZB1	1	area	negative
OGN	0	area	negative
OMG	0	area	negative
OXT	1	area	negative
PAEP	9	area	negative
PRND	0	area	negative
PTPRF	0	area	negative
PTPRS	0	area	negative
STC2	4	area	negative
TNR	0	area	negative
VSIG4	1	area	negative
XG	1	area	negative

## Sheet: 2d
Count of the top five proteins with the most significant associations for each modality
ProteinName	Count	Group
NCAN	50	volume
PTPRN2	39	volume
PTPRR	39	volume
SEZ6L	40	volume
SLITRK1	47	volume
LEP	14	thick
MIA	17	thick
OXT	16	thick
PRDX2	21	thick
SLITRK1	18	thick
ADIPOQ	2	DTIFA
GFAP	9	DTIFA
LEP	4	DTIFA
NCAN	3	DTIFA
REN	3	DTIFA
DLK1	15	DTIMD
GFAP	19	DTIMD
MSTN	16	DTIMD
TNR	15	DTIMD
XG	22	DTIMD
BCAN	35	area
LRTM2	28	area
MOG	47	area
NCAN	43	area
PTPRN2	33	area

## Sheet: 2e
The intersection of the proteins that significantly associated with each modality
ProteinName	Volume	Thick	Area	FA	MD	temp
A1BG	0	0	0	0	1	0
AAMDC	0	0	0	0	0	0
AARSD1	0	0	0	0	0	0
ABCA2	0	0	0	0	0	0
ABHD14B	0	0	0	0	1	0
ABL1	0	0	0	0	1	0
ABO	0	0	0	0	0	0
ABRAXAS2	0	0	0	0	0	0
ACAA1	0	0	1	0	1	0
ACADM	0	0	0	0	0	0
ACADSB	0	0	0	0	0	0
ACAN	1	0	0	0	0	0
ACE	0	0	0	0	0	0
ACE2	1	0	0	0	1	0
ACHE	0	1	0	0	0	0
ACOT13	0	0	0	0	0	0
ACOX1	0	0	0	0	0	0
ACP1	1	1	0	0	0	0
ACP5	0	0	1	0	1	0
ACP6	0	0	0	0	0	0
ACRBP	0	0	0	0	0	0
ACRV1	0	0	0	0	0	0
ACSL1	0	0	0	0	1	0
ACTA2	1	0	0	0	0	0
ACTN2	0	0	0	0	1	0
ACTN4	0	0	0	0	0	0
ACVRL1	0	0	0	0	0	0
ACY1	0	1	1	1	1	0
ACY3	0	0	0	0	0	0
ACYP1	0	0	0	0	0	0
ADA	0	0	0	0	0	0
ADA2	0	0	0	0	1	0
ADAM12	0	1	0	1	1	0
ADAM15	0	0	0	0	0	0
ADAM22	1	0	0	0	1	0
ADAM23	0	0	0	0	0	0
ADAM8	1	0	0	0	1	0
ADAM9	0	0	0	0	1	0
ADAMTS1	0	0	0	0	0	0
ADAMTS13	0	0	0	0	0	0
ADAMTS15	1	1	0	0	1	0
ADAMTS16	0	0	0	0	1	0
ADAMTS4	0	0	0	0	0	0
ADAMTS8	0	0	0	0	0	0
ADAMTSL2	0	0	0	0	1	0
ADAMTSL4	0	0	0	0	1	0
ADAMTSL5	0	0	0	0	0	0
ADCYAP1R1	0	0	0	0	0	0
ADD1	0	0	0	0	0	0
ADGRB3	0	0	0	0	0	0
ADGRD1	0	0	0	0	0	0
ADGRE1	0	0	0	0	0	0
ADGRE2	0	0	0	0	0	0
ADGRE5	0	0	0	0	0	0
ADGRF5	0	0	0	0	0	0
ADGRG1	1	0	1	0	0	0
ADGRG2	1	1	1	0	1	0
ADGRV1	0	0	1	0	0	0
ADH1B	0	1	0	0	1	0
ADH4	0	1	0	0	1	0
ADIPOQ	0	1	0	1	1	0
ADM	1	1	1	1	1	0
ADRA2A	0	0	0	0	0	0
AFAP1	0	0	0	0	0	0
AFM	1	0	1	0	1	0
AFP	1	0	0	0	0	0
AGBL2	0	0	0	0	0	0
AGER	1	1	0	0	0	0
AGR2	0	0	0	0	0	0
AGR3	0	0	0	0	0	0
AGRN	1	0	0	0	1	0
AGRP	0	0	0	0	0	0
AGT	0	0	0	0	0	0
AGXT	0	1	0	0	0	0
AHCY	0	0	0	0	1	0
AHNAK	0	1	1	0	0	0
AHNAK2	0	0	0	0	0	0
AHSA1	0	0	0	0	0	0
AHSG	0	1	0	0	0	0
AHSP	0	0	1	0	0	0
AIDA	0	0	0	0	0	0
AIF1	0	0	0	0	1	0
AIF1L	0	0	0	0	0	0
AIFM1	0	0	0	0	1	0
AK1	0	1	0	0	0	0
AK2	0	0	0	0	1	0
AKAP12	0	0	0	0	0	0
AKR1B1	0	0	0	0	1	0
AKR1B10	0	0	1	0	0	0
AKR1C4	0	0	0	0	0	0
AKR7L	0	0	0	0	1	0
AKT1S1	0	0	0	0	1	0
AKT2	0	0	0	0	0	0
AKT3	0	0	0	0	1	0
ALCAM	0	0	0	0	0	0
ALDH1A1	0	1	0	0	0	0
ALDH2	0	0	0	0	0	0
ALDH3A1	0	0	0	0	0	0
ALDH5A1	0	0	0	0	0	0
ALMS1	0	0	0	0	0	0
ALPI	0	0	0	0	0	0
ALPP	0	0	0	0	0	0
AMBN	0	0	0	0	0	0
AMBP	1	0	0	0	1	0
AMDHD2	0	0	0	0	0	0
AMFR	0	0	0	0	0	0
AMIGO1	0	0	0	0	0	0
AMIGO2	0	0	0	0	0	0
AMN	0	0	0	0	0	0
AMOT	0	0	0	0	0	0
AMOTL2	0	0	0	0	0	0
AMPD3	0	1	0	0	0	0
AMY1A_AMY1B_AMY1C	0	0	0	0	0	0
AMY2A	0	0	0	0	0	0
AMY2B	0	0	0	0	0	0
ANG	0	1	0	0	0	0
ANGPT1	0	0	0	0	0	0
ANGPT2	1	0	0	0	0	0
ANGPTL1	0	0	0	0	0	0
ANGPTL2	1	0	0	0	1	0
ANGPTL3	1	1	0	0	0	0
ANGPTL4	1	0	0	0	0	0
ANGPTL7	0	0	0	0	0	0
ANK2	0	0	0	0	0	0
ANKMY2	0	0	0	0	0	0
ANKRA2	0	0	0	0	0	0
ANKRD54	0	0	0	0	0	0
ANP32C	0	0	0	0	0	0
ANPEP	0	0	0	0	1	0
ANXA1	0	0	0	0	0	0
ANXA10	0	0	0	0	0	0
ANXA11	0	0	0	0	1	0
ANXA2	0	0	0	0	1	0
ANXA3	0	0	0	0	1	0
ANXA4	0	0	0	0	1	0
ANXA5	0	0	0	0	0	0
AOC1	0	0	0	0	1	0
AOC3	1	0	0	0	0	0
AP1G2	0	0	0	0	0	0
AP2B1	0	0	0	0	0	0
AP3B1	0	0	0	0	0	0
AP3S2	0	0	0	0	0	0
APBB1IP	0	1	0	0	0	0
APCS	0	1	0	0	1	0
APEX1	0	0	0	0	1	0
APLP1	1	0	1	0	0	0
APOA1	0	0	0	0	0	0
APOA2	0	0	0	0	0	0
APOA4	0	0	0	0	0	0
APOB	0	0	0	0	0	0
APOBR	0	0	0	0	0	0
APOC1	0	0	0	0	0	0
APOD	0	0	0	0	0	0
APOE	0	0	0	0	0	0
APOF	1	0	0	0	0	0
APOH	0	0	0	0	0	0
APOL1	0	0	0	0	0	0
APOM	1	1	0	0	0	0
APP	0	0	0	0	0	0
APPL2	0	0	0	0	0	0
APRT	0	0	0	0	0	0
ARAF	0	0	0	0	0	0
AREG	1	0	1	0	1	0
ARF6	0	0	0	0	0	0
ARFIP1	0	0	0	0	0	0
ARG1	0	1	0	0	0	0
ARG2	0	0	0	0	0	0
ARHGAP1	0	0	0	0	1	0
ARHGAP25	0	0	0	0	1	0
ARHGAP30	0	0	0	0	0	0
ARHGAP45	0	0	0	0	0	0
ARHGAP5	0	0	0	0	0	0
ARHGEF1	0	0	0	0	0	0
ARHGEF10	0	0	0	0	0	0
ARHGEF12	0	0	0	0	1	0
ARHGEF5	0	0	0	0	0	0
ARID3A	0	0	0	0	0	0
ARID4B	0	0	0	0	0	0
ARL13B	0	0	0	0	1	0
ARL2BP	0	0	0	0	1	0
ARMCX2	0	0	0	0	0	0
ARNT	0	0	0	0	0	0
ARNTL	0	0	0	0	1	0
ARSA	0	0	0	0	1	0
ARSB	0	0	0	0	1	0
ART3	1	0	1	0	1	0
ART5	0	0	0	0	0	0
ARTN	0	0	0	0	0	0
ASAH1	0	0	0	0	0	0
ASAH2	1	0	1	0	0	0
ASGR1	1	1	1	1	1	0
ASGR2	0	0	0	0	0	0
ASPN	1	0	0	0	0	0
ASPSCR1	0	0	0	0	0	0
ASRGL1	0	0	0	0	0	0
ASS1	0	0	0	0	0	0
ATF2	0	0	0	0	0	0
ATF4	0	0	0	0	0	0
ATG16L1	0	0	0	0	0	0
ATG4A	0	0	0	0	0	0
ATOX1	0	0	0	0	1	0
ATP1B1	0	0	0	0	0	0
ATP1B2	0	0	0	0	0	0
ATP1B3	0	0	0	0	1	0
ATP1B4	0	0	0	0	0	0
ATP2B4	0	0	0	0	0	0
ATP5F1D	0	0	0	0	0	0
ATP5IF1	0	0	0	0	1	0
ATP5PO	0	0	0	0	0	0
ATP6AP2	1	0	0	0	0	0
ATP6V1D	0	0	0	0	0	0
ATP6V1F	0	0	0	0	1	0
ATP6V1G1	0	0	1	0	0	0
ATP6V1G2	0	0	0	0	0	0
ATRAID	0	0	0	0	0	0
ATRN	0	0	0	0	0	0
ATXN10	0	0	0	0	1	0
ATXN2	0	0	0	0	0	0
ATXN2L	0	0	0	0	0	0
ATXN3	0	1	0	0	0	0
AXIN1	0	0	0	0	1	0
AXL	0	0	0	0	0	0
AZI2	0	0	0	0	1	0
AZU1	0	0	0	0	0	0
B2M	0	0	0	0	0	0
B3GAT3	0	0	0	0	0	0
B3GNT7	0	0	0	0	0	0
B4GALT1	1	0	0	0	0	0
B4GAT1	1	0	1	0	1	0
BABAM1	0	0	0	0	0	0
BACH1	0	0	0	0	1	0
BAG3	0	0	0	0	1	0
BAG4	0	0	0	0	0	0
BAG6	0	0	0	0	1	0
BAIAP2	1	0	0	0	1	0
BAMBI	0	0	0	0	0	0
BANK1	0	0	0	0	1	0
BAP18	0	0	0	0	0	0
BATF	0	1	0	0	0	0
BAX	0	0	0	0	1	0
BCAM	0	0	0	0	0	0
BCAN	1	1	1	1	1	0
BCAT1	0	0	0	0	0	0
BCAT2	0	0	0	0	0	0
BCHE	0	1	0	0	0	0
BCL2	0	0	0	0	0	0
BCL2L1	0	0	0	0	0	0
BCL2L11	0	0	0	0	0	0
BCL2L15	0	0	0	0	0	0
BCL7A	0	0	0	0	0	0
BCL7B	0	0	0	0	0	0
BCR	0	0	0	0	1	0
BDNF	0	0	0	0	0	0
BECN1	0	0	0	0	1	0
BEX3	0	0	0	0	0	0
BGLAP	0	0	0	0	0	0
BGN	0	0	0	0	0	0
BHLHE40	0	0	0	0	0	0
BHMT2	0	0	0	0	0	0
BID	0	0	0	0	1	0
BIN2	0	0	0	0	1	0
BIRC2	0	0	0	0	1	0
BLMH	1	0	1	0	0	0
BLNK	0	1	0	0	0	0
BLOC1S2	0	0	0	0	0	0
BLOC1S3	0	0	0	0	0	0
BLVRB	0	0	0	0	0	0
BMP10	0	0	0	0	1	0
BMP4	0	0	0	0	0	0
BMP6	0	0	0	0	0	0
BMPER	0	0	0	0	0	0
BNIP2	1	0	0	0	0	0
BNIP3L	0	0	0	0	0	0
BOC	1	0	0	0	0	0
BOLA1	0	0	0	0	0	0
BOLA2_BOLA2B	0	0	0	0	0	0
BPIFA2	0	0	0	0	0	0
BPIFB1	0	0	0	0	0	0
BPIFB2	0	0	0	0	1	0
BRAP	0	0	1	0	0	0
BRD1	0	0	0	0	0	0
BRD2	0	0	0	0	1	0
BRD3	0	0	0	0	0	0
BRDT	0	0	0	0	0	0
BRK1	0	0	0	0	0	0
BRME1	0	0	0	0	1	0
BRSK2	1	0	0	0	1	0
BSG	0	0	0	0	1	0
BSND	0	0	0	0	0	0
BST1	0	0	0	0	0	0
BST2	0	0	0	0	0	0
BTC	0	0	0	0	1	0
BTD	0	0	0	0	0	0
BTLA	0	0	0	0	0	0
BTN1A1	0	0	0	0	0	0
BTN2A1	0	0	0	0	1	0
BTN3A2	0	0	0	0	1	0
BTNL10	0	0	0	0	0	0
C19orf12	0	0	0	0	1	0
C1GALT1C1	0	0	0	0	0	0
C1QA	0	0	0	0	0	0
C1QBP	0	0	0	0	0	0
C1QL2	0	0	0	0	0	0
C1QTNF1	0	0	0	0	0	0
C1QTNF5	1	0	0	0	0	0
C1QTNF6	0	0	0	0	0	0
C1QTNF9	0	0	0	0	0	0
C1R	0	0	0	0	1	0
C1RL	0	0	0	0	0	0
C1S	0	0	0	0	0	0
C2	0	0	0	0	0	0
C2CD2L	0	0	0	0	0	0
C2orf69	0	0	0	0	0	0
C3	0	1	1	0	1	0
C4BPB	1	0	0	0	0	0
C5	0	1	0	0	0	0
C7	1	1	0	0	1	0
C7orf50	0	0	0	0	1	0
C8B	0	0	0	0	0	0
C9	0	0	0	0	0	0
C9orf40	0	1	0	0	0	0
CA1	0	1	0	0	0	0
CA11	0	0	0	0	0	0
CA12	1	0	1	0	0	0
CA13	0	0	0	0	1	0
CA14	1	1	0	0	1	0
CA2	0	1	0	0	0	0
CA3	0	1	0	0	0	0
CA4	0	0	0	0	0	0
CA5A	0	1	0	0	0	0
CA6	1	0	0	0	0	0
CA7	0	0	0	0	0	0
CA8	0	0	0	0	0	0
CA9	0	0	0	0	0	0
CABP2	0	0	0	0	0	0
CACNA1C	0	0	0	0	1	0
CACNA1H	0	0	0	0	0	0
CACNB1	0	0	0	0	1	0
CACNB3	0	0	0	0	0	0
CACYBP	0	0	0	0	0	0
CADPS	0	0	0	0	0	0
CALB1	1	0	0	0	0	0
CALB2	0	0	0	0	1	0
CALCA	0	0	0	0	0	0
CALCB	0	0	0	0	0	0
CALCOCO1	0	0	0	0	1	0
CALCOCO2	0	0	0	0	0	0
CALY	0	0	0	0	1	0
CAMKK1	0	0	0	0	0	0
CAMLG	0	0	0	0	0	0
CAMSAP1	0	0	0	0	0	0
CANT1	1	0	0	0	0	0
CAPG	0	0	0	0	1	0
CAPN3	0	0	0	0	0	0
CAPS	0	0	0	0	0	0
CARHSP1	0	0	0	0	0	0
CASC3	0	0	0	0	0	0
CASP1	0	0	0	0	0	0
CASP10	0	0	0	0	1	0
CASP2	0	0	0	0	1	0
CASP3	0	0	0	0	1	0
CASP4	0	0	0	0	0	0
CASP7	0	0	0	0	1	0
CASP8	0	0	0	0	1	0
CASP9	0	0	0	0	0	0
CASQ2	0	0	0	0	0	0
CAT	1	1	0	0	0	0
CBLIF	0	0	0	0	0	0
CBLN1	0	0	0	0	1	0
CBLN4	0	0	0	0	1	0
CBS	0	0	0	0	0	0
CBX2	0	0	0	0	0	0
CC2D1A	0	0	0	0	1	0
CCAR2	0	0	0	0	0	0
CCDC134	0	0	0	0	0	0
CCDC28A	1	0	0	0	0	0
CCDC50	0	0	0	0	0	0
CCDC80	0	0	0	0	0	0
CCER2	0	0	0	0	1	0
CCL11	0	0	0	0	0	0
CCL13	0	0	0	0	0	0
CCL14	0	0	0	0	0	0
CCL15	1	0	0	0	0	0
CCL16	0	1	0	0	1	0
CCL17	0	0	0	0	0	0
CCL18	0	0	0	0	0	0
CCL19	0	0	0	0	1	0
CCL2	0	0	0	0	0	0
CCL20	0	0	0	0	0	0
CCL21	1	1	0	0	1	0
CCL22	0	0	0	0	0	0
CCL23	0	0	0	0	0	0
CCL24	1	0	0	0	0	0
CCL25	0	0	1	0	0	0
CCL26	0	0	0	0	1	0
CCL27	0	0	0	0	0	0
CCL28	0	0	0	0	1	0
CCL3	0	1	0	0	0	0
CCL4	0	1	0	0	0	0
CCL5	0	1	0	0	0	0
CCL7	0	0	0	0	0	0
CCL8	0	0	0	0	0	0
CCN1	0	0	0	0	0	0
CCN2	0	0	0	0	0	0
CCN3	0	1	0	0	0	0
CCN4	0	0	0	0	0	0
CCN5	1	0	1	1	1	0
CCND2	0	0	0	0	0	0
CCNE1	0	0	0	0	0	0
CCS	0	0	0	0	0	0
CCT5	0	0	0	0	0	0
CD101	0	0	0	0	0	0
CD109	0	0	0	0	0	0
CD14	0	0	0	0	0	0
CD160	0	0	0	0	0	0
CD163	0	0	0	0	0	0
CD164	0	0	0	0	0	0
CD164L2	0	0	0	0	0	0
CD177	0	0	0	0	1	0
CD1C	0	0	0	0	0	0
CD2	0	0	0	0	0	0
CD200	1	0	0	0	0	0
CD200R1	0	0	0	0	0	0
CD207	0	0	0	0	0	0
CD209	0	0	0	0	0	0
CD22	1	1	0	0	1	0
CD226	0	0	0	0	0	0
CD244	0	0	0	0	0	0
CD248	0	0	0	0	0	0
CD27	1	0	0	0	0	0
CD274	0	0	0	0	1	0
CD276	1	0	1	0	0	0
CD28	0	0	0	0	0	0
CD2AP	0	0	0	0	1	0
CD300A	0	0	0	0	0	0
CD300C	0	0	0	0	0	0
CD300E	1	1	0	0	1	0
CD300LF	1	0	0	0	0	0
CD300LG	0	0	0	0	1	0
CD302	0	0	1	0	1	0
CD33	0	0	0	0	0	0
CD34	1	1	0	0	0	0
CD36	0	0	0	0	0	0
CD38	0	0	0	0	1	0
CD3D	0	0	0	0	0	0
CD3E	0	0	0	0	0	0
CD3G	0	0	0	0	0	0
CD4	0	0	0	0	0	0
CD40	0	0	0	0	1	0
CD40LG	0	0	0	0	0	0
CD46	0	0	0	0	0	0
CD48	0	0	0	0	0	0
CD5	0	0	0	0	0	0
CD55	0	0	0	0	0	0
CD58	0	0	0	0	0	0
CD59	0	1	1	0	1	0
CD5L	0	0	0	0	0	0
CD6	0	0	0	0	0	0
CD63	0	0	0	0	0	0
CD69	0	0	0	0	1	0
CD7	0	0	0	0	0	0
CD70	0	0	0	0	0	0
CD72	0	1	0	0	0	0
CD74	1	0	0	0	0	0
CD79B	0	0	0	0	0	0
CD80	0	0	0	0	0	0
CD82	0	0	0	0	0	0
CD83	0	0	0	0	0	0
CD84	0	0	0	0	1	0
CD86	0	0	0	0	0	0
CD8A	0	0	0	0	0	0
CD93	0	0	0	0	1	0
CD99	0	0	0	0	0	0
CD99L2	0	1	0	0	0	0
CDA	0	0	0	0	0	0
CDAN1	0	0	0	0	0	0
CDC123	0	0	0	0	0	0
CDC25A	0	0	0	0	0	0
CDC26	0	0	0	0	0	0
CDC27	0	0	0	0	1	0
CDC37	0	0	0	0	1	0
CDC42BPB	0	0	0	0	0	0
CDCP1	0	1	0	0	0	0
CDH1	0	0	0	0	0	0
CDH15	0	0	0	0	1	0
CDH17	0	0	0	0	0	0
CDH2	1	0	0	0	0	0
CDH22	0	0	0	0	0	0
CDH23	0	0	0	0	1	0
CDH3	0	0	1	0	0	0
CDH4	0	0	0	0	0	0
CDH5	0	0	0	1	1	0
CDH6	0	0	0	0	0	0
CDHR1	0	0	0	0	0	0
CDHR2	1	1	0	1	1	0
CDHR5	0	1	0	0	0	0
CDK1	1	1	0	0	0	0
CDK5RAP3	0	0	0	0	0	0
CDKL5	0	0	0	0	0	0
CDKN1A	0	0	0	0	1	0
CDKN2D	0	0	0	0	1	0
CDNF	0	0	0	0	0	0
CDON	0	0	0	0	1	0
CDSN	0	0	0	0	1	0
CEACAM1	0	0	0	0	1	0
CEACAM16	1	0	0	0	1	0
CEACAM18	0	0	0	0	0	0
CEACAM19	0	0	0	0	0	0
CEACAM20	0	0	0	0	0	0
CEACAM21	0	0	0	0	0	0
CEACAM3	0	0	0	0	0	0
CEACAM5	1	0	0	0	1	0
CEACAM6	0	0	0	0	0	0
CEACAM8	1	0	0	0	0	0
CEBPA	0	0	0	0	0	0
CEBPB	0	0	0	0	0	0
CELA2A	0	0	0	0	0	0
CELA3A	0	0	0	0	0	0
CELSR2	0	0	0	0	0	0
CEMIP2	0	1	0	0	1	0
CEND1	1	0	0	0	0	0
CENPF	0	0	0	0	0	0
CENPJ	0	0	0	0	0	0
CEP112	0	0	0	0	0	0
CEP152	0	0	0	0	0	0
CEP164	0	0	0	0	0	0
CEP170	0	0	0	0	0	0
CEP20	0	0	0	0	1	0
CEP290	0	0	0	0	0	0
CEP350	0	0	0	0	0	0
CEP43	0	0	0	0	1	0
CEP85	0	0	0	0	1	0
CERT	0	0	0	0	1	0
CES1	1	1	1	1	1	0
CES2	0	0	0	0	0	0
CES3	0	0	0	0	0	0
CETN2	0	0	0	0	0	0
CETN3	0	0	0	0	0	0
CFB	0	0	1	1	1	0
CFC1	0	0	0	0	0	0
CFD	0	1	0	0	1	0
CFH	0	1	1	0	1	0
CFHR2	0	0	0	0	0	0
CFHR4	0	0	0	0	0	0
CFHR5	0	1	0	0	0	0
CFI	0	1	1	0	1	0
CFP	0	1	0	0	0	0
CGA	1	0	0	0	1	0
CGB3_CGB5_CGB8	0	0	0	0	0	0
CGN	0	0	0	0	0	0
CGREF1	1	0	0	0	0	0
CHAC2	0	0	0	0	0	0
CHAD	1	1	0	1	0	0
CHCHD10	0	0	1	0	0	0
CHCHD6	0	0	0	0	0	0
CHEK2	0	0	0	0	0	0
CHGA	0	0	0	0	0	0
CHGB	1	0	1	1	0	0
CHI3L1	1	1	0	0	1	0
CHIT1	0	0	0	0	0	0
CHL1	1	0	0	0	0	0
CHM	0	0	0	0	0	0
CHMP1A	0	0	0	0	1	0
CHMP6	0	0	0	0	0	0
CHP1	0	0	0	0	0	0
CHRDL1	0	0	0	0	0	0
CHRDL2	1	0	0	0	1	0
CHRM1	0	0	0	0	1	0
CIAPIN1	0	0	0	0	1	0
CILP	1	0	0	0	0	0
CINP	0	0	0	0	0	0
CIRBP	0	0	0	0	0	0
CIT	0	1	0	0	0	0
CKAP4	1	0	0	0	0	0
CKB	1	1	0	1	1	0
CKMT1A_CKMT1B	0	0	0	0	0	0
CLASP1	0	0	0	0	0	0
CLC	0	0	0	0	1	0
CLEC10A	0	0	0	0	0	0
CLEC11A	0	0	0	0	0	0
CLEC12A	0	0	0	0	0	0
CLEC14A	0	0	0	0	1	0
CLEC1A	0	0	0	0	0	0
CLEC1B	0	0	0	0	0	0
CLEC2L	0	0	0	0	1	0
CLEC3B	0	0	0	0	1	0
CLEC4A	0	0	0	0	0	0
CLEC4C	0	0	0	0	0	0
CLEC4D	0	1	1	0	0	0
CLEC4G	1	0	0	0	0	0
CLEC4M	0	0	0	0	0	0
CLEC5A	0	0	0	0	0	0
CLEC6A	0	0	0	0	0	0
CLEC7A	0	0	0	0	0	0
CLGN	0	0	0	0	0	0
CLIC5	1	0	0	0	0	0
CLINT1	0	0	0	0	0	0
CLIP2	1	0	0	0	1	0
CLMP	1	1	0	0	1	0
CLNS1A	0	0	0	0	1	0
CLPP	0	0	0	0	0	0
CLPS	0	0	0	0	0	0
CLSPN	0	0	0	0	1	0
CLSTN1	0	0	0	0	0	0
CLSTN2	0	0	0	0	0	0
CLSTN3	0	0	1	0	0	0
CLTA	0	0	0	0	0	0
CLU	0	0	0	0	0	0
CLUL1	0	0	0	0	0	0
CMC1	0	0	0	0	0	0
CMIP	0	0	1	0	0	0
CNDP1	0	0	0	0	0	0
CNGB3	0	0	0	0	0	0
CNP	0	0	0	0	0	0
CNPY2	0	0	0	0	0	0
CNPY4	0	0	0	0	1	0
CNST	0	0	0	0	1	0
CNTF	0	0	0	0	1	0
CNTN1	1	0	1	0	0	0
CNTN2	1	1	1	0	0	0
CNTN3	0	1	0	0	0	0
CNTN4	0	0	0	0	0	0
CNTN5	1	0	0	0	1	0
CNTNAP2	1	0	1	0	0	0
CNTNAP4	0	0	0	0	0	0
COCH	0	0	0	0	0	0
COL15A1	0	1	0	0	1	0
COL18A1	0	1	0	0	0	0
COL1A1	1	0	0	1	1	0
COL24A1	0	0	0	0	0	0
COL28A1	0	0	0	0	0	0
COL2A1	0	0	0	0	0	0
COL3A1	0	0	0	0	0	0
COL4A1	0	1	0	0	0	0
COL4A4	0	0	0	0	0	0
COL5A1	0	0	0	0	0	0
COL6A3	1	1	1	0	1	0
COL9A1	0	0	0	0	0	0
COL9A2	0	0	0	0	0	0
COLEC12	1	1	0	0	1	0
COMMD1	0	0	1	0	0	0
COMMD9	0	0	0	0	0	0
COMP	0	0	0	0	1	0
COMT	0	0	0	0	1	0
COPB2	0	0	0	0	0	0
COPE	0	0	0	0	0	0
COQ7	0	0	0	0	0	0
CORO1A	0	0	0	0	1	0
CORO6	0	0	0	0	0	0
COX5B	0	0	0	0	1	0
COX6B1	0	0	0	0	0	0
CPA1	0	0	0	0	0	0
CPA2	0	0	0	0	0	0
CPA4	0	0	0	0	0	0
CPB1	0	0	0	0	0	0
CPB2	0	0	0	0	0	0
CPE	1	0	1	0	0	0
CPLX2	0	0	0	0	0	0
CPM	1	1	0	1	1	0
CPOX	0	0	0	0	0	0
CPPED1	0	0	0	0	1	0
CPQ	0	0	0	0	0	0
CPTP	0	0	0	0	0	0
CPVL	0	0	1	0	0	0
CPXM1	0	0	0	0	0	0
CPXM2	0	0	0	0	0	0
CR1	0	0	0	0	0	0
CR2	0	0	0	0	0	0
CRACR2A	0	0	0	0	0	0
CRADD	0	0	0	0	1	0
CREB3	0	0	0	0	0	0
CREBZF	0	0	0	0	0	0
CREG1	0	0	0	0	0	0
CRELD1	1	1	0	0	1	0
CRELD2	0	0	0	0	1	0
CRH	1	0	0	0	0	0
CRHBP	0	0	1	0	1	0
CRHR1	0	0	0	0	0	0
CRIM1	0	0	0	0	0	0
CRIP2	0	0	1	0	0	0
CRISP2	0	0	0	0	0	0
CRISP3	0	0	0	0	0	0
CRKL	0	0	0	0	1	0
CRLF1	1	0	1	0	0	0
CRNN	0	0	0	0	0	0
CRTAC1	0	0	0	0	0	0
CRTAM	0	0	0	0	0	0
CRTAP	0	0	0	0	0	0
CRX	0	0	0	0	0	0
CRYBB1	0	0	0	0	0	0
CRYBB2	0	0	0	0	0	0
CRYGD	0	0	0	0	1	0
CRYM	0	0	0	0	0	0
CRYZL1	0	0	0	0	0	0
CSDE1	0	0	0	0	0	0
CSF1	1	0	1	0	1	0
CSF1R	0	0	0	0	0	0
CSF2	0	0	0	0	0	0
CSF2RA	0	0	0	0	0	0
CSF2RB	0	1	0	0	0	0
CSF3	1	1	0	0	0	0
CSF3R	0	0	0	0	0	0
CSH1	0	0	1	0	0	0
CSNK1D	0	0	0	0	0	0
CSNK2A1	0	0	0	0	0	0
CSPG4	0	0	0	0	0	0
CSPG5	0	0	0	0	0	0
CSRP3	0	0	0	0	0	0
CST1	0	0	0	0	0	0
CST3	0	1	1	0	1	0
CST5	0	0	0	0	0	0
CST6	0	0	1	0	0	0
CST7	0	0	0	0	0	0
CSTB	0	1	0	0	0	0
CTAG1A_CTAG1B	0	0	0	0	0	0
CTBS	0	0	0	0	0	0
CTF1	0	0	0	0	1	0
CTHRC1	0	0	1	0	1	0
CTLA4	0	0	0	0	0	0
CTNNA1	0	0	0	1	1	0
CTRB1	0	0	0	0	0	0
CTRC	0	0	0	0	0	0
CTRL	1	0	0	0	0	0
CTSB	0	0	0	0	1	0
CTSC	0	1	0	0	0	0
CTSD	1	0	1	0	1	0
CTSE	0	0	0	0	0	0
CTSF	0	0	0	0	0	0
CTSH	0	0	0	0	0	0
CTSL	0	1	0	0	0	0
CTSO	0	1	0	0	0	0
CTSS	0	0	1	0	0	0
CTSV	0	0	0	0	0	0
CTSZ	0	0	0	0	0	0
CUZD1	0	0	0	0	0	0
CWC15	0	0	0	0	0	0
CX3CL1	0	0	0	0	0	0
CXADR	0	0	1	0	0	0
CXCL1	0	0	0	0	0	0
CXCL10	0	0	0	0	0	0
CXCL11	1	0	0	0	0	0
CXCL12	0	0	0	0	0	0
CXCL13	0	0	0	0	0	0
CXCL14	0	0	0	0	0	0
CXCL16	0	0	0	0	0	0
CXCL17	0	0	0	0	0	0
CXCL3	0	0	0	0	0	0
CXCL5	0	1	0	0	0	0
CXCL6	0	0	0	0	0	0
CXCL8	0	0	0	0	0	0
CXCL9	0	0	0	0	0	0
CYB5A	0	0	0	0	0	0
CYB5R2	0	0	0	0	0	0
CYP24A1	0	0	0	0	0	0
CYTH3	0	0	0	0	0	0
CYTL1	0	0	0	0	0	0
DAAM1	0	0	0	0	0	0
DAB2	0	0	0	0	1	0
DAG1	0	0	0	0	1	0
DAND5	0	0	0	0	0	0
DAPK2	0	0	0	0	0	0
DAPP1	0	0	1	0	1	0
DARS1	0	0	0	0	1	0
DBH	0	0	0	0	0	0
DBI	0	0	0	0	1	0
DBN1	0	0	0	0	0	0
DBNL	0	0	0	0	1	0
DCBLD2	0	0	0	0	1	0
DCC	0	0	0	0	1	0
DCDC2C	0	0	0	0	0	0
DCLRE1C	0	0	0	0	0	0
DCN	0	0	0	0	0	0
DCTD	0	0	0	0	0	0
DCTN1	0	0	0	0	1	0
DCTN2	0	0	0	0	0	0
DCTN6	0	0	0	0	1	0
DCTPP1	0	0	0	0	0	0
DCUN1D1	0	0	0	0	0	0
DCUN1D2	0	0	0	0	0	0
DCXR	0	1	0	0	0	0
DDA1	0	0	0	0	0	0
DDAH1	0	0	0	0	0	0
DDC	0	0	0	0	0	0
DDHD2	0	0	0	0	0	0
DDI2	0	1	0	0	0	0
DDR1	0	0	0	0	0	0
DDT	0	1	0	0	0	0
DDX1	1	0	0	0	0	0
DDX25	0	0	0	0	0	0
DDX39A	0	0	0	0	0	0
DDX4	0	0	0	0	0	0
DDX53	0	0	0	0	0	0
DDX58	0	0	0	0	1	0
DECR1	0	0	0	0	1	0
DEFA1_DEFA1B	0	0	0	0	0	0
DEFB103A_DEFB103B	0	0	0	0	0	0
DEFB104A_DEFB104B	0	0	0	0	0	0
DEFB116	0	0	0	1	0	0
DEFB118	0	0	0	0	0	0
DEFB4A_DEFB4B	0	0	0	0	0	0
DENND2B	0	0	0	0	0	0
DENR	0	0	0	0	0	0
DFFA	0	0	0	0	1	0
DGCR6	0	0	0	0	0	0
DGKA	0	0	0	0	1	0
DGKZ	0	0	0	0	0	0
DHODH	0	0	0	0	0	0
DHPS	0	0	1	0	1	0
DHRS4L2	0	0	0	0	0	0
DIABLO	0	0	0	0	1	0
DIPK1C	0	0	0	0	0	0
DIPK2B	0	0	1	0	0	0
DKK1	0	0	0	0	0	0
DKK3	1	0	1	1	1	0
DKK4	0	0	1	0	0	0
DKKL1	0	0	0	0	0	0
DLG4	0	0	0	0	0	0
DLGAP5	0	0	0	0	0	0
DLK1	1	0	0	0	1	0
DLL1	0	0	0	0	0	0
DLL4	0	0	0	0	0	0
DMD	0	0	0	0	1	0
DMP1	1	1	1	1	1	0
DNAJA1	0	0	0	0	0	0
DNAJA2	0	0	0	0	1	0
DNAJA4	1	1	0	0	0	0
DNAJB1	0	0	0	0	0	0
DNAJB14	0	0	0	0	0	0
DNAJB2	0	0	0	0	0	0
DNAJB6	0	0	0	0	0	0
DNAJB8	0	0	0	0	0	0
DNAJC21	0	0	0	0	0	0
DNAJC6	0	0	0	0	0	0
DNAJC9	0	0	0	0	0	0
DNER	1	0	0	0	0	0
DNLZ	0	0	0	0	0	0
DNM1	0	0	0	0	0	0
DNM3	0	0	0	0	0	0
DNMBP	0	0	0	0	1	0
DNPEP	0	0	0	0	0	0
DNPH1	0	0	0	0	0	0
DOC2B	0	0	0	0	0	0
DOCK9	0	0	0	0	0	0
DOK1	0	0	0	0	1	0
DOK2	0	0	0	0	1	0
DPEP1	0	0	0	0	0	0
DPEP2	0	0	0	0	0	0
DPP10	1	0	1	0	1	0
DPP4	1	1	0	0	1	0
DPP6	1	0	1	0	1	0
DPP7	0	0	0	0	0	0
DPT	0	0	0	0	1	0
DPY30	0	0	0	0	1	0
DRAXIN	0	0	0	0	0	0
DRG2	0	0	0	0	1	0
DSC2	0	0	0	0	0	0
DSCAM	0	0	0	0	0	0
DSG2	1	0	0	0	1	0
DSG3	0	0	0	0	1	0
DSG4	0	0	0	0	1	0
DTD1	0	0	0	0	0	0
DTNB	0	0	0	0	0	0
DTX2	0	0	0	0	0	0
DTX3	0	0	0	0	0	0
DTYMK	0	0	0	0	0	0
DUOX2	0	0	0	0	0	0
DUSP13	0	0	0	0	0	0
DUSP29	0	0	0	0	0	0
DUSP3	0	0	0	0	0	0
DUT	0	0	0	0	0	0
DXO	0	0	0	0	1	0
DYNC1H1	0	0	0	0	1	0
DYNLT1	0	0	0	0	0	0
DYNLT3	0	0	0	0	0	0
EBAG9	0	0	0	0	1	0
EBI3_IL27	0	0	0	0	0	0
ECE1	0	0	0	0	0	0
ECHDC3	0	0	0	0	0	0
ECHS1	0	0	0	0	1	0
ECI2	0	0	0	0	0	0
ECM1	0	0	0	0	0	0
ECSCR	0	0	0	0	0	0
EDA2R	0	0	0	0	1	0
EDAR	0	0	1	0	0	0
EDDM3B	0	0	0	0	0	0
EDEM2	0	0	0	0	0	0
EDF1	0	0	0	0	0	0
EDIL3	0	0	0	0	0	0
EDN1	0	0	0	0	1	0
EDNRB	0	0	0	0	0	0
EEF1D	0	0	0	0	0	0
EFCAB14	0	0	0	0	0	0
EFCAB2	0	0	0	0	0	0
EFEMP1	0	0	0	0	0	0
EFHD1	0	0	0	0	0	0
EFNA1	0	0	0	0	0	0
EFNA4	1	1	0	0	0	0
EFNB2	0	0	0	0	0	0
EGF	0	0	0	0	0	0
EGFL7	0	0	0	0	0	0
EGFLAM	1	0	0	0	0	0
EGFR	1	0	0	0	0	0
EGLN1	0	0	0	0	1	0
EHBP1	0	0	0	0	0	0
EHD3	0	0	0	0	0	0
EIF1AX	0	0	0	0	0	0
EIF2AK2	0	0	0	0	0	0
EIF2AK3	0	0	0	0	0	0
EIF2S2	0	0	0	0	0	0
EIF4B	0	0	0	0	1	0
EIF4E	0	0	0	0	0	0
EIF4EBP1	0	0	0	0	0	0
EIF4G1	0	0	0	0	1	0
EIF4G3	1	0	0	0	0	0
EIF5	0	0	0	0	0	0
EIF5A	0	0	0	0	0	0
ELAC1	0	0	0	0	0	0
ELAVL4	0	0	0	0	0	0
ELN	0	0	0	0	0	0
ELOA	0	0	0	0	1	0
ELOB	0	0	0	0	1	0
ENAH	0	0	0	0	1	0
ENDOU	0	0	0	0	0	0
ENG	0	0	0	0	1	0
ENO1	0	0	0	0	1	0
ENO2	0	0	0	0	1	0
ENO3	0	0	0	0	0	0
ENOPH1	0	0	0	0	0	0
ENOX2	0	0	0	0	0	0
ENPEP	0	0	0	0	0	0
ENPP2	0	0	0	0	1	0
ENPP5	1	1	1	0	1	0
ENPP6	1	0	0	0	0	0
ENPP7	0	0	0	0	0	0
ENSA	0	0	0	0	0	0
ENTPD2	0	0	0	0	0	0
ENTPD5	0	0	0	0	0	0
ENTPD6	0	0	0	0	0	0
ENTR1	0	1	0	0	0	0
EP300	0	0	0	0	0	0
EPB41L5	0	0	0	0	0	0
EPCAM	0	0	0	0	0	0
EPGN	0	0	0	0	0	0
EPHA1	0	1	0	0	0	0
EPHA10	0	0	0	0	0	0
EPHA2	0	0	0	0	1	0
EPHA4	1	1	0	0	0	0
EPHB4	0	0	0	0	0	0
EPHB6	0	0	0	0	0	0
EPHX2	0	0	0	0	0	0
EPN1	0	0	0	0	0	0
EPO	0	0	0	0	0	0
EPPK1	0	0	0	0	0	0
EPS8L2	0	0	0	0	1	0
ERBB2	0	0	0	0	1	0
ERBB3	1	0	1	0	0	0
ERBB4	0	0	0	0	0	0
ERBIN	0	0	0	0	1	0
ERC2	0	0	0	0	0	0
ERCC1	0	0	0	0	0	0
EREG	0	0	0	0	0	0
ERI1	0	0	0	0	0	0
ERMAP	1	0	0	0	0	0
ERN1	0	0	0	0	0	0
ERP29	0	0	0	0	0	0
ERP44	0	0	0	0	0	0
ERVV-1	0	0	0	0	0	0
ESAM	0	0	0	0	0	0
ESM1	0	0	0	0	0	0
ESPL1	0	0	0	0	0	0
ESR1	0	0	0	0	0	0
ESYT2	0	0	0	0	0	0
EVI2B	0	0	0	0	0	0
EVI5	0	0	0	0	0	0
EVPL	0	0	0	0	0	0
EXOSC10	0	0	0	0	0	0
EXTL1	0	0	0	0	0	0
EZR	1	0	0	0	1	0
F10	1	1	1	0	0	0
F11	0	0	0	0	0	0
F11R	0	0	0	0	1	0
F12	0	0	0	0	0	0
F13B	0	0	0	0	0	0
F2	0	0	0	0	0	0
F2R	0	0	0	0	0	0
F3	0	0	0	0	0	0
F7	0	1	0	0	0	0
F9	1	1	0	0	1	0
FABP1	1	0	1	0	0	0
FABP2	0	0	0	0	0	0
FABP3	1	0	1	0	0	0
FABP4	1	1	0	1	1	0
FABP5	0	0	0	0	1	0
FABP6	0	0	0	0	0	0
FABP9	0	1	0	0	0	0
FADD	0	0	0	0	1	0
FAM13A	0	0	0	0	0	0
FAM171A2	0	1	0	0	0	0
FAM171B	0	0	0	0	1	0
FAM172A	0	0	0	0	0	0
FAM20A	0	0	1	0	1	0
FAM3B	0	0	0	0	0	0
FAM3C	0	0	0	0	0	0
FAM3D	0	0	0	0	0	0
FAP	0	0	0	0	1	0
FARSA	0	0	0	0	0	0
FAS	0	1	0	0	1	0
FASLG	1	0	0	1	0	0
FBLN2	0	0	0	0	0	0
FBN2	0	0	0	0	0	0
FBP1	0	0	1	0	0	0
FCAMR	0	0	0	0	0	0
FCAR	0	0	0	0	1	0
FCER1A	0	0	0	0	0	0
FCER2	0	0	0	0	1	0
FCGR2A	0	0	0	0	0	0
FCGR2B	0	0	0	0	1	0
FCGR3B	0	0	0	0	0	0
FCN1	0	0	0	0	0	0
FCN2	0	0	0	0	0	0
FCRL1	1	0	0	0	1	0
FCRL2	0	0	0	0	0	0
FCRL3	0	0	0	0	0	0
FCRL5	0	0	0	0	0	0
FCRL6	0	0	0	0	0	0
FCRLB	0	0	0	0	0	0
FDX1	0	0	0	0	0	0
FDX2	0	0	0	0	0	0
FEN1	0	0	0	0	0	0
FES	0	0	0	0	0	0
FETUB	0	1	1	0	0	0
FGA	0	0	1	0	1	0
FGD3	0	0	0	0	1	0
FGF12	0	0	0	0	0	0
FGF16	0	0	0	0	0	0
FGF19	0	0	0	1	0	0
FGF2	0	0	0	0	1	0
FGF20	0	0	0	1	0	0
FGF21	1	1	0	0	0	0
FGF23	0	0	0	0	0	0
FGF3	0	0	0	0	0	0
FGF5	0	1	0	0	0	0
FGF6	0	0	0	0	0	0
FGF7	0	0	0	0	0	0
FGF9	0	0	0	0	0	0
FGFBP1	1	1	0	0	1	0
FGFBP2	0	0	0	0	0	0
FGFBP3	0	0	0	0	1	0
FGFR2	0	0	0	0	1	0
FGFR4	0	0	0	0	0	0
FGL1	0	0	0	0	0	0
FGR	0	0	1	0	1	0
FH	0	0	0	0	0	0
FHIP2A	0	0	0	0	0	0
FHIT	0	0	0	0	1	0
FIS1	0	0	0	0	1	0
FKBP14	0	0	0	0	0	0
FKBP1B	0	0	0	0	1	0
FKBP4	0	0	0	0	1	0
FKBP5	0	0	0	0	1	0
FKBP7	0	0	0	0	1	0
FKBPL	0	0	0	0	0	0
FLI1	0	0	0	0	1	0
FLRT2	0	0	0	0	0	0
FLT1	0	0	0	0	0	0
FLT3	0	0	0	0	0	0
FLT3LG	0	0	0	0	1	0
FLT4	0	0	0	0	0	0
FMNL1	0	0	0	0	0	0
FMR1	0	0	0	0	0	0
FN1	0	0	0	0	0	0
FNDC1	0	0	0	0	0	0
FNTA	0	0	0	0	1	0
FOLH1	0	0	0	0	0	0
FOLR1	0	0	0	0	1	0
FOLR2	0	0	0	0	1	0
FOLR3	1	1	0	0	0	0
FOS	0	0	0	0	0	0
FOSB	0	0	0	0	0	0
FOXJ3	0	0	0	0	0	0
FOXO1	0	0	0	0	1	0
FOXO3	0	0	0	0	1	0
FRMD4B	0	0	0	0	1	0
FRMD7	0	0	0	0	0	0
FRZB	0	0	0	0	0	0
FSHB	1	0	0	0	0	0
FST	0	0	0	0	0	0
FSTL1	0	0	0	0	0	0
FSTL3	1	1	0	0	1	0
FTCD	0	1	0	1	0	0
FUCA1	0	0	0	0	0	0
FUOM	0	1	0	0	0	0
FURIN	0	1	0	1	1	0
FUS	0	0	0	0	1	0
FUT1	0	0	0	0	0	0
FUT3_FUT5	0	0	0	0	0	0
FUT8	0	0	0	0	0	0
FXN	0	0	0	0	1	0
FXYD5	0	0	0	0	1	0
FYB1	0	0	0	0	1	0
FZD10	0	0	0	0	0	0
FZD8	0	0	0	0	0	0
GABARAP	0	0	0	0	0	0
GABARAPL1	0	0	0	0	0	0
GABRA4	0	0	0	0	0	0
GAD1	0	0	0	0	0	0
GAD2	0	0	0	0	0	0
GADD45B	0	0	0	0	0	0
GADD45GIP1	0	0	0	0	1	0
GAGE2A	0	0	0	0	0	0
GAL	0	0	0	0	0	0
GALNT10	0	0	0	0	0	0
GALNT2	0	0	0	0	1	0
GALNT3	0	0	0	0	0	0
GALNT5	0	0	0	0	0	0
GALNT7	0	0	0	0	1	0
GAMT	0	0	0	0	0	0
GAPDH	1	0	0	0	1	0
GART	0	0	0	0	0	0
GAS2	0	0	0	0	0	0
GAS6	1	0	1	0	0	0
GASK1A	0	0	0	0	0	0
GAST	0	0	0	0	0	0
GATA3	0	0	0	0	0	0
GATD3	0	0	0	0	0	0
GBA	0	0	0	0	0	0
GBP1	0	0	0	0	0	0
GBP2	0	0	0	0	1	0
GBP4	0	0	0	0	1	0
GBP6	0	0	0	0	1	0
GC	0	0	0	0	0	0
GCC1	0	0	0	0	0	0
GCG	0	0	0	0	0	0
GCHFR	0	0	0	0	0	0
GCLM	0	0	0	0	0	0
GCNT1	0	0	0	0	0	0
GDF15	1	1	0	0	1	0
GDF2	1	0	0	0	1	0
GDNF	0	0	0	0	1	0
GET3	0	0	0	0	0	0
GFAP	0	1	0	1	1	0
GFER	0	0	0	0	1	0
GFOD2	0	0	0	0	0	0
GFRA1	0	1	0	0	1	0
GFRA2	0	0	0	0	0	0
GFRA3	1	0	0	0	0	0
GFRAL	0	0	0	0	0	0
GGA1	0	0	0	0	0	0
GGACT	0	0	0	0	0	0
GGCT	0	0	0	0	0	0
GGH	0	1	0	0	1	0
GGT1	1	0	1	1	1	0
GGT5	0	0	0	0	0	0
GH1	0	0	0	0	0	0
GH2	0	0	0	0	0	0
GHR	0	1	0	0	1	0
GHRHR	0	0	0	0	0	0
GHRL	0	0	0	0	0	0
GID8	0	0	0	0	0	0
GIGYF2	0	0	0	0	0	0
GIMAP7	0	0	0	0	0	0
GIMAP8	0	0	0	0	0	0
GIP	0	0	0	0	0	0
GIPC2	1	0	0	0	0	0
GIPC3	0	0	0	0	0	0
GIPR	0	0	0	0	0	0
GIT1	0	0	0	0	0	0
GJA8	0	0	0	0	0	0
GKN1	0	0	0	0	0	0
GLA	0	0	0	0	0	0
GLB1	0	0	0	0	0	0
GLI2	0	0	0	0	0	0
GLO1	0	0	0	0	0	0
GLOD4	0	0	0	0	0	0
GLP1R	0	0	0	0	1	0
GLRX	0	0	0	0	0	0
GLRX5	0	0	0	0	0	0
GLT8D2	0	0	0	0	0	0
GLYR1	0	0	0	0	0	0
GM2A	0	0	0	0	0	0
GMFG	0	0	0	0	0	0
GMPR	0	0	0	0	0	0
GMPR2	0	0	0	0	0	0
GNAS	0	0	0	0	0	0
GNE	0	0	0	0	1	0
GNGT1	0	0	0	0	0	0
GNLY	0	0	0	0	0	0
GNPDA1	0	0	0	0	0	0
GNPDA2	0	0	0	0	0	0
GOLGA3	0	0	0	0	1	0
GOLM2	0	1	1	0	1	0
GOPC	0	0	1	0	1	0
GORASP2	0	0	0	0	0	0
GOT1	0	1	0	0	0	0
GP1BA	0	0	0	0	0	0
GP1BB	0	0	0	0	0	0
GP2	0	0	0	0	0	0
GP5	0	0	0	0	0	0
GP6	0	0	0	0	1	0
GPA33	0	0	0	0	0	0
GPC1	0	0	0	0	0	0
GPC5	0	0	0	0	0	0
GPD1	0	1	1	0	1	0
GPHA2	0	0	0	0	0	0
GPI	0	0	1	0	0	0
GPIHBP1	0	0	0	0	0	0
GPKOW	0	0	0	0	0	0
GPNMB	0	0	0	0	0	0
GPR101	0	1	0	0	0	0
GPR158	1	0	1	0	0	0
GPR15L	0	0	0	1	0	0
GPR37	0	0	0	0	0	0
GPRC5C	0	0	0	0	0	0
GRAP2	0	0	0	0	1	0
GRHPR	0	0	0	0	0	0
GRIK2	0	0	0	0	0	0
GRIN2B	0	0	0	0	1	0
GRK5	0	0	0	0	1	0
GRN	0	1	0	0	0	0
GRP	0	1	0	0	0	0
GRPEL1	0	0	0	0	0	0
GRSF1	0	0	0	0	0	0
GSAP	0	0	0	0	0	0
GSN	1	0	0	0	1	0
GSR	0	0	0	0	0	0
GSTA1	0	1	0	0	1	0
GSTA3	0	1	0	0	1	0
GSTM4	0	0	0	0	0	0
GSTP1	0	0	0	0	0	0
GSTT2B	0	0	0	0	0	0
GTF2IRD1	0	0	0	0	0	0
GTPBP2	0	0	0	0	0	0
GUCA2A	0	1	0	0	0	0
GUCY2C	0	0	0	0	0	0
GUK1	0	0	0	0	0	0
GUSB	0	1	1	0	1	0
GYS1	0	0	0	0	1	0
GZMA	0	0	0	0	1	0
GZMB	0	0	0	0	0	0
GZMH	0	0	0	0	1	0
H2AP	0	0	0	0	0	0
HADH	0	0	0	0	0	0
HAGH	0	1	0	0	0	0
HAO1	0	1	0	0	0	0
HARS1	0	0	0	0	1	0
HAVCR1	1	1	0	0	1	0
HAVCR2	1	1	0	0	0	0
HBEGF	0	0	0	0	0	0
HBQ1	0	0	0	0	0	0
HBZ	0	1	0	0	0	0
HCG22	0	0	0	0	0	0
HCLS1	0	0	0	0	1	0
HDAC8	0	0	0	0	0	0
HDAC9	0	0	0	0	0	0
HDDC2	0	0	0	0	0	0
HDGF	0	0	0	0	1	0
HDGFL2	0	0	0	0	1	0
HEBP1	0	0	0	0	0	0
HEG1	0	0	1	0	1	0
HEPACAM2	0	0	0	0	0	0
HEPH	0	0	0	0	1	0
HEXIM1	0	0	0	0	1	0
HGF	1	1	1	1	1	0
HGFAC	0	1	0	0	0	0
HGS	0	0	0	0	1	0
HHEX	0	0	0	0	0	0
HIF1A	0	0	0	0	0	0
HIP1	0	0	0	0	0	0
HIP1R	0	0	0	0	0	0
HJV	1	0	0	0	1	0
HK2	0	0	0	0	0	0
HLA-A	0	0	0	0	0	0
HLA-DRA	0	0	0	0	0	0
HLA-E	0	0	0	0	0	0
HMBS	0	1	1	0	0	0
HMCN2	0	0	0	0	0	0
HMGCL	0	0	0	0	0	0
HMGCS1	0	0	0	0	0	0
HMMR	0	0	0	0	0	0
HMOX1	0	0	0	0	0	0
HMOX2	0	0	0	0	0	0
HNF1A	0	0	0	0	0	0
HNMT	0	1	0	0	1	0
HNRNPK	0	0	0	0	1	0
HNRNPUL1	0	0	0	0	1	0
HPCAL1	0	0	0	0	1	0
HPGDS	0	0	0	0	0	0
HPSE	0	0	0	0	0	0
HRAS	1	0	0	0	0	0
HRC	0	1	0	0	0	0
HRG	0	0	0	0	0	0
HS1BP3	0	0	1	0	0	0
HS3ST3B1	0	0	0	0	0	0
HS6ST1	0	0	0	0	0	0
HS6ST2	0	0	0	0	0	0
HSBP1	0	0	0	0	0	0
HSD11B1	1	1	0	0	1	0
HSD17B14	0	0	0	0	0	0
HSD17B3	0	0	0	0	1	0
HSDL2	0	0	0	0	0	0
HSP90B1	0	0	0	0	0	0
HSPA1A	0	0	0	0	1	0
HSPA2	0	0	0	0	1	0
HSPB1	0	0	0	0	1	0
HSPB6	1	0	0	0	0	0
HSPG2	0	1	0	0	1	0
HTR1A	0	0	0	0	0	0
HTR1B	0	0	0	0	0	0
HTRA2	0	0	0	0	1	0
HYAL1	0	0	0	0	1	0
HYOU1	0	0	0	0	0	0
ICA1	0	0	0	0	1	0
ICAM1	1	0	0	0	0	0
ICAM2	0	0	0	0	0	0
ICAM3	0	0	0	0	0	0
ICAM4	1	1	0	0	1	0
ICAM5	1	0	0	0	1	0
ICOSLG	1	0	0	0	1	0
ID4	0	0	0	0	0	0
IDI2	0	0	0	0	0	0
IDO1	0	0	0	0	0	0
IDS	0	0	0	0	0	0
IDUA	0	0	0	0	0	0
IFI30	0	0	0	0	0	0
IFIT1	0	0	0	0	0	0
IFIT3	0	0	0	0	1	0
IFNAR1	0	1	0	0	0	0
IFNG	0	0	0	0	0	0
IFNGR1	0	0	0	0	0	0
IFNGR2	0	0	0	0	0	0
IFNL1	0	0	0	0	1	0
IFNL2	0	0	0	0	0	0
IFNLR1	0	0	0	0	1	0
IFNW1	0	0	0	0	0	0
IFT20	0	0	0	0	0	0
IGBP1	0	0	0	0	0	0
IGDCC3	0	0	0	0	0	0
IGDCC4	0	1	0	0	0	0
IGF1R	0	0	0	0	0	0
IGF2BP3	0	0	0	0	0	0
IGF2R	1	0	1	0	1	0
IGFBP1	1	1	1	0	1	0
IGFBP2	1	1	1	1	1	0
IGFBP3	0	0	0	0	0	0
IGFBP4	1	1	0	0	0	0
IGFBP6	0	1	1	0	1	0
IGFBP7	0	0	0	0	0	0
IGFBPL1	1	0	0	0	0	0
IGFL4	0	0	0	0	0	0
IGHMBP2	0	0	0	0	0	0
IGLC2	0	0	0	0	0	0
IGLON5	0	0	0	0	0	0
IGSF21	1	0	1	0	0	0
IGSF3	0	1	0	0	1	0
IGSF8	0	0	0	0	0	0
IGSF9	1	1	0	0	1	0
IKBKG	0	0	0	0	1	0
IKZF2	0	0	0	0	0	0
IL10	0	0	0	0	0	0
IL10RA	0	0	0	0	0	0
IL10RB	1	1	0	0	0	0
IL11	0	0	0	0	0	0
IL12A_IL12B	0	0	0	0	0	0
IL12B	0	0	0	0	0	0
IL12RB1	0	0	0	0	0	0
IL12RB2	1	1	0	0	0	0
IL13	0	0	0	0	0	0
IL13RA1	0	0	0	0	0	0
IL13RA2	0	0	0	0	1	0
IL15	0	0	0	0	0	0
IL15RA	0	0	0	0	0	0
IL16	0	0	0	0	0	0
IL17A	0	0	0	0	0	0
IL17C	1	0	1	0	0	0
IL17D	0	0	0	0	0	0
IL17F	0	0	0	0	0	0
IL17RA	0	0	0	0	0	0
IL17RB	0	1	0	0	0	0
IL18	0	0	0	0	0	0
IL18BP	0	0	0	0	0	0
IL18R1	1	1	0	0	1	0
IL18RAP	0	0	0	0	0	0
IL19	1	0	0	0	0	0
IL1A	0	0	0	0	0	0
IL1B	0	0	0	0	1	0
IL1R1	0	0	0	0	1	0
IL1R2	0	0	0	0	0	0
IL1RAP	0	0	0	0	1	0
IL1RL1	0	0	0	0	0	0
IL1RL2	0	1	0	0	1	0
IL1RN	1	1	1	1	1	0
IL2	0	0	0	0	0	0
IL20	0	0	0	0	0	0
IL20RA	0	0	0	0	0	0
IL20RB	0	0	0	0	1	0
IL21R	1	0	0	0	0	0
IL22	0	0	0	0	0	0
IL22RA1	0	0	0	0	0	0
IL24	0	0	0	0	0	0
IL25	0	0	0	0	0	0
IL2RA	1	0	0	0	0	0
IL2RB	0	0	0	0	0	0
IL2RG	0	0	0	0	0	0
IL3	0	0	0	0	0	0
IL31	0	0	0	0	0	0
IL31RA	1	1	0	0	0	0
IL32	0	0	1	0	0	0
IL33	0	0	0	0	0	0
IL34	0	0	0	0	0	0
IL36A	0	0	0	0	0	0
IL36G	0	0	0	0	0	0
IL3RA	0	0	0	0	0	0
IL4	0	0	0	0	0	0
IL4R	0	0	0	0	0	0
IL5	0	0	0	0	0	0
IL5RA	1	0	0	0	1	0
IL6	1	1	0	0	1	0
IL6R	0	0	0	0	0	0
IL6ST	1	0	0	0	0	0
IL7	0	0	0	0	0	0
IL7R	0	0	0	0	0	0
IL9	0	0	1	0	0	0
ILKAP	0	0	0	0	1	0
IMMT	0	0	1	0	0	0
IMPA1	0	0	0	0	1	0
IMPACT	0	0	0	0	0	0
IMPG1	0	0	0	0	0	0
ING1	0	0	0	0	1	0
INHBB	0	1	1	0	0	0
INHBC	1	1	1	0	1	0
INPP1	0	0	1	0	0	0
INPP5D	0	0	0	0	1	0
INPP5J	0	0	0	0	0	0
INPPL1	0	0	0	0	1	0
INSL3	0	0	0	0	0	0
INSL4	0	0	0	0	0	0
INSL5	0	0	0	0	0	0
INSR	0	0	0	0	0	0
IPCEF1	0	0	0	0	1	0
IQGAP2	0	0	0	0	1	0
IRAG2	0	0	0	0	1	0
IRAK1	0	0	0	0	1	0
IRAK4	0	0	0	0	1	0
ISLR2	1	1	0	0	0	0
ISM1	0	0	0	0	1	0
ISM2	0	0	0	0	0	0
IST1	0	0	0	0	0	0
ITGA11	1	1	1	1	1	0
ITGA2	1	0	0	0	0	0
ITGA5	0	1	1	0	0	0
ITGA6	0	0	0	0	0	0
ITGAL	0	0	0	0	0	0
ITGAM	1	0	0	0	0	0
ITGAV	1	0	1	0	0	0
ITGAX	0	0	0	0	0	0
ITGB1	1	0	0	0	0	0
ITGB1BP1	0	0	0	0	1	0
ITGB1BP2	0	0	0	0	1	0
ITGB2	0	0	0	0	0	0
ITGB5	0	0	0	0	0	0
ITGB6	1	0	1	0	1	0
ITGB7	0	1	0	0	0	0
ITGBL1	0	0	1	0	0	0
ITIH1	0	0	0	0	0	0
ITIH3	0	0	0	0	0	0
ITIH4	0	0	0	0	0	0
ITIH5	0	0	0	0	0	0
ITM2A	0	0	0	0	0	0
ITPA	0	0	0	0	0	0
ITPR1	0	0	0	0	0	0
ITPRIP	0	0	0	0	0	0
IVD	0	0	0	0	0	0
IZUMO1	0	0	0	0	0	0
JAM2	0	0	0	0	1	0
JAM3	0	0	0	0	0	0
JCHAIN	0	0	0	0	0	0
JMJD1C	0	0	0	0	0	0
JPT2	0	0	0	0	0	0
JUN	0	0	0	0	0	0
KAZALD1	1	0	0	0	0	0
KAZN	0	0	0	0	0	0
KCNC4	0	0	0	0	1	0
KCNH2	0	0	0	0	0	0
KCNIP4	0	0	0	0	0	0
KCTD5	0	0	0	0	0	0
KDM3A	0	0	0	0	0	0
KDR	0	1	0	0	1	0
KEL	0	0	0	0	0	0
KHDC3L	0	0	0	0	0	0
KHK	0	0	0	0	1	0
KIAA0319	1	1	1	0	0	0
KIAA1549	0	0	0	0	0	0
KIAA1549L	0	0	0	0	0	0
KIAA2013	0	0	0	0	0	0
KIF1C	0	0	0	0	0	0
KIF20B	0	0	0	0	1	0
KIF22	0	0	0	0	0	0
KIFBP	0	0	0	0	1	0
KIR2DL2	0	0	0	0	0	0
KIR2DL3	0	0	0	0	0	0
KIR2DS4	0	0	0	0	0	0
KIR3DL1	0	0	0	0	0	0
KIR3DL2	0	0	0	0	0	0
KIRREL1	0	1	0	0	0	0
KIRREL2	0	0	0	0	1	0
KIT	0	0	0	0	0	0
KITLG	1	0	0	0	0	0
KLB	1	0	0	1	1	0
KLF4	0	0	0	0	0	0
KLHL41	0	0	0	0	0	0
KLK1	1	0	1	0	0	0
KLK10	0	0	0	0	0	0
KLK11	0	0	0	0	0	0
KLK12	0	0	0	0	0	0
KLK13	0	0	0	0	0	0
KLK14	0	0	0	0	0	0
KLK15	0	0	0	0	0	0
KLK3	0	0	0	0	0	0
KLK4	1	0	1	0	0	0
KLK6	1	0	1	1	1	0
KLK7	0	0	0	0	0	0
KLK8	0	0	0	0	0	0
KLKB1	0	0	0	0	0	0
KLRB1	0	0	0	0	0	0
KLRC1	0	0	0	0	0	0
KLRD1	0	0	0	0	0	0
KLRF1	0	0	0	0	1	0
KLRK1	0	0	0	0	0	0
KRT14	0	0	0	0	0	0
KRT17	0	0	0	0	0	0
KRT18	0	1	0	0	1	0
KRT19	0	0	0	0	0	0
KRT5	0	1	0	0	1	0
KRT6C	0	0	0	0	0	0
KRT8	0	0	0	0	0	0
KYAT1	0	0	0	0	1	0
KYNU	0	0	0	0	0	0
L1CAM	0	0	0	0	0	0
L3HYPDH	0	0	0	0	0	0
LACRT	1	0	0	0	0	0
LACTB2	0	0	0	0	1	0
LAG3	0	0	0	0	0	0
LAIR1	1	1	1	0	1	0
LAIR2	1	0	0	0	0	0
LAMA1	0	0	0	0	0	0
LAMA4	0	0	0	0	0	0
LAMB1	0	0	0	0	0	0
LAMP1	0	0	0	0	0	0
LAMP2	0	0	0	0	0	0
LAMP3	1	0	0	0	0	0
LAMTOR5	0	0	0	0	0	0
LAP3	0	0	0	0	1	0
LARP1	0	0	0	0	0	0
LAT	0	0	0	0	1	0
LAT2	0	0	0	0	1	0
LATS1	0	0	0	0	0	0
LAYN	0	0	0	0	0	0
LBP	0	0	0	0	0	0
LBR	0	0	0	0	1	0
LCAT	0	1	1	0	0	0
LCN15	0	0	0	0	0	0
LCN2	0	0	0	0	0	0
LCP1	0	0	0	0	0	0
LDLR	0	1	0	0	0	0
LDLRAP1	0	0	0	0	0	0
LECT2	0	0	0	0	0	0
LEFTY2	0	0	0	0	0	0
LEG1	0	0	0	0	0	0
LELP1	0	0	0	0	0	0
LEO1	0	0	0	0	0	0
LEP	1	1	1	1	1	0
LEPR	1	0	1	0	1	0
LETM1	0	0	0	0	0	0
LGALS1	0	1	0	0	1	0
LGALS3	0	0	0	0	0	0
LGALS3BP	0	0	0	1	0	0
LGALS4	1	1	1	0	0	0
LGALS7_LGALS7B	0	0	0	0	0	0
LGALS8	0	0	0	0	1	0
LGALS9	1	1	0	0	1	0
LGMN	0	0	1	0	1	0
LHB	1	0	0	0	0	0
LHPP	0	0	0	0	0	0
LIF	0	0	0	0	0	0
LIFR	0	0	0	0	1	0
LILRA2	0	0	0	0	1	0
LILRA3	0	0	0	0	1	0
LILRA4	0	0	0	0	1	0
LILRA5	1	0	0	0	1	0
LILRA6	0	0	0	0	0	0
LILRB1	0	0	0	0	0	0
LILRB2	0	0	0	0	0	0
LILRB4	1	1	0	0	0	0
LILRB5	0	0	0	0	0	0
LIPF	0	0	0	0	0	0
LMNB1	0	0	0	0	0	0
LMNB2	0	0	0	0	0	0
LMOD1	0	0	0	0	0	0
LMOD2	0	0	0	0	0	0
LONP1	0	0	0	0	1	0
LPA	0	0	0	0	0	0
LPCAT2	0	0	0	0	0	0
LPL	0	0	1	0	0	0
LPO	0	0	0	0	1	0
LPP	0	0	0	0	1	0
LRCH4	0	0	0	0	1	0
LRFN2	0	0	0	0	0	0
LRG1	0	0	0	0	0	0
LRIG1	0	0	0	0	0	0
LRIG3	0	0	0	0	1	0
LRP1	0	0	0	0	1	0
LRP11	1	0	1	0	0	0
LRP2	0	0	1	0	0	0
LRP2BP	0	0	0	0	0	0
LRPAP1	0	0	0	0	1	0
LRRC25	1	1	1	0	1	0
LRRC37A2	0	0	1	0	0	0
LRRC38	0	0	0	0	0	0
LRRC59	0	0	0	0	0	0
LRRFIP1	0	0	0	0	1	0
LRRN1	1	1	0	0	1	0
LRTM1	0	0	0	0	0	0
LRTM2	1	1	1	0	0	0
LSM1	0	0	0	0	1	0
LSM8	0	0	0	0	0	0
LSP1	0	0	0	0	0	0
LTA	0	0	0	0	0	0
LTA4H	0	0	0	0	0	0
LTB	0	0	0	0	0	0
LTBP2	1	0	0	0	0	0
LTBP3	0	0	0	0	0	0
LTBR	1	0	1	0	0	0
LTO1	0	0	0	0	0	0
LUZP2	1	0	0	0	0	0
LXN	0	0	0	0	0	0
LY6D	0	0	0	0	0	0
LY75	0	0	0	0	1	0
LY9	0	0	0	0	0	0
LY96	0	1	0	0	1	0
LYAR	0	0	0	0	1	0
LYN	0	0	0	0	1	0
LYPD1	0	0	0	0	0	0
LYPD3	0	0	0	0	0	0
LYPD8	0	0	0	0	0	0
LYPLA2	0	0	0	0	0	0
LYSMD3	0	0	0	0	0	0
LYVE1	0	1	0	0	0	0
LYZL2	0	0	0	0	0	0
LZTFL1	0	0	0	0	0	0
M6PR	0	0	0	0	0	0
MAD1L1	0	0	0	0	1	0
MAEA	0	0	0	0	0	0
MAG	0	0	0	0	0	0
MAGEA3	0	0	0	0	0	0
MAGED1	0	0	0	0	1	0
MAMDC2	0	0	1	0	0	0
MAMDC4	0	0	0	0	0	0
MAN1A2	0	0	0	0	0	0
MAN2B2	0	0	0	0	0	0
MANEAL	0	0	0	0	0	0
MANF	0	0	0	0	1	0
MANSC1	0	0	0	0	0	0
MANSC4	0	0	0	0	0	0
MAP1LC3A	0	0	0	0	1	0
MAP1LC3B2	0	0	0	0	0	0
MAP2	0	0	0	0	0	0
MAP2K1	0	0	0	0	0	0
MAP2K6	0	0	0	0	1	0
MAP3K5	0	0	0	0	1	0
MAP4K5	0	0	0	0	1	0
MAPK13	0	0	0	0	0	0
MAPK9	0	0	0	0	1	0
MAPKAPK2	0	0	0	0	0	0
MAPRE3	0	0	0	0	0	0
MAPT	0	0	0	0	0	0
MARCO	0	0	0	0	0	0
MARS1	0	0	0	0	0	0
MASP1	0	0	0	0	0	0
MATN2	0	1	0	0	0	0
MATN3	0	0	0	0	0	0
MAVS	0	0	0	0	1	0
MAX	0	0	0	0	1	0
MB	0	1	0	0	0	0
MBL2	0	0	0	0	0	0
MCAM	1	0	0	0	0	0
MCEE	0	0	0	0	0	0
MCEMP1	0	0	0	0	0	0
MCFD2	0	0	0	0	1	0
MCTS1	0	0	0	0	0	0
MDGA1	0	0	0	0	0	0
MDH1	0	0	0	0	0	0
MDK	1	0	0	0	1	0
MDM1	0	0	0	0	0	0
MECR	0	0	0	0	0	0
MED18	0	0	0	0	1	0
MED21	0	0	0	0	0	0
MEGF10	1	0	0	0	0	0
MEGF11	0	0	0	0	0	0
MEGF9	1	0	1	0	0	0
MELTF	0	0	0	0	0	0
MENT	0	0	0	0	0	0
MEP1A	0	0	0	0	0	0
MEP1B	0	0	0	0	1	0
MEPE	0	0	0	0	1	0
MERTK	0	0	0	0	0	0
MESD	0	0	0	0	1	0
MET	1	1	0	0	1	0
METAP1	0	0	0	0	0	0
METAP1D	0	0	0	0	1	0
METAP2	0	0	0	0	1	0
MFAP3	0	0	0	0	0	0
MFAP3L	0	0	0	0	0	0
MFAP4	0	0	0	0	0	0
MFAP5	1	1	1	1	1	0
MFGE8	0	0	0	0	0	0
MGLL	0	0	0	0	1	0
MGMT	0	0	0	0	1	0
MIA	1	1	0	0	1	0
MICALL2	1	0	0	0	0	0
MICB_MICA	0	0	0	0	0	0
MIF	0	0	0	0	1	0
MILR1	0	0	0	0	0	0
MINDY1	0	0	0	0	0	0
MINK1	0	0	0	0	0	0
MITD1	0	0	0	0	1	0
MKI67	0	0	0	0	0	0
MLLT1	0	0	0	0	0	0
MLN	0	0	0	0	0	0
MME	0	0	0	0	0	0
MMP1	1	0	0	0	0	0
MMP10	1	0	0	0	1	0
MMP12	0	0	0	0	0	0
MMP13	1	0	0	0	0	0
MMP15	0	0	0	0	0	0
MMP3	0	0	0	0	0	0
MMP7	0	0	0	0	0	0
MMP8	0	1	0	0	1	0
MMP9	1	0	1	0	1	0
MMUT	0	0	0	0	0	0
MN1	0	0	0	0	1	0
MNAT1	1	1	0	0	0	0
MNDA	0	0	0	0	0	0
MOCS2	0	0	0	0	0	0
MOG	1	0	1	0	1	0
MORC3	0	0	0	0	0	0
MORF4L1	0	0	0	0	0	0
MORF4L2	0	0	0	0	0	0
MORN4	0	0	0	0	0	0
MPHOSPH8	0	0	0	0	1	0
MPI	0	0	0	0	1	0
MPIG6B	0	0	0	0	1	0
MPO	0	0	0	0	1	0
MPRIP	1	0	0	0	0	0
MRC1	1	0	0	0	0	0
MRI1	0	0	0	0	0	0
MRPL24	0	0	0	0	0	0
MRPL28	0	1	0	0	0	0
MRPL46	0	0	0	0	0	0
MRPL52	0	0	0	0	0	0
MRPL58	0	0	0	0	0	0
MRPS16	0	0	0	0	0	0
MSLN	0	0	0	0	0	0
MSLNL	0	0	0	0	0	0
MSMB	0	0	0	0	0	0
MSR1	0	1	0	0	0	0
MSRA	0	0	0	0	1	0
MST1	0	0	0	0	1	0
MSTN	0	0	0	0	1	0
MTDH	0	0	0	0	0	0
MTHFD2	0	0	0	0	0	0
MTHFSD	0	0	0	0	0	0
MTIF3	0	0	0	0	0	0
MTPN	0	0	0	0	0	0
MTR	0	0	0	0	0	0
MTSS1	0	0	0	0	0	0
MTSS2	0	0	0	0	1	0
MTUS1	0	1	1	0	0	0
MUC13	0	0	0	0	0	0
MUC16	1	0	0	0	0	0
MUC2	0	0	0	0	0	0
MUCL3	0	0	0	0	0	0
MVK	1	0	0	0	1	0
MXRA8	1	0	0	0	1	0
MYBPC1	0	0	0	0	1	0
MYBPC2	1	0	0	0	0	0
MYCBP2	0	0	0	0	0	0
MYDGF	0	0	0	0	0	0
MYH4	0	0	0	0	1	0
MYH7B	0	0	0	0	0	0
MYH9	0	0	0	0	0	0
MYL1	0	0	0	0	0	0
MYL3	0	0	0	0	0	0
MYL4	0	0	0	0	0	0
MYL6B	0	0	0	0	0	0
MYLPF	0	0	0	0	0	0
MYO6	0	0	0	0	0	0
MYO9B	0	0	0	0	0	0
MYOC	0	0	0	0	0	0
MYOM1	0	0	0	0	0	0
MYOM2	0	0	0	0	0	0
MYOM3	0	0	0	0	0	0
MZB1	1	0	1	0	1	0
MZT1	0	0	0	0	1	0
NAA10	0	0	0	0	0	0
NAA80	0	0	1	0	0	0
NAAA	0	0	0	0	0	0
NACC1	0	0	0	0	0	0
NADK	0	0	0	0	0	0
NAGA	0	0	0	0	0	0
NAGK	0	0	0	0	0	0
NAGPA	0	0	0	0	0	0
NAMPT	0	0	0	0	1	0
NAP1L4	0	0	0	0	0	0
NAPRT	0	0	0	0	0	0
NARS1	0	0	0	0	0	0
NBL1	1	0	0	0	0	0
NBN	0	0	0	0	1	0
NCAM1	1	0	0	0	0	0
NCAM2	0	0	0	0	0	0
NCAN	1	0	1	1	1	0
NCF2	0	0	0	0	1	0
NCK2	0	0	0	0	1	0
NCLN	0	0	0	0	0	0
NCR1	0	0	0	0	0	0
NCR3LG1	0	0	0	0	0	0
NCS1	0	0	0	0	0	0
NDRG1	0	0	0	0	0	0
NDST1	0	0	0	0	0	0
NDUFA5	0	0	0	0	0	0
NDUFB7	0	0	0	0	0	0
NDUFS6	0	0	0	0	0	0
NEB	0	0	0	0	0	0
NECAP2	0	0	0	0	0	0
NECTIN1	0	1	0	0	0	0
NECTIN2	0	0	0	0	0	0
NECTIN4	0	0	1	0	1	0
NEDD4L	0	0	0	0	0	0
NEDD9	0	0	0	0	0	0
NEFL	0	0	0	0	0	0
NEK7	0	0	0	0	0	0
NELL1	1	0	0	0	0	0
NELL2	1	0	1	0	0	0
NENF	0	0	0	0	0	0
NEO1	0	0	0	0	0	0
NEXN	0	0	0	0	0	0
NFASC	0	0	0	1	0	0
NFAT5	0	0	0	0	0	0
NFATC1	0	0	0	0	1	0
NFATC3	0	0	0	0	0	0
NFE2	0	0	0	0	0	0
NFIC	1	0	0	0	0	0
NFKB1	0	0	0	0	1	0
NFKB2	0	0	0	0	0	0
NFKBIE	0	0	0	0	1	0
NFU1	0	0	0	0	0	0
NFX1	0	0	0	0	0	0
NFYA	0	0	0	0	1	0
NGF	0	0	0	0	0	0
NGFR	0	0	0	0	0	0
NGRN	0	0	0	0	1	0
NHLRC3	1	1	0	0	1	0
NID1	0	0	0	0	0	0
NID2	0	0	0	0	0	0
NINJ1	0	0	0	0	1	0
NIT1	0	0	0	0	0	0
NIT2	0	0	1	0	1	0
NLGN1	0	0	0	0	0	0
NLGN2	0	0	0	0	0	0
NME1	0	0	0	0	0	0
NME3	0	0	0	0	0	0
NMI	1	0	0	0	1	0
NMNAT1	0	0	0	0	0	0
NMRK2	0	0	0	0	0	0
NMT1	0	0	0	0	1	0
NOMO1	0	1	0	0	0	0
NOP56	0	0	0	0	0	0
NOS1	0	0	0	0	0	0
NOS2	0	0	0	0	1	0
NOS3	0	0	0	0	1	0
NOTCH1	0	0	0	0	1	0
NOTCH2	0	1	0	0	0	0
NOTCH3	0	0	0	0	0	0
NPC2	0	0	0	0	0	0
NPDC1	1	0	0	0	0	0
NPHS1	1	0	0	0	1	0
NPHS2	0	0	0	0	0	0
NPL	0	0	1	0	0	0
NPPB	0	0	0	0	0	0
NPPC	0	0	0	0	0	0
NPR1	0	0	0	0	0	0
NPTN	0	0	0	0	0	0
NPTX1	0	0	0	0	0	0
NPTX2	0	0	0	0	0	0
NPTXR	1	1	1	1	1	0
NPY	1	0	0	0	0	0
NRCAM	0	0	0	0	0	0
NRGN	0	0	0	0	0	0
NRN1	0	0	0	0	0	0
NRP1	0	0	0	0	0	0
NRP2	0	0	0	0	0	0
NRTN	0	0	0	0	0	0
NRXN3	0	0	0	0	0	0
NSFL1C	0	0	0	0	1	0
NT5C	0	0	0	0	0	0
NT5C1A	0	0	0	0	0	0
NT5C3A	0	0	0	0	1	0
NT5E	0	0	0	0	0	0
NTF3	0	0	0	0	0	0
NTF4	0	0	0	0	0	0
NTproBNP	0	0	0	0	0	0
NTRK2	0	0	0	0	1	0
NTRK3	1	0	1	0	1	0
NUB1	0	0	0	0	1	0
NUBP1	0	0	0	0	0	0
NUCB2	0	0	0	0	1	0
NUDC	0	0	0	0	1	0
NUDT10	0	0	0	0	1	0
NUDT15	0	0	0	0	0	0
NUDT16	0	0	0	0	0	0
NUDT2	0	0	0	0	0	0
NUDT5	0	0	0	0	1	0
NUMB	0	0	0	0	0	0
NUP50	0	0	0	0	1	0
NXPE4	0	0	0	0	0	0
NXPH1	1	0	1	0	0	0
NXPH3	1	1	0	0	0	0
OBP2B	0	0	0	0	1	0
OCLN	0	0	0	0	1	0
ODAM	0	0	0	0	0	0
OFD1	0	0	0	0	0	0
OGA	0	0	0	0	1	0
OGFR	0	0	0	0	0	0
OGN	1	0	0	0	0	0
OGT	0	0	0	0	0	0
OLFM4	0	0	0	0	1	0
OLR1	0	0	0	0	0	0
OMD	1	1	0	1	1	0
OMG	1	0	1	1	1	0
OMP	0	0	0	0	0	0
OPHN1	0	0	0	0	1	0
OPLAH	0	0	0	0	1	0
OPTC	1	0	0	0	1	0
ORM1	1	1	0	0	1	0
OSBPL2	0	0	0	0	0	0
OSCAR	1	0	0	0	0	0
OSM	1	0	1	0	1	0
OSMR	0	0	0	0	0	0
OSTN	0	0	0	0	0	0
OTOA	0	0	0	0	1	0
OTUD6B	0	0	0	0	0	0
OTUD7B	0	0	0	0	1	0
OXCT1	0	0	0	0	1	0
OXT	1	1	1	1	1	0
P4HB	0	0	0	0	1	0
PACS2	0	0	0	0	1	0
PADI2	0	0	0	0	0	0
PADI4	0	0	0	0	0	0
PAEP	1	0	1	0	1	0
PAFAH1B3	0	0	0	0	0	0
PAFAH2	0	0	0	0	0	0
PAG1	1	0	1	0	1	0
PAGR1	0	0	0	0	0	0
PAIP2B	0	0	0	0	0	0
PAK4	0	0	0	0	1	0
PALLD	0	0	0	0	0	0
PALM	0	1	0	0	1	0
PALM2	0	0	1	0	0	0
PALM3	0	0	0	0	0	0
PAM	0	0	0	0	0	0
PAMR1	1	1	1	0	1	0
PAPPA	0	0	0	0	0	0
PARD3	0	0	0	0	0	0
PARK7	0	0	0	0	1	0
PARP1	0	0	1	0	1	0
PAXX	0	0	0	0	0	0
PBK	1	0	0	0	0	0
PBLD	0	1	1	0	1	0
PBXIP1	0	0	0	0	0	0
PCARE	0	0	0	0	0	0
PCBD1	0	1	0	0	1	0
PCBP2	0	0	0	0	1	0
PCDH1	0	0	0	0	0	0
PCDH12	0	0	0	0	0	0
PCDH17	0	0	0	0	0	0
PCDH7	0	0	0	0	0	0
PCDH9	1	0	0	0	0	0
PCDHB15	0	0	0	0	0	0
PCNA	0	0	0	0	0	0
PCSK7	0	0	0	0	0	0
PCSK9	0	0	0	0	0	0
PCYT2	0	0	0	0	0	0
PDAP1	0	0	0	0	0	0
PDCD1	0	0	0	0	0	0
PDCD1LG2	0	0	0	0	0	0
PDCD5	0	0	0	0	1	0
PDCD6	0	0	0	0	1	0
PDCL2	0	0	0	0	0	0
PDE1C	0	0	0	0	0	0
[truncated: 922 more rows]
