# Supplementary material for: Atlas of proteomic signatures of brain structure and its links to brain disorders
Source: Nat Commun. 2025 Jun 2;16:5092. doi: 10.1038/s41467-025-60185-7 (PMC12130460; doi:10.1038/s41467-025-60185-7)
Supplement: Supplementary file 6 — Source Data [file 41467_2025_60185_MOESM6_ESM.zip › Source Data/Fig3.xlsx]

## Sheet: 3b
The density of proteins that exhibited significant associations with brain structure measurements across the chromosomes
Chrom	Density	Length	Metric
X	3.22019e-08	155270560	volume
18	5.12313e-08	78077248	volume
13	5.2097e-08	115169878	volume
21	6.23313e-08	48129895	volume
4	6.27765e-08	191154276	volume
8	6.83228e-08	146364022	volume
3	7.06991e-08	198022430	volume
6	7.59723e-08	171115067	volume
14	8.38383e-08	107349540	volume
5	8.84392e-08	180915260	volume
10	8.85382e-08	135534747	volume
16	8.85399e-08	90354753	volume
2	9.45726e-08	243199373	volume
9	9.91407e-08	141213431	volume
15	1.17037e-07	102531392	volume
20	1.26933e-07	63025520	volume
22	1.3644e-07	51304566	volume
1	1.40421e-07	249250621	volume
12	1.49419e-07	133851895	volume
7	1.50812e-07	159138663	volume
11	2.07397e-07	135006516	volume
17	2.83268e-07	81195210	volume
19	6.08838e-07	59128983	volume
6	5.84402e-09	171115067	DTIFA
X	6.44037e-09	155270560	DTIFA
9	7.08148e-09	141213431	DTIFA
10	7.37818e-09	135534747	DTIFA
3	1.00999e-08	198022430	DTIFA
2	1.23356e-08	243199373	DTIFA
4	1.56941e-08	191154276	DTIFA
14	1.86307e-08	107349540	DTIFA
7	1.88515e-08	159138663	DTIFA
21	2.07771e-08	48129895	DTIFA
5	2.21098e-08	180915260	DTIFA
16	2.2135e-08	90354753	DTIFA
11	2.22211e-08	135006516	DTIFA
12	2.24128e-08	133851895	DTIFA
1	2.40722e-08	249250621	DTIFA
15	2.92593e-08	102531392	DTIFA
8	3.41614e-08	146364022	DTIFA
20	4.75998e-08	63025520	DTIFA
19	5.07365e-08	59128983	DTIFA
22	5.84743e-08	51304566	DTIFA
17	7.3896e-08	81195210	DTIFA
21	8.31084e-08	48129895	DTIMD
13	8.68283e-08	115169878	DTIMD
18	1.28078e-07	78077248	DTIMD
X	1.28807e-07	155270560	DTIMD
15	1.46297e-07	102531392	DTIMD
5	1.54769e-07	180915260	DTIMD
14	1.58361e-07	107349540	DTIMD
4	1.72635e-07	191154276	DTIMD
3	1.96947e-07	198022430	DTIMD
10	2.13967e-07	135534747	DTIMD
2	2.17928e-07	243199373	DTIMD
7	2.26218e-07	159138663	DTIMD
9	2.26607e-07	141213431	DTIMD
8	2.32298e-07	146364022	DTIMD
6	2.51293e-07	171115067	DTIMD
16	2.76687e-07	90354753	DTIMD
1	2.9689e-07	249250621	DTIMD
11	3.18503e-07	135006516	DTIMD
12	3.36192e-07	133851895	DTIMD
20	3.49065e-07	63025520	DTIMD
22	4.48303e-07	51304566	DTIMD
17	4.55692e-07	81195210	DTIMD
19	9.80906e-07	59128983	DTIMD
18	2.56157e-08	78077248	thick
13	4.34141e-08	115169878	thick
5	4.42196e-08	180915260	thick
X	5.1523e-08	155270560	thick
2	5.75659e-08	243199373	thick
6	5.84402e-08	171115067	thick
15	5.85187e-08	102531392	thick
4	7.32393e-08	191154276	thick
7	7.54059e-08	159138663	thick
3	7.5749e-08	198022430	thick
20	7.93329e-08	63025520	thick
1	8.42525e-08	249250621	thick
9	8.49778e-08	141213431	thick
10	9.59164e-08	135534747	thick
14	1.02469e-07	107349540	thick
8	1.02484e-07	146364022	thick
21	1.03886e-07	48129895	thick
16	1.10675e-07	90354753	thick
12	1.12064e-07	133851895	thick
22	1.55932e-07	51304566	thick
11	1.62955e-07	135006516	thick
17	2.09372e-07	81195210	thick
19	3.38244e-07	59128983	thick
18	1.28078e-08	78077248	area
X	1.28807e-08	155270560	area
21	2.07771e-08	48129895	area
10	3.68909e-08	135534747	area
5	3.86921e-08	180915260	area
4	4.1851e-08	191154276	area
13	4.34141e-08	115169878	area
8	4.7826e-08	146364022	area
15	4.87656e-08	102531392	area
9	4.95704e-08	141213431	area
3	6.05992e-08	198022430	area
6	6.42842e-08	171115067	area
1	6.82044e-08	249250621	area
11	7.40705e-08	135006516	area
14	7.45229e-08	107349540	area
2	7.81252e-08	243199373	area
16	8.85399e-08	90354753	area
7	1.06825e-07	159138663	area
20	1.11066e-07	63025520	area
22	1.3644e-07	51304566	area
12	1.41948e-07	133851895	area
17	1.47792e-07	81195210	area
19	2.87507e-07	59128983	area

## Sheet: 3c
The distribution of proteins that exhibited significant associations with brain structure across the protein categories
Category	Count	Metric
Oncology	73	volume
Neurology	78	volume
CardioMet	91	volume
Inflammation	106	volume
Oncology	11	DTIFA
Inflammation	15	DTIFA
Neurology	17	DTIFA
CardioMet	18	DTIFA
Oncology	181	DTIMD
CardioMet	182	DTIMD
Inflammation	185	DTIMD
Neurology	212	DTIMD
Oncology	45	thick
Neurology	58	thick
CardioMet	81	thick
Inflammation	92	thick
Oncology	44	area
Neurology	53	area
Inflammation	62	area
CardioMet	64	area

## Sheet: 3d
The enrichment of proteins that exhibited significant associations with brain structure in GO biological processes
Metric	-Log10P	Description
volume_proteins_pos	1.37085	regulation of glial cell differentiation
volume_proteins_pos	1.38166	generation of neurons
volume_proteins_pos	1.3994	behavior
volume_proteins_pos	1.41244	neuron projection development
volume_proteins_pos	1.85089	gliogenesis
volume_proteins_pos	1.88513	adult locomotory behavior
volume_proteins_pos	2.19781	central nervous system development
volume_proteins_pos	2.25233	biological adhesion
volume_proteins_pos	2.25233	developmental process
volume_proteins_pos	2.25233	anatomical structure development
volume_proteins_pos	2.25233	multicellular organismal process
volume_proteins_pos	2.27387	neurogenesis
volume_proteins_pos	2.27387	cell adhesion
volume_proteins_pos	2.33628	glial cell differentiation
volume_proteins_pos	2.33628	locomotory behavior
volume_proteins_pos	2.33628	adult behavior
volume_proteins_pos	2.39945	multicellular organism development
volume_proteins_pos	2.80073	system development
volume_proteins_pos	2.95806	nervous system development
volume_proteins_neg	2.13699	inflammatory response
volume_proteins_neg	2.13699	regulation of response to stimulus
volume_proteins_neg	2.202	immune system process
volume_proteins_neg	2.44403	immune response
MD_proteins_pos	1.30175	negative regulation of macromolecule metabolic process
MD_proteins_pos	1.30175	cytoplasmic pattern recognition receptor signaling pathway
MD_proteins_pos	1.30175	peptidyl-proline modification
MD_proteins_pos	1.30262	response to hydrogen peroxide
MD_proteins_pos	1.31624	phosphorylation
MD_proteins_pos	1.31624	negative regulation of protein metabolic process
MD_proteins_pos	1.31624	negative regulation of cellular protein metabolic process
MD_proteins_pos	1.31624	nucleobase-containing compound metabolic process
MD_proteins_pos	1.33018	organelle organization
MD_proteins_pos	1.33018	response to organic cyclic compound
MD_proteins_pos	1.37962	cellular response to peptide
MD_proteins_pos	1.37962	macromolecule modification
MD_proteins_pos	1.37962	nucleotide-binding domain, leucine rich repeat containing receptor signaling pathway
MD_proteins_pos	1.37962	nucleotide-binding oligomerization domain containing signaling pathway
MD_proteins_pos	1.38723	regulation of protein serine/threonine kinase activity
MD_proteins_pos	1.38723	Fc-epsilon receptor signaling pathway
MD_proteins_pos	1.38723	response to nitrogen compound
MD_proteins_pos	1.38723	positive regulation of kinase activity
MD_proteins_pos	1.39885	regulation of transferase activity
MD_proteins_pos	1.40689	intrinsic apoptotic signaling pathway in response to oxidative stress
MD_proteins_pos	1.46729	macromolecule catabolic process
MD_proteins_pos	1.46729	negative regulation of cellular metabolic process
MD_proteins_pos	1.47915	negative regulation of intrinsic apoptotic signaling pathway
MD_proteins_pos	1.51687	protein catabolic process
MD_proteins_pos	1.51689	regulation of molecular function
MD_proteins_pos	1.51689	regulation of cysteine-type endopeptidase activity involved in apoptotic process
MD_proteins_pos	1.52631	negative regulation of metabolic process
MD_proteins_pos	1.53519	execution phase of apoptosis
MD_proteins_pos	1.60779	response to toxic substance
MD_proteins_pos	1.60779	cellular response to nitrogen compound
MD_proteins_pos	1.60779	positive regulation of neuron projection regeneration
MD_proteins_pos	1.60779	intracellular receptor signaling pathway
MD_proteins_pos	1.60779	positive regulation of apoptotic process
MD_proteins_pos	1.60779	positive regulation of programmed cell death
MD_proteins_pos	1.62548	regulation of cysteine-type endopeptidase activity
MD_proteins_pos	1.70537	regulation of kinase activity
MD_proteins_pos	1.70537	response to reactive oxygen species
MD_proteins_pos	1.70537	positive regulation of apoptotic signaling pathway
MD_proteins_pos	1.73573	phosphorus metabolic process
MD_proteins_pos	1.7436	regulation of protein kinase activity
MD_proteins_pos	1.7436	apoptotic signaling pathway
MD_proteins_pos	1.77939	regulation of apoptotic signaling pathway
MD_proteins_pos	1.84195	cell cycle
MD_proteins_pos	1.84195	positive regulation of cell death
MD_proteins_pos	1.86103	mitotic cell cycle process
MD_proteins_pos	1.88017	protein-containing complex assembly
MD_proteins_pos	1.88017	regulation of catalytic activity
MD_proteins_pos	1.91566	negative regulation of kinase activity
MD_proteins_pos	1.91566	phosphate-containing compound metabolic process
MD_proteins_pos	1.96793	negative regulation of transferase activity
MD_proteins_pos	2.01978	Fc receptor signaling pathway
MD_proteins_pos	2.01978	regulation of cell death
MD_proteins_pos	2.06661	cell death
MD_proteins_pos	2.12173	positive regulation of molecular function
MD_proteins_pos	2.14201	catabolic process
MD_proteins_pos	2.14201	negative regulation of protein serine/threonine kinase activity
MD_proteins_pos	2.16311	negative regulation of protein kinase activity
MD_proteins_pos	2.19128	programmed cell death
MD_proteins_pos	2.24464	regulation of programmed cell death
MD_proteins_pos	2.27136	regulation of apoptotic process
MD_proteins_pos	2.29395	cellular response to stress
MD_proteins_pos	2.29395	mitotic cell cycle
MD_proteins_pos	2.29395	negative regulation of phosphorus metabolic process
MD_proteins_pos	2.29395	negative regulation of phosphate metabolic process
MD_proteins_pos	2.32696	negative regulation of phosphorylation
MD_proteins_pos	2.34673	negative regulation of protein modification process
MD_proteins_pos	2.46254	regulation of intrinsic apoptotic signaling pathway
MD_proteins_pos	2.55629	autophagy
MD_proteins_pos	2.55629	process utilizing autophagic mechanism
MD_proteins_pos	2.55629	intracellular signal transduction
MD_proteins_pos	2.66704	cellular catabolic process
MD_proteins_pos	2.66704	apoptotic process
MD_proteins_pos	2.66704	cellular response to oxidative stress
MD_proteins_pos	2.66704	negative regulation of protein phosphorylation
MD_proteins_pos	2.68908	negative regulation of intracellular signal transduction
MD_proteins_pos	3.75909	intrinsic apoptotic signaling pathway
MD_proteins_pos	3.78035	response to oxidative stress
MD_proteins_neg	1.30184	regulation of anatomical structure morphogenesis
MD_proteins_neg	1.67916	regulation of cell projection organization
MD_proteins_neg	1.76575	ossification
MD_proteins_neg	1.76575	cell adhesion
MD_proteins_neg	1.76575	regulation of response to external stimulus
MD_proteins_neg	1.76575	biological adhesion
MD_proteins_neg	1.76575	regulation of plasma membrane bounded cell projection organization

## Sheet: 3e
The enrichment of proteins that exhibited significant associations with brain structure in tissue types
GeneSet	Metric	-Log10(FDR)	Updown
Adipose_Tissue	volume	1.63823	up
Adrenal_Gland	volume	0	up
Bladder	volume	0.154184	up
Blood	volume	0	up
Blood_Vessel	volume	0	up
Brain	volume	5.59112	up
Breast	volume	1.50839	up
Cervix_Uteri	volume	0	up
Colon	volume	1.43664	up
Esophagus	volume	0	up
Fallopian_Tube	volume	0	up
Heart	volume	0.335226	up
Kidney	volume	0.26273	up
Liver	volume	0.309515	up
Lung	volume	0.112918	up
Muscle	volume	0	up
Nerve	volume	0	up
Ovary	volume	0	up
Pancreas	volume	0	up
Pituitary	volume	0.147975	up
Prostate	volume	0	up
Salivary_Gland	volume	0	up
Skin	volume	0	up
Small_Intestine	volume	0	up
Spleen	volume	0	up
Stomach	volume	0	up
Testis	volume	0	up
Thyroid	volume	0	up
Uterus	volume	0	up
Vagina	volume	0	up
Adipose_Tissue	Area	0	up
Adrenal_Gland	Area	0	up
Bladder	Area	0	up
Blood	Area	0	up
Blood_Vessel	Area	0	up
Brain	Area	1.31166	up
Breast	Area	1.15215	up
Cervix_Uteri	Area	0	up
Colon	Area	0	up
Esophagus	Area	0	up
Fallopian_Tube	Area	0	up
Heart	Area	0	up
Kidney	Area	1.49615	up
Liver	Area	3.84299	up
Lung	Area	0	up
Muscle	Area	0	up
Nerve	Area	0	up
Ovary	Area	0	up
Pancreas	Area	0	up
Pituitary	Area	0	up
Prostate	Area	0	up
Salivary_Gland	Area	0	up
Skin	Area	0	up
Small_Intestine	Area	0	up
Spleen	Area	0	up
Stomach	Area	0	up
Testis	Area	0	up
Thyroid	Area	0	up
Uterus	Area	0	up
Vagina	Area	0	up
Adipose_Tissue	thick	3.40268	up
Adrenal_Gland	thick	0	up
Bladder	thick	0.192376	up
Blood	thick	0	up
Blood_Vessel	thick	0	up
Brain	thick	0	up
Breast	thick	2.9472	up
Cervix_Uteri	thick	0	up
Colon	thick	0	up
Esophagus	thick	0	up
Fallopian_Tube	thick	0	up
Heart	thick	0	up
Kidney	thick	0.725303	up
Liver	thick	9.86835	up
Lung	thick	0	up
Muscle	thick	0	up
Nerve	thick	0	up
Ovary	thick	0	up
Pancreas	thick	0	up
Pituitary	thick	0	up
Prostate	thick	0	up
Salivary_Gland	thick	0	up
Skin	thick	0	up
Small_Intestine	thick	0	up
Spleen	thick	0	up
Stomach	thick	0	up
Testis	thick	0	up
Thyroid	thick	0	up
Uterus	thick	0	up
Vagina	thick	0	up
Adipose_Tissue	FA	0.729178	up
Adrenal_Gland	FA	0	up
Bladder	FA	0	up
Blood	FA	0	up
Blood_Vessel	FA	0	up
Brain	FA	1.03656	up
Breast	FA	1.25561	up
Cervix_Uteri	FA	0	up
Colon	FA	0	up
Esophagus	FA	0	up
Fallopian_Tube	FA	0	up
Heart	FA	0	up
Kidney	FA	0.297994	up
Liver	FA	0.45664	up
Lung	FA	0	up
Muscle	FA	0	up
Nerve	FA	0	up
Ovary	FA	0	up
Pancreas	FA	0	up
Pituitary	FA	0	up
Prostate	FA	0	up
Salivary_Gland	FA	0	up
Skin	FA	0	up
Small_Intestine	FA	0	up
Spleen	FA	0	up
Stomach	FA	0	up
Testis	FA	0	up
Thyroid	FA	0	up
Uterus	FA	0	up
Vagina	FA	0	up
Adipose_Tissue	MD	2.27259	up
Adrenal_Gland	MD	0	up
Bladder	MD	0	up
Blood	MD	0	up
Blood_Vessel	MD	0	up
Brain	MD	0	up
Breast	MD	1.22753	up
Cervix_Uteri	MD	0	up
Colon	MD	0	up
Esophagus	MD	0	up
Fallopian_Tube	MD	0	up
Heart	MD	0	up
Kidney	MD	0	up
Liver	MD	0	up
Lung	MD	0	up
Muscle	MD	0	up
Nerve	MD	0.610243	up
Ovary	MD	0	up
Pancreas	MD	0	up
Pituitary	MD	0	up
Prostate	MD	0	up
Salivary_Gland	MD	0	up
Skin	MD	0	up
Small_Intestine	MD	0	up
Spleen	MD	0	up
Stomach	MD	0	up
Testis	MD	0	up
Thyroid	MD	0	up
Uterus	MD	0	up
Vagina	MD	0	up
Adipose_Tissue	volume	0	down
Adrenal_Gland	volume	0	down
Bladder	volume	0	down
Blood	volume	0	down
Blood_Vessel	volume	0	down
Brain	volume	0	down
Breast	volume	0	down
Cervix_Uteri	volume	0	down
Colon	volume	0.79651	down
Esophagus	volume	2.13526	down
Fallopian_Tube	volume	0	down
Heart	volume	0	down
Kidney	volume	0	down
Liver	volume	0	down
Lung	volume	1.03922	down
Muscle	volume	0	down
Nerve	volume	0.590384	down
Ovary	volume	0	down
Pancreas	volume	0	down
Pituitary	volume	0	down
Prostate	volume	0.0545055	down
Salivary_Gland	volume	0	down
Skin	volume	0	down
Small_Intestine	volume	2.11114	down
Spleen	volume	0.594756	down
Stomach	volume	0	down
Testis	volume	0	down
Thyroid	volume	1.02472	down
Uterus	volume	0	down
Vagina	volume	3.03335	down
Adipose_Tissue	Area	0	down
Adrenal_Gland	Area	0	down
Bladder	Area	0	down
Blood	Area	0	down
Blood_Vessel	Area	0	down
Brain	Area	0	down
Breast	Area	0	down
Cervix_Uteri	Area	0	down
Colon	Area	0.965852	down
Esophagus	Area	0.366056	down
Fallopian_Tube	Area	0	down
Heart	Area	0	down
Kidney	Area	0	down
Liver	Area	0	down
Lung	Area	0	down
Muscle	Area	0	down
Nerve	Area	0.863935	down
Ovary	Area	0	down
Pancreas	Area	0	down
Pituitary	Area	0	down
Prostate	Area	0.119823	down
Salivary_Gland	Area	0	down
Skin	Area	0	down
Small_Intestine	Area	1.8598	down
Spleen	Area	0	down
Stomach	Area	0	down
Testis	Area	0.988718	down
Thyroid	Area	0.157998	down
Uterus	Area	2.47856	down
Vagina	Area	3.11378	down
Adipose_Tissue	thick	0	down
Adrenal_Gland	thick	0	down
Bladder	thick	0.95084	down
Blood	thick	0	down
Blood_Vessel	thick	0.889219	down
Brain	thick	0	down
Breast	thick	0	down
Cervix_Uteri	thick	0	down
Colon	thick	0	down
Esophagus	thick	1.96237	down
Fallopian_Tube	thick	0	down
Heart	thick	0	down
Kidney	thick	0	down
Liver	thick	0	down
Lung	thick	0	down
Muscle	thick	0	down
Nerve	thick	0.464557	down
Ovary	thick	0	down
Pancreas	thick	0	down
Pituitary	thick	0.0243295	down
Prostate	thick	0.103378	down
Salivary_Gland	thick	0	down
Skin	thick	0	down
Small_Intestine	thick	0	down
Spleen	thick	0.107458	down
Stomach	thick	0	down
Testis	thick	0.990275	down
Thyroid	thick	0	down
Uterus	thick	0	down
Vagina	thick	0.194869	down
Adipose_Tissue	FA	0	down
Adrenal_Gland	FA	0	down
Bladder	FA	0	down
Blood	FA	0	down
Blood_Vessel	FA	0	down
Brain	FA	0	down
Breast	FA	0	down
Cervix_Uteri	FA	0	down
Colon	FA	0	down
Esophagus	FA	0	down
Fallopian_Tube	FA	0	down
Heart	FA	0	down
Kidney	FA	0	down
Liver	FA	0	down
Lung	FA	0.351575	down
Muscle	FA	0	down
Nerve	FA	0	down
Ovary	FA	0	down
Pancreas	FA	0	down
Pituitary	FA	0	down
Prostate	FA	0	down
Salivary_Gland	FA	0	down
Skin	FA	0	down
Small_Intestine	FA	0.576029	down
Spleen	FA	0	down
Stomach	FA	0	down
Testis	FA	0.445984	down
Thyroid	FA	0	down
Uterus	FA	0	down
Vagina	FA	0	down
Adipose_Tissue	MD	0	down
Adrenal_Gland	MD	0.0613259	down
Bladder	MD	0	down
Blood	MD	0	down
Blood_Vessel	MD	0	down
Brain	MD	2.86653	down
Breast	MD	0	down
Cervix_Uteri	MD	0	down
Colon	MD	0	down
Esophagus	MD	0	down
Fallopian_Tube	MD	0	down
Heart	MD	2.11332	down
Kidney	MD	0.380522	down
Liver	MD	2.42438	down
Lung	MD	0	down
Muscle	MD	0	down
Nerve	MD	0	down
Ovary	MD	0	down
Pancreas	MD	2.93568	down
Pituitary	MD	0	down
Prostate	MD	0	down
Salivary_Gland	MD	0	down
Skin	MD	0	down
Small_Intestine	MD	0	down
Spleen	MD	0	down
Stomach	MD	0	down
Testis	MD	0	down
Thyroid	MD	0	down
Uterus	MD	0	down
Vagina	MD	0	down

## Sheet: 3f
The enrichment of proteins that exhibited significant associations with brain structure in cell types
Pvalue	FDR	EnrichRatio	Label	Metric	Sig
0.00579461	0.0202811	1.72394	Neuro_Ex	volume	1
0.000945022	0.00661515	2.0721	Neuro_In	volume	1
0.145021	0.203029	1.24594	Endo	volume	0
0.473463	0.473463	1.03473	Micro	volume	0
0.0584655	0.102315	1.47784	Astro	volume	0
0.214558	0.250318	1.24669	Oligo	volume	0
0.0300241	0.0700562	2.49804	OPC	volume	0
0.697296	0.705372	0.895566	Neuro_Ex	thick	0
0.705372	0.705372	0.879021	Neuro_In	thick	0
0.00384946	0.0269462	1.73147	Endo	thick	1
0.371359	0.583976	1.10749	Micro	thick	0
0.0078317	0.0274109	1.85677	Astro	thick	1
0.417126	0.583976	1.0937	Oligo	thick	0
0.358298	0.583976	1.37395	OPC	thick	0
0.0702098	0.163823	1.50217	Neuro_Ex	area	0
0.020695	0.141349	1.82195	Neuro_In	area	0
0.217958	0.224837	1.22766	Endo	area	0
0.142558	0.208026	1.34558	Micro	area	0
0.0403853	0.141349	1.66634	Astro	area	0
0.14859	0.208026	1.40133	Oligo	area	0
0.224837	0.224837	1.74103	OPC	area	0
0.347623	0.486672	1.32103	Neuro_Ex	DTIFA	0
0.576966	0.673127	1.01216	Neuro_In	DTIFA	0
0.0782532	0.136943	1.84662	Endo	DTIFA	0
0.988502	0.988502	0.218062	Micro	DTIFA	0
0.0381689	0.0890607	2.4088	Astro	DTIFA	0
0.0316169	0.0890607	2.51759	Oligo	DTIFA	0
0.0279871	0.0890607	5.04756	OPC	DTIFA	0
0.748148	0.858344	0.901205	Neuro_Ex	DTIMD	0
0.858344	0.858344	0.819181	Neuro_In	DTIMD	0
0.532426	0.745397	0.997547	Endo	DTIMD	0
0.185008	0.647528	1.16961	Micro	DTIMD	0
0.370832	0.648956	1.0798	Astro	DTIMD	0
0.156078	0.647528	1.22726	Oligo	DTIMD	0
0.309123	0.648956	1.29576	OPC	DTIMD	0
