# Supplementary material for: Atlas of proteomic signatures of brain structure and its links to brain disorders
Source: Nat Commun. 2025 Jun 2;16:5092. doi: 10.1038/s41467-025-60185-7 (PMC12130460; doi:10.1038/s41467-025-60185-7)
Supplement: Supplementary file 6 — Source Data [file 41467_2025_60185_MOESM6_ESM.zip › Source Data/Fig4.xlsx]

## Sheet: Sheet1
Forward MR analysis results (protein to neuroimaing metrics).
Exposure (protein)	Outcome (IDP)	Measure	IVs N	Inverse Variance Weighted
				Estimate (Beta)	95% lower CI	95% upper CI	P value	FDR q value
ITGB6	L_middletemporal	Volume	56	0.0704796	0.0371745	0.103785	3.35809e-05	0.0199769
ENPP6	Lput	Volume	69	0.0569664	0.0298313	0.0841015	3.87593e-05	0.0207517
AGER	L_bankssts	Volume	101	0.0614535	0.0303514	0.0925556	0.000107638	0.0358207
BLMH	R_postcentral	Volume	76	0.0476462	0.0217684	0.073524	0.000307677	0.0499182
NCAM1	R_precentral	Volume	64	-0.0497298	-0.0770723	-0.0223874	0.000364121	0.0528078
OXT	R_lateralorbitofrontal	Volume	55	-0.0478527	-0.0748939	-0.0208114	0.000523476	0.058686
NELL2	L_supramarginal	Volume	85	0.0541201	0.0231203	0.08512	0.000622067	0.0636748
PTPRZ1	Rpal	Volume	76	0.0620352	0.0263158	0.0977546	0.000664051	0.0636748
ADM	Rput	Volume	29	-0.108428	-0.171419	-0.0454374	0.000741347	0.0681942
ZNRD2	Rthal	Volume	44	0.0700557	0.0293044	0.110807	0.000753202	0.0681942
NCAM1	R_superiortemporal	Volume	64	-0.0408504	-0.0646836	-0.0170172	0.000780955	0.0681942
CHAD	Lput	Volume	43	0.0734113	0.0304293	0.116393	0.000815172	0.0681942
OMD	Rthal	Volume	54	0.064465	0.0263782	0.102552	0.00090839	0.0710722
LRRC37A2	R_lingual	Area	82	-0.0403087	-0.0537497	-0.0268678	4.15407e-09	1.11e-05
LEPR	R_supramarginal	Area	38	0.0864007	0.0456997	0.127102	3.17244e-05	0.0199769
PODXL2	L_rostralmiddlefrontal	Area	69	0.0533947	0.0274816	0.0793077	5.37607e-05	0.0248804
ITGA11	L_inferiorparietal	Area	39	-0.066124	-0.101741	-0.0305069	0.000273929	0.049362
VWC2L	L_lateralorbitofrontal	Area	13	0.174435	0.0799798	0.26889	0.000295029	0.049362
CRLF1	R_insula	Area	49	-0.0790256	-0.125135	-0.032916	0.000781753	0.0681942
INHBC	L_superiortemporal	Thickness	56	-0.0684888	-0.0977283	-0.0392493	4.41163e-06	0.00590496
FAS	R_lateraloccipital	Thickness	39	-0.139724	-0.201301	-0.0781468	8.69091e-06	0.00828941
CA3	L_superiorfrontal	Thickness	39	0.0987429	0.0487053	0.148781	0.000109817	0.0358207
PAMR1	L_temporalpole	Thickness	83	-0.060808	-0.0916907	-0.0299254	0.000113738	0.0358207
PLAT	L_lateraloccipital	Thickness	26	0.156349	0.0737656	0.238933	0.000206672	0.0481577
CA14	R_parahippocampal	Thickness	50	-0.100298	-0.154036	-0.0465597	0.000254018	0.049362
IL31RA	R_precuneus	Thickness	54	-0.0380812	-0.0590574	-0.0171049	0.000373304	0.0528078
PRSS8	L_temporalpole	Thickness	46	-0.104369	-0.162393	-0.0463448	0.000422702	0.0551986
TGFBR2	R_lingual	Thickness	63	0.0822611	0.0349707	0.129552	0.00065107	0.0636748
NHLRC3	L_medialorbitofrontal	Thickness	46	-0.0795088	-0.126263	-0.0327543	0.000858853	0.0696154
REN	FA3	Fractional Anisotropy	43	0.125563	0.0578369	0.19329	0.000279281	0.049362
NPTXR	FA20	Fractional Anisotropy	40	0.0943444	0.0424492	0.14624	0.000366305	0.0528078
REN	FA24	Fractional Anisotropy	43	0.116433	0.0505008	0.182365	0.000537648	0.058686
BTN3A2	MD5	Mean Diffusivity	73	0.0764125	0.0623913	0.0904336	1.24099e-26	6.64e-23
BTN2A1	MD8	Mean Diffusivity	97	-0.0561227	-0.0781502	-0.0340953	5.92059e-07	0.00105663
TNFRSF4	MD2	Mean Diffusivity	60	-0.111789	-0.161215	-0.0623639	9.28959e-06	0.00828941
HEXIM1	MD6	Mean Diffusivity	29	-0.144253	-0.210817	-0.0776888	2.16105e-05	0.0165289
SULT1A1	MD5	Mean Diffusivity	32	-0.148486	-0.220702	-0.0762705	5.57648e-05	0.0248804
ST3GAL1	MD19	Mean Diffusivity	41	0.0838616	0.0426377	0.125086	6.68529e-05	0.0275331
MAVS	MD3	Mean Diffusivity	21	-0.18193	-0.274215	-0.0896454	0.000111571	0.0358207
FAM20A	MD4	Mean Diffusivity	53	0.0627263	0.0307222	0.0947304	0.000122289	0.0363297
PARP1	MD5	Mean Diffusivity	9	0.172096	0.0838364	0.260355	0.000132491	0.0363297
F11R	MD5	Mean Diffusivity	33	-0.12801	-0.193762	-0.0622582	0.000135711	0.0363297
COMT	MD5	Mean Diffusivity	31	-0.119369	-0.180889	-0.0578488	0.000142937	0.0364421
FKBP5	MD5	Mean Diffusivity	28	-0.116284	-0.177709	-0.0548584	0.000206879	0.0481577
MAVS	MD4	Mean Diffusivity	21	-0.162846	-0.249456	-0.0762357	0.0002285	0.049362
MSRA	MD5	Mean Diffusivity	28	-0.148241	-0.227418	-0.0690637	0.000242884	0.049362
CCL28	MD10	Mean Diffusivity	78	0.0697339	0.0324053	0.107063	0.000250752	0.049362
IKBKG	MD3	Mean Diffusivity	19	-0.204459	-0.314694	-0.0942235	0.000277645	0.049362
HPCAL1	MD5	Mean Diffusivity	27	-0.121741	-0.187577	-0.0559049	0.000289695	0.049362
COMT	MD6	Mean Diffusivity	29	-0.115148	-0.178103	-0.0521942	0.00033708	0.0528078
SETMAR	MD27	Mean Diffusivity	28	-0.0930786	-0.144441	-0.041716	0.000382485	0.0528078
IKBKG	MD5	Mean Diffusivity	18	-0.207373	-0.321854	-0.0928922	0.000384666	0.0528078
SETMAR	MD2	Mean Diffusivity	30	-0.0979271	-0.152181	-0.0436727	0.00040359	0.0540205
DSG3	MD4	Mean Diffusivity	81	-0.0559299	-0.0871395	-0.0247202	0.000443984	0.0565973
CASP3	MD5	Mean Diffusivity	31	-0.12768	-0.199219	-0.0561404	0.00046858	0.0573291
GUSB	MD2	Mean Diffusivity	82	0.0616273	0.0270542	0.0962005	0.000476308	0.0573291
IRAK1	MD25	Mean Diffusivity	18	-0.172173	-0.268847	-0.0754976	0.000481847	0.0573291
CD300LG	MD12	Mean Diffusivity	73	-0.0623145	-0.097481	-0.0271481	0.000514492	0.058686
HEXIM1	MD4	Mean Diffusivity	30	-0.103613	-0.162404	-0.0448216	0.000551773	0.058686
PTPRF	MD13	Mean Diffusivity	61	-0.0733386	-0.114952	-0.031725	0.000551824	0.058686
PARP1	MD6	Mean Diffusivity	11	0.150184	0.0648806	0.235486	0.000559019	0.058686
RHOC	MD24	Mean Diffusivity	25	0.143673	0.0610016	0.226344	0.000658608	0.0636748
HEXIM1	MD5	Mean Diffusivity	29	-0.11607	-0.182917	-0.0492219	0.000666004	0.0636748
IKBKG	MD6	Mean Diffusivity	18	-0.196563	-0.310961	-0.0821653	0.000757837	0.0681942
IRAK1	MD6	Mean Diffusivity	19	-0.176205	-0.279118	-0.0732925	0.000791153	0.0681942
PTPRF	MD16	Mean Diffusivity	65	-0.0707402	-0.112136	-0.0293447	0.00080981	0.0681942
MZB1	MD25	Mean Diffusivity	66	0.0725519	0.0299256	0.115178	0.000849914	0.0696154
FYB1	MD5	Mean Diffusivity	29	-0.125952	-0.200105	-0.0517988	0.000871167	0.0696154
SCAMP3	MD5	Mean Diffusivity	26	-0.130165	-0.207188	-0.0531419	0.000925342	0.0710722
ATOX1	MD14	Mean Diffusivity	18	-0.148746	-0.236795	-0.0606967	0.000929222	0.0710722
PAK4	MD25	Mean Diffusivity	20	-0.156629	-0.249622	-0.0636362	0.000962541	0.0725838
