# Supplementary material for: Atlas of proteomic signatures of brain structure and its links to brain disorders
Source: Nat Commun. 2025 Jun 2;16:5092. doi: 10.1038/s41467-025-60185-7 (PMC12130460; doi:10.1038/s41467-025-60185-7)
Supplement: Supplementary file 6 — Source Data [file 41467_2025_60185_MOESM6_ESM.zip › Source Data/Fig5.xlsx]

## Sheet: Sheet1
The median gene expression of identified genes
Median	TissueSiteDetailId	DatasetId	GencodeId	GeneSymbol	Unit
21.795	Adipose_Subcutaneous	gtex_v8	ENSG00000008513.14	ST3GAL1	TPM
31.2654	Adipose_Visceral_Omentum	gtex_v8	ENSG00000008513.14	ST3GAL1	TPM
26.3915	Adrenal_Gland	gtex_v8	ENSG00000008513.14	ST3GAL1	TPM
28.3978	Artery_Aorta	gtex_v8	ENSG00000008513.14	ST3GAL1	TPM
37.8788	Artery_Coronary	gtex_v8	ENSG00000008513.14	ST3GAL1	TPM
14.0232	Artery_Tibial	gtex_v8	ENSG00000008513.14	ST3GAL1	TPM
26.3851	Bladder	gtex_v8	ENSG00000008513.14	ST3GAL1	TPM
4.60991	Brain_Amygdala	gtex_v8	ENSG00000008513.14	ST3GAL1	TPM
6.275	Brain_Anterior_cingulate_cortex_BA24	gtex_v8	ENSG00000008513.14	ST3GAL1	TPM
3.15994	Brain_Caudate_basal_ganglia	gtex_v8	ENSG00000008513.14	ST3GAL1	TPM
7.08455	Brain_Cerebellar_Hemisphere	gtex_v8	ENSG00000008513.14	ST3GAL1	TPM
7.08545	Brain_Cerebellum	gtex_v8	ENSG00000008513.14	ST3GAL1	TPM
6.59771	Brain_Cortex	gtex_v8	ENSG00000008513.14	ST3GAL1	TPM
7.2482	Brain_Frontal_Cortex_BA9	gtex_v8	ENSG00000008513.14	ST3GAL1	TPM
3.78564	Brain_Hippocampus	gtex_v8	ENSG00000008513.14	ST3GAL1	TPM
3.37924	Brain_Hypothalamus	gtex_v8	ENSG00000008513.14	ST3GAL1	TPM
3.15213	Brain_Nucleus_accumbens_basal_ganglia	gtex_v8	ENSG00000008513.14	ST3GAL1	TPM
2.56439	Brain_Putamen_basal_ganglia	gtex_v8	ENSG00000008513.14	ST3GAL1	TPM
2.88368	Brain_Spinal_cord_cervical_c-1	gtex_v8	ENSG00000008513.14	ST3GAL1	TPM
4.04989	Brain_Substantia_nigra	gtex_v8	ENSG00000008513.14	ST3GAL1	TPM
18.732	Breast_Mammary_Tissue	gtex_v8	ENSG00000008513.14	ST3GAL1	TPM
18.3848	Cells_Cultured_fibroblasts	gtex_v8	ENSG00000008513.14	ST3GAL1	TPM
7.27505	Cells_EBV-transformed_lymphocytes	gtex_v8	ENSG00000008513.14	ST3GAL1	TPM
16.8511	Cervix_Ectocervix	gtex_v8	ENSG00000008513.14	ST3GAL1	TPM
22.2106	Cervix_Endocervix	gtex_v8	ENSG00000008513.14	ST3GAL1	TPM
8.01567	Colon_Sigmoid	gtex_v8	ENSG00000008513.14	ST3GAL1	TPM
6.0818	Colon_Transverse	gtex_v8	ENSG00000008513.14	ST3GAL1	TPM
12.4385	Esophagus_Gastroesophageal_Junction	gtex_v8	ENSG00000008513.14	ST3GAL1	TPM
17.5495	Esophagus_Mucosa	gtex_v8	ENSG00000008513.14	ST3GAL1	TPM
10.9723	Esophagus_Muscularis	gtex_v8	ENSG00000008513.14	ST3GAL1	TPM
34.8072	Fallopian_Tube	gtex_v8	ENSG00000008513.14	ST3GAL1	TPM
29.2338	Heart_Atrial_Appendage	gtex_v8	ENSG00000008513.14	ST3GAL1	TPM
30.5368	Heart_Left_Ventricle	gtex_v8	ENSG00000008513.14	ST3GAL1	TPM
16.355	Kidney_Cortex	gtex_v8	ENSG00000008513.14	ST3GAL1	TPM
8.065	Kidney_Medulla	gtex_v8	ENSG00000008513.14	ST3GAL1	TPM
28.5843	Liver	gtex_v8	ENSG00000008513.14	ST3GAL1	TPM
33.4372	Lung	gtex_v8	ENSG00000008513.14	ST3GAL1	TPM
18.6341	Minor_Salivary_Gland	gtex_v8	ENSG00000008513.14	ST3GAL1	TPM
27.1866	Muscle_Skeletal	gtex_v8	ENSG00000008513.14	ST3GAL1	TPM
12.4823	Nerve_Tibial	gtex_v8	ENSG00000008513.14	ST3GAL1	TPM
20.7564	Ovary	gtex_v8	ENSG00000008513.14	ST3GAL1	TPM
6.93726	Pancreas	gtex_v8	ENSG00000008513.14	ST3GAL1	TPM
14.6193	Pituitary	gtex_v8	ENSG00000008513.14	ST3GAL1	TPM
12.3948	Prostate	gtex_v8	ENSG00000008513.14	ST3GAL1	TPM
5.75639	Skin_Not_Sun_Exposed_Suprapubic	gtex_v8	ENSG00000008513.14	ST3GAL1	TPM
8.1495	Skin_Sun_Exposed_Lower_leg	gtex_v8	ENSG00000008513.14	ST3GAL1	TPM
12.5898	Small_Intestine_Terminal_Ileum	gtex_v8	ENSG00000008513.14	ST3GAL1	TPM
29.5874	Spleen	gtex_v8	ENSG00000008513.14	ST3GAL1	TPM
17.1225	Stomach	gtex_v8	ENSG00000008513.14	ST3GAL1	TPM
7.3418	Testis	gtex_v8	ENSG00000008513.14	ST3GAL1	TPM
92.08	Thyroid	gtex_v8	ENSG00000008513.14	ST3GAL1	TPM
20.0486	Uterus	gtex_v8	ENSG00000008513.14	ST3GAL1	TPM
19.1359	Vagina	gtex_v8	ENSG00000008513.14	ST3GAL1	TPM
19.8729	Whole_Blood	gtex_v8	ENSG00000008513.14	ST3GAL1	TPM
14.6814	Adipose_Subcutaneous	gtex_v8	ENSG00000026103.21	FAS	TPM
19.1367	Adipose_Visceral_Omentum	gtex_v8	ENSG00000026103.21	FAS	TPM
27.1389	Adrenal_Gland	gtex_v8	ENSG00000026103.21	FAS	TPM
17.1207	Artery_Aorta	gtex_v8	ENSG00000026103.21	FAS	TPM
25.1799	Artery_Coronary	gtex_v8	ENSG00000026103.21	FAS	TPM
20.5122	Artery_Tibial	gtex_v8	ENSG00000026103.21	FAS	TPM
14.4305	Bladder	gtex_v8	ENSG00000026103.21	FAS	TPM
3.26506	Brain_Amygdala	gtex_v8	ENSG00000026103.21	FAS	TPM
2.99965	Brain_Anterior_cingulate_cortex_BA24	gtex_v8	ENSG00000026103.21	FAS	TPM
4.94023	Brain_Caudate_basal_ganglia	gtex_v8	ENSG00000026103.21	FAS	TPM
0.787845	Brain_Cerebellar_Hemisphere	gtex_v8	ENSG00000026103.21	FAS	TPM
0.953336	Brain_Cerebellum	gtex_v8	ENSG00000026103.21	FAS	TPM
3.05214	Brain_Cortex	gtex_v8	ENSG00000026103.21	FAS	TPM
3.15324	Brain_Frontal_Cortex_BA9	gtex_v8	ENSG00000026103.21	FAS	TPM
2.4043	Brain_Hippocampus	gtex_v8	ENSG00000026103.21	FAS	TPM
1.73195	Brain_Hypothalamus	gtex_v8	ENSG00000026103.21	FAS	TPM
3.10806	Brain_Nucleus_accumbens_basal_ganglia	gtex_v8	ENSG00000026103.21	FAS	TPM
3.46931	Brain_Putamen_basal_ganglia	gtex_v8	ENSG00000026103.21	FAS	TPM
2.39051	Brain_Spinal_cord_cervical_c-1	gtex_v8	ENSG00000026103.21	FAS	TPM
2.31257	Brain_Substantia_nigra	gtex_v8	ENSG00000026103.21	FAS	TPM
16.2344	Breast_Mammary_Tissue	gtex_v8	ENSG00000026103.21	FAS	TPM
40.9689	Cells_Cultured_fibroblasts	gtex_v8	ENSG00000026103.21	FAS	TPM
75.4398	Cells_EBV-transformed_lymphocytes	gtex_v8	ENSG00000026103.21	FAS	TPM
26.823	Cervix_Ectocervix	gtex_v8	ENSG00000026103.21	FAS	TPM
28.7899	Cervix_Endocervix	gtex_v8	ENSG00000026103.21	FAS	TPM
11.3228	Colon_Sigmoid	gtex_v8	ENSG00000026103.21	FAS	TPM
13.2631	Colon_Transverse	gtex_v8	ENSG00000026103.21	FAS	TPM
10.8852	Esophagus_Gastroesophageal_Junction	gtex_v8	ENSG00000026103.21	FAS	TPM
11.0878	Esophagus_Mucosa	gtex_v8	ENSG00000026103.21	FAS	TPM
11.1473	Esophagus_Muscularis	gtex_v8	ENSG00000026103.21	FAS	TPM
27.955	Fallopian_Tube	gtex_v8	ENSG00000026103.21	FAS	TPM
6.06201	Heart_Atrial_Appendage	gtex_v8	ENSG00000026103.21	FAS	TPM
2.43391	Heart_Left_Ventricle	gtex_v8	ENSG00000026103.21	FAS	TPM
4.6704	Kidney_Cortex	gtex_v8	ENSG00000026103.21	FAS	TPM
6.59255	Kidney_Medulla	gtex_v8	ENSG00000026103.21	FAS	TPM
6.04091	Liver	gtex_v8	ENSG00000026103.21	FAS	TPM
37.8603	Lung	gtex_v8	ENSG00000026103.21	FAS	TPM
8.51773	Minor_Salivary_Gland	gtex_v8	ENSG00000026103.21	FAS	TPM
1.42577	Muscle_Skeletal	gtex_v8	ENSG00000026103.21	FAS	TPM
18.1667	Nerve_Tibial	gtex_v8	ENSG00000026103.21	FAS	TPM
43.1769	Ovary	gtex_v8	ENSG00000026103.21	FAS	TPM
2.0134	Pancreas	gtex_v8	ENSG00000026103.21	FAS	TPM
5.37148	Pituitary	gtex_v8	ENSG00000026103.21	FAS	TPM
15.7082	Prostate	gtex_v8	ENSG00000026103.21	FAS	TPM
14.0859	Skin_Not_Sun_Exposed_Suprapubic	gtex_v8	ENSG00000026103.21	FAS	TPM
9.90679	Skin_Sun_Exposed_Lower_leg	gtex_v8	ENSG00000026103.21	FAS	TPM
12.7673	Small_Intestine_Terminal_Ileum	gtex_v8	ENSG00000026103.21	FAS	TPM
14.4617	Spleen	gtex_v8	ENSG00000026103.21	FAS	TPM
4.1045	Stomach	gtex_v8	ENSG00000026103.21	FAS	TPM
6.57067	Testis	gtex_v8	ENSG00000026103.21	FAS	TPM
14.8913	Thyroid	gtex_v8	ENSG00000026103.21	FAS	TPM
27.5207	Uterus	gtex_v8	ENSG00000026103.21	FAS	TPM
18.316	Vagina	gtex_v8	ENSG00000026103.21	FAS	TPM
10.7432	Whole_Blood	gtex_v8	ENSG00000026103.21	FAS	TPM
28.7365	Adipose_Subcutaneous	gtex_v8	ENSG00000088888.17	MAVS	TPM
23.3978	Adipose_Visceral_Omentum	gtex_v8	ENSG00000088888.17	MAVS	TPM
20.5372	Adrenal_Gland	gtex_v8	ENSG00000088888.17	MAVS	TPM
25.3632	Artery_Aorta	gtex_v8	ENSG00000088888.17	MAVS	TPM
26.8221	Artery_Coronary	gtex_v8	ENSG00000088888.17	MAVS	TPM
27.6418	Artery_Tibial	gtex_v8	ENSG00000088888.17	MAVS	TPM
29.606	Bladder	gtex_v8	ENSG00000088888.17	MAVS	TPM
8.95487	Brain_Amygdala	gtex_v8	ENSG00000088888.17	MAVS	TPM
8.84429	Brain_Anterior_cingulate_cortex_BA24	gtex_v8	ENSG00000088888.17	MAVS	TPM
10.7232	Brain_Caudate_basal_ganglia	gtex_v8	ENSG00000088888.17	MAVS	TPM
21.9273	Brain_Cerebellar_Hemisphere	gtex_v8	ENSG00000088888.17	MAVS	TPM
23.1035	Brain_Cerebellum	gtex_v8	ENSG00000088888.17	MAVS	TPM
10.0483	Brain_Cortex	gtex_v8	ENSG00000088888.17	MAVS	TPM
9.43866	Brain_Frontal_Cortex_BA9	gtex_v8	ENSG00000088888.17	MAVS	TPM
9.36408	Brain_Hippocampus	gtex_v8	ENSG00000088888.17	MAVS	TPM
9.98849	Brain_Hypothalamus	gtex_v8	ENSG00000088888.17	MAVS	TPM
10.3108	Brain_Nucleus_accumbens_basal_ganglia	gtex_v8	ENSG00000088888.17	MAVS	TPM
9.34677	Brain_Putamen_basal_ganglia	gtex_v8	ENSG00000088888.17	MAVS	TPM
18.1362	Brain_Spinal_cord_cervical_c-1	gtex_v8	ENSG00000088888.17	MAVS	TPM
10.7252	Brain_Substantia_nigra	gtex_v8	ENSG00000088888.17	MAVS	TPM
26.6862	Breast_Mammary_Tissue	gtex_v8	ENSG00000088888.17	MAVS	TPM
38.2489	Cells_Cultured_fibroblasts	gtex_v8	ENSG00000088888.17	MAVS	TPM
25.905	Cells_EBV-transformed_lymphocytes	gtex_v8	ENSG00000088888.17	MAVS	TPM
24.57	Cervix_Ectocervix	gtex_v8	ENSG00000088888.17	MAVS	TPM
33.7079	Cervix_Endocervix	gtex_v8	ENSG00000088888.17	MAVS	TPM
29.0371	Colon_Sigmoid	gtex_v8	ENSG00000088888.17	MAVS	TPM
31.6901	Colon_Transverse	gtex_v8	ENSG00000088888.17	MAVS	TPM
33.455	Esophagus_Gastroesophageal_Junction	gtex_v8	ENSG00000088888.17	MAVS	TPM
24.338	Esophagus_Mucosa	gtex_v8	ENSG00000088888.17	MAVS	TPM
34.7807	Esophagus_Muscularis	gtex_v8	ENSG00000088888.17	MAVS	TPM
35.7797	Fallopian_Tube	gtex_v8	ENSG00000088888.17	MAVS	TPM
13.8404	Heart_Atrial_Appendage	gtex_v8	ENSG00000088888.17	MAVS	TPM
15.2927	Heart_Left_Ventricle	gtex_v8	ENSG00000088888.17	MAVS	TPM
15.1384	Kidney_Cortex	gtex_v8	ENSG00000088888.17	MAVS	TPM
23.4401	Kidney_Medulla	gtex_v8	ENSG00000088888.17	MAVS	TPM
11.657	Liver	gtex_v8	ENSG00000088888.17	MAVS	TPM
31.2529	Lung	gtex_v8	ENSG00000088888.17	MAVS	TPM
22.6292	Minor_Salivary_Gland	gtex_v8	ENSG00000088888.17	MAVS	TPM
30.1837	Muscle_Skeletal	gtex_v8	ENSG00000088888.17	MAVS	TPM
39.2872	Nerve_Tibial	gtex_v8	ENSG00000088888.17	MAVS	TPM
40.8096	Ovary	gtex_v8	ENSG00000088888.17	MAVS	TPM
13.0462	Pancreas	gtex_v8	ENSG00000088888.17	MAVS	TPM
26.0288	Pituitary	gtex_v8	ENSG00000088888.17	MAVS	TPM
31.7354	Prostate	gtex_v8	ENSG00000088888.17	MAVS	TPM
24.0654	Skin_Not_Sun_Exposed_Suprapubic	gtex_v8	ENSG00000088888.17	MAVS	TPM
25.0879	Skin_Sun_Exposed_Lower_leg	gtex_v8	ENSG00000088888.17	MAVS	TPM
30.417	Small_Intestine_Terminal_Ileum	gtex_v8	ENSG00000088888.17	MAVS	TPM
27.6892	Spleen	gtex_v8	ENSG00000088888.17	MAVS	TPM
22.1343	Stomach	gtex_v8	ENSG00000088888.17	MAVS	TPM
12.682	Testis	gtex_v8	ENSG00000088888.17	MAVS	TPM
35.6231	Thyroid	gtex_v8	ENSG00000088888.17	MAVS	TPM
33.497	Uterus	gtex_v8	ENSG00000088888.17	MAVS	TPM
25.149	Vagina	gtex_v8	ENSG00000088888.17	MAVS	TPM
10.6478	Whole_Blood	gtex_v8	ENSG00000088888.17	MAVS	TPM
37.219	Adipose_Subcutaneous	gtex_v8	ENSG00000093010.13	COMT	TPM
33.7861	Adipose_Visceral_Omentum	gtex_v8	ENSG00000093010.13	COMT	TPM
73.5208	Adrenal_Gland	gtex_v8	ENSG00000093010.13	COMT	TPM
59.8246	Artery_Aorta	gtex_v8	ENSG00000093010.13	COMT	TPM
49.298	Artery_Coronary	gtex_v8	ENSG00000093010.13	COMT	TPM
44.3926	Artery_Tibial	gtex_v8	ENSG00000093010.13	COMT	TPM
35.9036	Bladder	gtex_v8	ENSG00000093010.13	COMT	TPM
27.5476	Brain_Amygdala	gtex_v8	ENSG00000093010.13	COMT	TPM
25.7228	Brain_Anterior_cingulate_cortex_BA24	gtex_v8	ENSG00000093010.13	COMT	TPM
27.0227	Brain_Caudate_basal_ganglia	gtex_v8	ENSG00000093010.13	COMT	TPM
35.7625	Brain_Cerebellar_Hemisphere	gtex_v8	ENSG00000093010.13	COMT	TPM
38.7908	Brain_Cerebellum	gtex_v8	ENSG00000093010.13	COMT	TPM
26.1802	Brain_Cortex	gtex_v8	ENSG00000093010.13	COMT	TPM
26.2045	Brain_Frontal_Cortex_BA9	gtex_v8	ENSG00000093010.13	COMT	TPM
26.2636	Brain_Hippocampus	gtex_v8	ENSG00000093010.13	COMT	TPM
25.2516	Brain_Hypothalamus	gtex_v8	ENSG00000093010.13	COMT	TPM
26.9452	Brain_Nucleus_accumbens_basal_ganglia	gtex_v8	ENSG00000093010.13	COMT	TPM
26.4877	Brain_Putamen_basal_ganglia	gtex_v8	ENSG00000093010.13	COMT	TPM
56.1991	Brain_Spinal_cord_cervical_c-1	gtex_v8	ENSG00000093010.13	COMT	TPM
29.255	Brain_Substantia_nigra	gtex_v8	ENSG00000093010.13	COMT	TPM
40.1048	Breast_Mammary_Tissue	gtex_v8	ENSG00000093010.13	COMT	TPM
72.3306	Cells_Cultured_fibroblasts	gtex_v8	ENSG00000093010.13	COMT	TPM
30.3954	Cells_EBV-transformed_lymphocytes	gtex_v8	ENSG00000093010.13	COMT	TPM
56.9538	Cervix_Ectocervix	gtex_v8	ENSG00000093010.13	COMT	TPM
48.2407	Cervix_Endocervix	gtex_v8	ENSG00000093010.13	COMT	TPM
37.4845	Colon_Sigmoid	gtex_v8	ENSG00000093010.13	COMT	TPM
25.232	Colon_Transverse	gtex_v8	ENSG00000093010.13	COMT	TPM
31.5578	Esophagus_Gastroesophageal_Junction	gtex_v8	ENSG00000093010.13	COMT	TPM
64.7382	Esophagus_Mucosa	gtex_v8	ENSG00000093010.13	COMT	TPM
31.1652	Esophagus_Muscularis	gtex_v8	ENSG00000093010.13	COMT	TPM
40.9845	Fallopian_Tube	gtex_v8	ENSG00000093010.13	COMT	TPM
18.7882	Heart_Atrial_Appendage	gtex_v8	ENSG00000093010.13	COMT	TPM
13.3277	Heart_Left_Ventricle	gtex_v8	ENSG00000093010.13	COMT	TPM
18.6637	Kidney_Cortex	gtex_v8	ENSG00000093010.13	COMT	TPM
30.6873	Kidney_Medulla	gtex_v8	ENSG00000093010.13	COMT	TPM
42.6844	Liver	gtex_v8	ENSG00000093010.13	COMT	TPM
51.086	Lung	gtex_v8	ENSG00000093010.13	COMT	TPM
36.9684	Minor_Salivary_Gland	gtex_v8	ENSG00000093010.13	COMT	TPM
19.2879	Muscle_Skeletal	gtex_v8	ENSG00000093010.13	COMT	TPM
74.6989	Nerve_Tibial	gtex_v8	ENSG00000093010.13	COMT	TPM
63.1783	Ovary	gtex_v8	ENSG00000093010.13	COMT	TPM
12.408	Pancreas	gtex_v8	ENSG00000093010.13	COMT	TPM
23.4874	Pituitary	gtex_v8	ENSG00000093010.13	COMT	TPM
44.2118	Prostate	gtex_v8	ENSG00000093010.13	COMT	TPM
46.8427	Skin_Not_Sun_Exposed_Suprapubic	gtex_v8	ENSG00000093010.13	COMT	TPM
42.9072	Skin_Sun_Exposed_Lower_leg	gtex_v8	ENSG00000093010.13	COMT	TPM
25.0541	Small_Intestine_Terminal_Ileum	gtex_v8	ENSG00000093010.13	COMT	TPM
29.5448	Spleen	gtex_v8	ENSG00000093010.13	COMT	TPM
31.5654	Stomach	gtex_v8	ENSG00000093010.13	COMT	TPM
32.5665	Testis	gtex_v8	ENSG00000093010.13	COMT	TPM
35.4464	Thyroid	gtex_v8	ENSG00000093010.13	COMT	TPM
45.4671	Uterus	gtex_v8	ENSG00000093010.13	COMT	TPM
61.7727	Vagina	gtex_v8	ENSG00000093010.13	COMT	TPM
10.2871	Whole_Blood	gtex_v8	ENSG00000093010.13	COMT	TPM
116.576	Adipose_Subcutaneous	gtex_v8	ENSG00000096060.14	FKBP5	TPM
100.682	Adipose_Visceral_Omentum	gtex_v8	ENSG00000096060.14	FKBP5	TPM
32.9592	Adrenal_Gland	gtex_v8	ENSG00000096060.14	FKBP5	TPM
68.5858	Artery_Aorta	gtex_v8	ENSG00000096060.14	FKBP5	TPM
106.23	Artery_Coronary	gtex_v8	ENSG00000096060.14	FKBP5	TPM
130.32	Artery_Tibial	gtex_v8	ENSG00000096060.14	FKBP5	TPM
95.3805	Bladder	gtex_v8	ENSG00000096060.14	FKBP5	TPM
5.01394	Brain_Amygdala	gtex_v8	ENSG00000096060.14	FKBP5	TPM
4.00522	Brain_Anterior_cingulate_cortex_BA24	gtex_v8	ENSG00000096060.14	FKBP5	TPM
5.32514	Brain_Caudate_basal_ganglia	gtex_v8	ENSG00000096060.14	FKBP5	TPM
1.47193	Brain_Cerebellar_Hemisphere	gtex_v8	ENSG00000096060.14	FKBP5	TPM
1.66961	Brain_Cerebellum	gtex_v8	ENSG00000096060.14	FKBP5	TPM
5.02405	Brain_Cortex	gtex_v8	ENSG00000096060.14	FKBP5	TPM
5.80065	Brain_Frontal_Cortex_BA9	gtex_v8	ENSG00000096060.14	FKBP5	TPM
5.1993	Brain_Hippocampus	gtex_v8	ENSG00000096060.14	FKBP5	TPM
6.09579	Brain_Hypothalamus	gtex_v8	ENSG00000096060.14	FKBP5	TPM
5.19006	Brain_Nucleus_accumbens_basal_ganglia	gtex_v8	ENSG00000096060.14	FKBP5	TPM
4.79645	Brain_Putamen_basal_ganglia	gtex_v8	ENSG00000096060.14	FKBP5	TPM
9.29264	Brain_Spinal_cord_cervical_c-1	gtex_v8	ENSG00000096060.14	FKBP5	TPM
7.99035	Brain_Substantia_nigra	gtex_v8	ENSG00000096060.14	FKBP5	TPM
77.0257	Breast_Mammary_Tissue	gtex_v8	ENSG00000096060.14	FKBP5	TPM
111.011	Cells_Cultured_fibroblasts	gtex_v8	ENSG00000096060.14	FKBP5	TPM
23.3651	Cells_EBV-transformed_lymphocytes	gtex_v8	ENSG00000096060.14	FKBP5	TPM
81.7168	Cervix_Ectocervix	gtex_v8	ENSG00000096060.14	FKBP5	TPM
61.8471	Cervix_Endocervix	gtex_v8	ENSG00000096060.14	FKBP5	TPM
71.4438	Colon_Sigmoid	gtex_v8	ENSG00000096060.14	FKBP5	TPM
54.8415	Colon_Transverse	gtex_v8	ENSG00000096060.14	FKBP5	TPM
153.795	Esophagus_Gastroesophageal_Junction	gtex_v8	ENSG00000096060.14	FKBP5	TPM
43.5506	Esophagus_Mucosa	gtex_v8	ENSG00000096060.14	FKBP5	TPM
169.588	Esophagus_Muscularis	gtex_v8	ENSG00000096060.14	FKBP5	TPM
100.434	Fallopian_Tube	gtex_v8	ENSG00000096060.14	FKBP5	TPM
23.5691	Heart_Atrial_Appendage	gtex_v8	ENSG00000096060.14	FKBP5	TPM
16.4207	Heart_Left_Ventricle	gtex_v8	ENSG00000096060.14	FKBP5	TPM
16.3744	Kidney_Cortex	gtex_v8	ENSG00000096060.14	FKBP5	TPM
5.06778	Kidney_Medulla	gtex_v8	ENSG00000096060.14	FKBP5	TPM
15.1218	Liver	gtex_v8	ENSG00000096060.14	FKBP5	TPM
73.6148	Lung	gtex_v8	ENSG00000096060.14	FKBP5	TPM
31.1533	Minor_Salivary_Gland	gtex_v8	ENSG00000096060.14	FKBP5	TPM
176.744	Muscle_Skeletal	gtex_v8	ENSG00000096060.14	FKBP5	TPM
171.062	Nerve_Tibial	gtex_v8	ENSG00000096060.14	FKBP5	TPM
79.1743	Ovary	gtex_v8	ENSG00000096060.14	FKBP5	TPM
26.7634	Pancreas	gtex_v8	ENSG00000096060.14	FKBP5	TPM
34.1175	Pituitary	gtex_v8	ENSG00000096060.14	FKBP5	TPM
57.0698	Prostate	gtex_v8	ENSG00000096060.14	FKBP5	TPM
67.865	Skin_Not_Sun_Exposed_Suprapubic	gtex_v8	ENSG00000096060.14	FKBP5	TPM
76.0285	Skin_Sun_Exposed_Lower_leg	gtex_v8	ENSG00000096060.14	FKBP5	TPM
93.1676	Small_Intestine_Terminal_Ileum	gtex_v8	ENSG00000096060.14	FKBP5	TPM
80.2682	Spleen	gtex_v8	ENSG00000096060.14	FKBP5	TPM
57.2906	Stomach	gtex_v8	ENSG00000096060.14	FKBP5	TPM
28.8286	Testis	gtex_v8	ENSG00000096060.14	FKBP5	TPM
80.7767	Thyroid	gtex_v8	ENSG00000096060.14	FKBP5	TPM
72.0699	Uterus	gtex_v8	ENSG00000096060.14	FKBP5	TPM
83.5454	Vagina	gtex_v8	ENSG00000096060.14	FKBP5	TPM
56.0837	Whole_Blood	gtex_v8	ENSG00000096060.14	FKBP5	TPM
31.799	Adipose_Subcutaneous	gtex_v8	ENSG00000104368.17	PLAT	TPM
78.6445	Adipose_Visceral_Omentum	gtex_v8	ENSG00000104368.17	PLAT	TPM
51.7776	Adrenal_Gland	gtex_v8	ENSG00000104368.17	PLAT	TPM
60.7272	Artery_Aorta	gtex_v8	ENSG00000104368.17	PLAT	TPM
72.629	Artery_Coronary	gtex_v8	ENSG00000104368.17	PLAT	TPM
23.7793	Artery_Tibial	gtex_v8	ENSG00000104368.17	PLAT	TPM
90.8252	Bladder	gtex_v8	ENSG00000104368.17	PLAT	TPM
11.2637	Brain_Amygdala	gtex_v8	ENSG00000104368.17	PLAT	TPM
10.1035	Brain_Anterior_cingulate_cortex_BA24	gtex_v8	ENSG00000104368.17	PLAT	TPM
13.1066	Brain_Caudate_basal_ganglia	gtex_v8	ENSG00000104368.17	PLAT	TPM
11.329	Brain_Cerebellar_Hemisphere	gtex_v8	ENSG00000104368.17	PLAT	TPM
9.78503	Brain_Cerebellum	gtex_v8	ENSG00000104368.17	PLAT	TPM
9.54298	Brain_Cortex	gtex_v8	ENSG00000104368.17	PLAT	TPM
10.9282	Brain_Frontal_Cortex_BA9	gtex_v8	ENSG00000104368.17	PLAT	TPM
12.9597	Brain_Hippocampus	gtex_v8	ENSG00000104368.17	PLAT	TPM
14.3921	Brain_Hypothalamus	gtex_v8	ENSG00000104368.17	PLAT	TPM
9.41973	Brain_Nucleus_accumbens_basal_ganglia	gtex_v8	ENSG00000104368.17	PLAT	TPM
14.2163	Brain_Putamen_basal_ganglia	gtex_v8	ENSG00000104368.17	PLAT	TPM
18.8882	Brain_Spinal_cord_cervical_c-1	gtex_v8	ENSG00000104368.17	PLAT	TPM
19.3907	Brain_Substantia_nigra	gtex_v8	ENSG00000104368.17	PLAT	TPM
55.1574	Breast_Mammary_Tissue	gtex_v8	ENSG00000104368.17	PLAT	TPM
68.3139	Cells_Cultured_fibroblasts	gtex_v8	ENSG00000104368.17	PLAT	TPM
0.936699	Cells_EBV-transformed_lymphocytes	gtex_v8	ENSG00000104368.17	PLAT	TPM
44.8573	Cervix_Ectocervix	gtex_v8	ENSG00000104368.17	PLAT	TPM
51.602	Cervix_Endocervix	gtex_v8	ENSG00000104368.17	PLAT	TPM
76.8773	Colon_Sigmoid	gtex_v8	ENSG00000104368.17	PLAT	TPM
65.021	Colon_Transverse	gtex_v8	ENSG00000104368.17	PLAT	TPM
51.0784	Esophagus_Gastroesophageal_Junction	gtex_v8	ENSG00000104368.17	PLAT	TPM
23.409	Esophagus_Mucosa	gtex_v8	ENSG00000104368.17	PLAT	TPM
49.2061	Esophagus_Muscularis	gtex_v8	ENSG00000104368.17	PLAT	TPM
96.0698	Fallopian_Tube	gtex_v8	ENSG00000104368.17	PLAT	TPM
15.1213	Heart_Atrial_Appendage	gtex_v8	ENSG00000104368.17	PLAT	TPM
5.4111	Heart_Left_Ventricle	gtex_v8	ENSG00000104368.17	PLAT	TPM
72.734	Kidney_Cortex	gtex_v8	ENSG00000104368.17	PLAT	TPM
78.509	Kidney_Medulla	gtex_v8	ENSG00000104368.17	PLAT	TPM
2.36053	Liver	gtex_v8	ENSG00000104368.17	PLAT	TPM
60.6953	Lung	gtex_v8	ENSG00000104368.17	PLAT	TPM
17.5903	Minor_Salivary_Gland	gtex_v8	ENSG00000104368.17	PLAT	TPM
5.49314	Muscle_Skeletal	gtex_v8	ENSG00000104368.17	PLAT	TPM
102.931	Nerve_Tibial	gtex_v8	ENSG00000104368.17	PLAT	TPM
33.507	Ovary	gtex_v8	ENSG00000104368.17	PLAT	TPM
4.90104	Pancreas	gtex_v8	ENSG00000104368.17	PLAT	TPM
20.1417	Pituitary	gtex_v8	ENSG00000104368.17	PLAT	TPM
57.2495	Prostate	gtex_v8	ENSG00000104368.17	PLAT	TPM
7.84069	Skin_Not_Sun_Exposed_Suprapubic	gtex_v8	ENSG00000104368.17	PLAT	TPM
7.38413	Skin_Sun_Exposed_Lower_leg	gtex_v8	ENSG00000104368.17	PLAT	TPM
42.8674	Small_Intestine_Terminal_Ileum	gtex_v8	ENSG00000104368.17	PLAT	TPM
2.35635	Spleen	gtex_v8	ENSG00000104368.17	PLAT	TPM
40.8856	Stomach	gtex_v8	ENSG00000104368.17	PLAT	TPM
23.8445	Testis	gtex_v8	ENSG00000104368.17	PLAT	TPM
59.1107	Thyroid	gtex_v8	ENSG00000104368.17	PLAT	TPM
88.8398	Uterus	gtex_v8	ENSG00000104368.17	PLAT	TPM
40.4439	Vagina	gtex_v8	ENSG00000104368.17	PLAT	TPM
0.185771	Whole_Blood	gtex_v8	ENSG00000104368.17	PLAT	TPM
35.2009	Adipose_Subcutaneous	gtex_v8	ENSG00000108578.14	BLMH	TPM
30.1672	Adipose_Visceral_Omentum	gtex_v8	ENSG00000108578.14	BLMH	TPM
18.2653	Adrenal_Gland	gtex_v8	ENSG00000108578.14	BLMH	TPM
40.2759	Artery_Aorta	gtex_v8	ENSG00000108578.14	BLMH	TPM
35.1531	Artery_Coronary	gtex_v8	ENSG00000108578.14	BLMH	TPM
35.4177	Artery_Tibial	gtex_v8	ENSG00000108578.14	BLMH	TPM
33.0595	Bladder	gtex_v8	ENSG00000108578.14	BLMH	TPM
8.82092	Brain_Amygdala	gtex_v8	ENSG00000108578.14	BLMH	TPM
9.90758	Brain_Anterior_cingulate_cortex_BA24	gtex_v8	ENSG00000108578.14	BLMH	TPM
11.0874	Brain_Caudate_basal_ganglia	gtex_v8	ENSG00000108578.14	BLMH	TPM
35.4664	Brain_Cerebellar_Hemisphere	gtex_v8	ENSG00000108578.14	BLMH	TPM
30.4166	Brain_Cerebellum	gtex_v8	ENSG00000108578.14	BLMH	TPM
13.5907	Brain_Cortex	gtex_v8	ENSG00000108578.14	BLMH	TPM
14.8465	Brain_Frontal_Cortex_BA9	gtex_v8	ENSG00000108578.14	BLMH	TPM
10.711	Brain_Hippocampus	gtex_v8	ENSG00000108578.14	BLMH	TPM
12.9306	Brain_Hypothalamus	gtex_v8	ENSG00000108578.14	BLMH	TPM
12.4031	Brain_Nucleus_accumbens_basal_ganglia	gtex_v8	ENSG00000108578.14	BLMH	TPM
9.97196	Brain_Putamen_basal_ganglia	gtex_v8	ENSG00000108578.14	BLMH	TPM
22.4282	Brain_Spinal_cord_cervical_c-1	gtex_v8	ENSG00000108578.14	BLMH	TPM
11.0335	Brain_Substantia_nigra	gtex_v8	ENSG00000108578.14	BLMH	TPM
28.3443	Breast_Mammary_Tissue	gtex_v8	ENSG00000108578.14	BLMH	TPM
41.1403	Cells_Cultured_fibroblasts	gtex_v8	ENSG00000108578.14	BLMH	TPM
60.759	Cells_EBV-transformed_lymphocytes	gtex_v8	ENSG00000108578.14	BLMH	TPM
38.4618	Cervix_Ectocervix	gtex_v8	ENSG00000108578.14	BLMH	TPM
37.1503	Cervix_Endocervix	gtex_v8	ENSG00000108578.14	BLMH	TPM
31.8894	Colon_Sigmoid	gtex_v8	ENSG00000108578.14	BLMH	TPM
23.9493	Colon_Transverse	gtex_v8	ENSG00000108578.14	BLMH	TPM
27.0731	Esophagus_Gastroesophageal_Junction	gtex_v8	ENSG00000108578.14	BLMH	TPM
36.8816	Esophagus_Mucosa	gtex_v8	ENSG00000108578.14	BLMH	TPM
25.7482	Esophagus_Muscularis	gtex_v8	ENSG00000108578.14	BLMH	TPM
30.0669	Fallopian_Tube	gtex_v8	ENSG00000108578.14	BLMH	TPM
11.5736	Heart_Atrial_Appendage	gtex_v8	ENSG00000108578.14	BLMH	TPM
8.72905	Heart_Left_Ventricle	gtex_v8	ENSG00000108578.14	BLMH	TPM
18.1819	Kidney_Cortex	gtex_v8	ENSG00000108578.14	BLMH	TPM
24.3458	Kidney_Medulla	gtex_v8	ENSG00000108578.14	BLMH	TPM
7.67052	Liver	gtex_v8	ENSG00000108578.14	BLMH	TPM
32.3524	Lung	gtex_v8	ENSG00000108578.14	BLMH	TPM
21.2635	Minor_Salivary_Gland	gtex_v8	ENSG00000108578.14	BLMH	TPM
19.3933	Muscle_Skeletal	gtex_v8	ENSG00000108578.14	BLMH	TPM
33.2259	Nerve_Tibial	gtex_v8	ENSG00000108578.14	BLMH	TPM
27.9401	Ovary	gtex_v8	ENSG00000108578.14	BLMH	TPM
17.1703	Pancreas	gtex_v8	ENSG00000108578.14	BLMH	TPM
18.5037	Pituitary	gtex_v8	ENSG00000108578.14	BLMH	TPM
28.2545	Prostate	gtex_v8	ENSG00000108578.14	BLMH	TPM
167.334	Skin_Not_Sun_Exposed_Suprapubic	gtex_v8	ENSG00000108578.14	BLMH	TPM
176.734	Skin_Sun_Exposed_Lower_leg	gtex_v8	ENSG00000108578.14	BLMH	TPM
27.9151	Small_Intestine_Terminal_Ileum	gtex_v8	ENSG00000108578.14	BLMH	TPM
33.833	Spleen	gtex_v8	ENSG00000108578.14	BLMH	TPM
19.1521	Stomach	gtex_v8	ENSG00000108578.14	BLMH	TPM
36.1753	Testis	gtex_v8	ENSG00000108578.14	BLMH	TPM
31.4739	Thyroid	gtex_v8	ENSG00000108578.14	BLMH	TPM
42.3909	Uterus	gtex_v8	ENSG00000108578.14	BLMH	TPM
38.8506	Vagina	gtex_v8	ENSG00000108578.14	BLMH	TPM
7.49095	Whole_Blood	gtex_v8	ENSG00000108578.14	BLMH	TPM
11.7251	Adipose_Subcutaneous	gtex_v8	ENSG00000108950.11	FAM20A	TPM
14.7455	Adipose_Visceral_Omentum	gtex_v8	ENSG00000108950.11	FAM20A	TPM
2.39475	Adrenal_Gland	gtex_v8	ENSG00000108950.11	FAM20A	TPM
4.80635	Artery_Aorta	gtex_v8	ENSG00000108950.11	FAM20A	TPM
7.0838	Artery_Coronary	gtex_v8	ENSG00000108950.11	FAM20A	TPM
1.96336	Artery_Tibial	gtex_v8	ENSG00000108950.11	FAM20A	TPM
4.45882	Bladder	gtex_v8	ENSG00000108950.11	FAM20A	TPM
0.187223	Brain_Amygdala	gtex_v8	ENSG00000108950.11	FAM20A	TPM
0.194243	Brain_Anterior_cingulate_cortex_BA24	gtex_v8	ENSG00000108950.11	FAM20A	TPM
0.278968	Brain_Caudate_basal_ganglia	gtex_v8	ENSG00000108950.11	FAM20A	TPM
0.177848	Brain_Cerebellar_Hemisphere	gtex_v8	ENSG00000108950.11	FAM20A	TPM
0.338151	Brain_Cerebellum	gtex_v8	ENSG00000108950.11	FAM20A	TPM
0.533822	Brain_Cortex	gtex_v8	ENSG00000108950.11	FAM20A	TPM
0.379711	Brain_Frontal_Cortex_BA9	gtex_v8	ENSG00000108950.11	FAM20A	TPM
0.219065	Brain_Hippocampus	gtex_v8	ENSG00000108950.11	FAM20A	TPM
0.340535	Brain_Hypothalamus	gtex_v8	ENSG00000108950.11	FAM20A	TPM
0.197005	Brain_Nucleus_accumbens_basal_ganglia	gtex_v8	ENSG00000108950.11	FAM20A	TPM
0.317048	Brain_Putamen_basal_ganglia	gtex_v8	ENSG00000108950.11	FAM20A	TPM
0.600622	Brain_Spinal_cord_cervical_c-1	gtex_v8	ENSG00000108950.11	FAM20A	TPM
0.353182	Brain_Substantia_nigra	gtex_v8	ENSG00000108950.11	FAM20A	TPM
11.4618	Breast_Mammary_Tissue	gtex_v8	ENSG00000108950.11	FAM20A	TPM
9.45262	Cells_Cultured_fibroblasts	gtex_v8	ENSG00000108950.11	FAM20A	TPM
0.193099	Cells_EBV-transformed_lymphocytes	gtex_v8	ENSG00000108950.11	FAM20A	TPM
17.5506	Cervix_Ectocervix	gtex_v8	ENSG00000108950.11	FAM20A	TPM
52.9441	Cervix_Endocervix	gtex_v8	ENSG00000108950.11	FAM20A	TPM
3.1725	Colon_Sigmoid	gtex_v8	ENSG00000108950.11	FAM20A	TPM
2.22224	Colon_Transverse	gtex_v8	ENSG00000108950.11	FAM20A	TPM
3.47549	Esophagus_Gastroesophageal_Junction	gtex_v8	ENSG00000108950.11	FAM20A	TPM
3.36413	Esophagus_Mucosa	gtex_v8	ENSG00000108950.11	FAM20A	TPM
3.44613	Esophagus_Muscularis	gtex_v8	ENSG00000108950.11	FAM20A	TPM
14.0442	Fallopian_Tube	gtex_v8	ENSG00000108950.11	FAM20A	TPM
2.12622	Heart_Atrial_Appendage	gtex_v8	ENSG00000108950.11	FAM20A	TPM
2.43315	Heart_Left_Ventricle	gtex_v8	ENSG00000108950.11	FAM20A	TPM
12.7701	Kidney_Cortex	gtex_v8	ENSG00000108950.11	FAM20A	TPM
15.3622	Kidney_Medulla	gtex_v8	ENSG00000108950.11	FAM20A	TPM
44.5873	Liver	gtex_v8	ENSG00000108950.11	FAM20A	TPM
29.9133	Lung	gtex_v8	ENSG00000108950.11	FAM20A	TPM
18.2205	Minor_Salivary_Gland	gtex_v8	ENSG00000108950.11	FAM20A	TPM
1.28255	Muscle_Skeletal	gtex_v8	ENSG00000108950.11	FAM20A	TPM
18.0149	Nerve_Tibial	gtex_v8	ENSG00000108950.11	FAM20A	TPM
18.411	Ovary	gtex_v8	ENSG00000108950.11	FAM20A	TPM
0.664563	Pancreas	gtex_v8	ENSG00000108950.11	FAM20A	TPM
4.8069	Pituitary	gtex_v8	ENSG00000108950.11	FAM20A	TPM
5.2196	Prostate	gtex_v8	ENSG00000108950.11	FAM20A	TPM
4.24936	Skin_Not_Sun_Exposed_Suprapubic	gtex_v8	ENSG00000108950.11	FAM20A	TPM
4.6725	Skin_Sun_Exposed_Lower_leg	gtex_v8	ENSG00000108950.11	FAM20A	TPM
3.5356	Small_Intestine_Terminal_Ileum	gtex_v8	ENSG00000108950.11	FAM20A	TPM
10.7537	Spleen	gtex_v8	ENSG00000108950.11	FAM20A	TPM
11.8086	Stomach	gtex_v8	ENSG00000108950.11	FAM20A	TPM
27.3267	Testis	gtex_v8	ENSG00000108950.11	FAM20A	TPM
12.6135	Thyroid	gtex_v8	ENSG00000108950.11	FAM20A	TPM
28.235	Uterus	gtex_v8	ENSG00000108950.11	FAM20A	TPM
12.4088	Vagina	gtex_v8	ENSG00000108950.11	FAM20A	TPM
4.49962	Whole_Blood	gtex_v8	ENSG00000108950.11	FAM20A	TPM
34.7629	Adipose_Subcutaneous	gtex_v8	ENSG00000112763.15	BTN2A1	TPM
29.0003	Adipose_Visceral_Omentum	gtex_v8	ENSG00000112763.15	BTN2A1	TPM
27.0034	Adrenal_Gland	gtex_v8	ENSG00000112763.15	BTN2A1	TPM
45.0043	Artery_Aorta	gtex_v8	ENSG00000112763.15	BTN2A1	TPM
43.7565	Artery_Coronary	gtex_v8	ENSG00000112763.15	BTN2A1	TPM
52.418	Artery_Tibial	gtex_v8	ENSG00000112763.15	BTN2A1	TPM
40.3834	Bladder	gtex_v8	ENSG00000112763.15	BTN2A1	TPM
7.42997	Brain_Amygdala	gtex_v8	ENSG00000112763.15	BTN2A1	TPM
8.53416	Brain_Anterior_cingulate_cortex_BA24	gtex_v8	ENSG00000112763.15	BTN2A1	TPM
9.39172	Brain_Caudate_basal_ganglia	gtex_v8	ENSG00000112763.15	BTN2A1	TPM
62.2209	Brain_Cerebellar_Hemisphere	gtex_v8	ENSG00000112763.15	BTN2A1	TPM
55.3062	Brain_Cerebellum	gtex_v8	ENSG00000112763.15	BTN2A1	TPM
12.7669	Brain_Cortex	gtex_v8	ENSG00000112763.15	BTN2A1	TPM
13.9977	Brain_Frontal_Cortex_BA9	gtex_v8	ENSG00000112763.15	BTN2A1	TPM
8.17395	Brain_Hippocampus	gtex_v8	ENSG00000112763.15	BTN2A1	TPM
12.8384	Brain_Hypothalamus	gtex_v8	ENSG00000112763.15	BTN2A1	TPM
10.3538	Brain_Nucleus_accumbens_basal_ganglia	gtex_v8	ENSG00000112763.15	BTN2A1	TPM
7.61281	Brain_Putamen_basal_ganglia	gtex_v8	ENSG00000112763.15	BTN2A1	TPM
16.7081	Brain_Spinal_cord_cervical_c-1	gtex_v8	ENSG00000112763.15	BTN2A1	TPM
10.1995	Brain_Substantia_nigra	gtex_v8	ENSG00000112763.15	BTN2A1	TPM
32.631	Breast_Mammary_Tissue	gtex_v8	ENSG00000112763.15	BTN2A1	TPM
28.6761	Cells_Cultured_fibroblasts	gtex_v8	ENSG00000112763.15	BTN2A1	TPM
30.052	Cells_EBV-transformed_lymphocytes	gtex_v8	ENSG00000112763.15	BTN2A1	TPM
46.0033	Cervix_Ectocervix	gtex_v8	ENSG00000112763.15	BTN2A1	TPM
47.7893	Cervix_Endocervix	gtex_v8	ENSG00000112763.15	BTN2A1	TPM
35.3749	Colon_Sigmoid	gtex_v8	ENSG00000112763.15	BTN2A1	TPM
27.3582	Colon_Transverse	gtex_v8	ENSG00000112763.15	BTN2A1	TPM
33.7665	Esophagus_Gastroesophageal_Junction	gtex_v8	ENSG00000112763.15	BTN2A1	TPM
18.8598	Esophagus_Mucosa	gtex_v8	ENSG00000112763.15	BTN2A1	TPM
32.8795	Esophagus_Muscularis	gtex_v8	ENSG00000112763.15	BTN2A1	TPM
46.3315	Fallopian_Tube	gtex_v8	ENSG00000112763.15	BTN2A1	TPM
12.2377	Heart_Atrial_Appendage	gtex_v8	ENSG00000112763.15	BTN2A1	TPM
9.27019	Heart_Left_Ventricle	gtex_v8	ENSG00000112763.15	BTN2A1	TPM
14.3814	Kidney_Cortex	gtex_v8	ENSG00000112763.15	BTN2A1	TPM
20.5781	Kidney_Medulla	gtex_v8	ENSG00000112763.15	BTN2A1	TPM
6.94387	Liver	gtex_v8	ENSG00000112763.15	BTN2A1	TPM
44.7525	Lung	gtex_v8	ENSG00000112763.15	BTN2A1	TPM
21.4799	Minor_Salivary_Gland	gtex_v8	ENSG00000112763.15	BTN2A1	TPM
8.15714	Muscle_Skeletal	gtex_v8	ENSG00000112763.15	BTN2A1	TPM
37.3989	Nerve_Tibial	gtex_v8	ENSG00000112763.15	BTN2A1	TPM
41.1353	Ovary	gtex_v8	ENSG00000112763.15	BTN2A1	TPM
6.5405	Pancreas	gtex_v8	ENSG00000112763.15	BTN2A1	TPM
28.4007	Pituitary	gtex_v8	ENSG00000112763.15	BTN2A1	TPM
36.5855	Prostate	gtex_v8	ENSG00000112763.15	BTN2A1	TPM
20.981	Skin_Not_Sun_Exposed_Suprapubic	gtex_v8	ENSG00000112763.15	BTN2A1	TPM
21.036	Skin_Sun_Exposed_Lower_leg	gtex_v8	ENSG00000112763.15	BTN2A1	TPM
33.2492	Small_Intestine_Terminal_Ileum	gtex_v8	ENSG00000112763.15	BTN2A1	TPM
62.9737	Spleen	gtex_v8	ENSG00000112763.15	BTN2A1	TPM
17.3665	Stomach	gtex_v8	ENSG00000112763.15	BTN2A1	TPM
25.4875	Testis	gtex_v8	ENSG00000112763.15	BTN2A1	TPM
34.331	Thyroid	gtex_v8	ENSG00000112763.15	BTN2A1	TPM
53.7838	Uterus	gtex_v8	ENSG00000112763.15	BTN2A1	TPM
37.7184	Vagina	gtex_v8	ENSG00000112763.15	BTN2A1	TPM
26.4581	Whole_Blood	gtex_v8	ENSG00000112763.15	BTN2A1	TPM
7.2305	Adipose_Subcutaneous	gtex_v8	ENSG00000114631.10	PODXL2	TPM
4.12428	Adipose_Visceral_Omentum	gtex_v8	ENSG00000114631.10	PODXL2	TPM
22.7068	Adrenal_Gland	gtex_v8	ENSG00000114631.10	PODXL2	TPM
7.71523	Artery_Aorta	gtex_v8	ENSG00000114631.10	PODXL2	TPM
8.09748	Artery_Coronary	gtex_v8	ENSG00000114631.10	PODXL2	TPM
6.35536	Artery_Tibial	gtex_v8	ENSG00000114631.10	PODXL2	TPM
6.2843	Bladder	gtex_v8	ENSG00000114631.10	PODXL2	TPM
49.9462	Brain_Amygdala	gtex_v8	ENSG00000114631.10	PODXL2	TPM
75.9291	Brain_Anterior_cingulate_cortex_BA24	gtex_v8	ENSG00000114631.10	PODXL2	TPM
42.4228	Brain_Caudate_basal_ganglia	gtex_v8	ENSG00000114631.10	PODXL2	TPM
178.442	Brain_Cerebellar_Hemisphere	gtex_v8	ENSG00000114631.10	PODXL2	TPM
178.018	Brain_Cerebellum	gtex_v8	ENSG00000114631.10	PODXL2	TPM
87.3299	Brain_Cortex	gtex_v8	ENSG00000114631.10	PODXL2	TPM
98.4994	Brain_Frontal_Cortex_BA9	gtex_v8	ENSG00000114631.10	PODXL2	TPM
57.1845	Brain_Hippocampus	gtex_v8	ENSG00000114631.10	PODXL2	TPM
112.805	Brain_Hypothalamus	gtex_v8	ENSG00000114631.10	PODXL2	TPM
59.6558	Brain_Nucleus_accumbens_basal_ganglia	gtex_v8	ENSG00000114631.10	PODXL2	TPM
37.2045	Brain_Putamen_basal_ganglia	gtex_v8	ENSG00000114631.10	PODXL2	TPM
67.9484	Brain_Spinal_cord_cervical_c-1	gtex_v8	ENSG00000114631.10	PODXL2	TPM
52.6033	Brain_Substantia_nigra	gtex_v8	ENSG00000114631.10	PODXL2	TPM
10.751	Breast_Mammary_Tissue	gtex_v8	ENSG00000114631.10	PODXL2	TPM
2.81157	Cells_Cultured_fibroblasts	gtex_v8	ENSG00000114631.10	PODXL2	TPM
2.37515	Cells_EBV-transformed_lymphocytes	gtex_v8	ENSG00000114631.10	PODXL2	TPM
5.35954	Cervix_Ectocervix	gtex_v8	ENSG00000114631.10	PODXL2	TPM
8.08524	Cervix_Endocervix	gtex_v8	ENSG00000114631.10	PODXL2	TPM
5.14895	Colon_Sigmoid	gtex_v8	ENSG00000114631.10	PODXL2	TPM
9.53369	Colon_Transverse	gtex_v8	ENSG00000114631.10	PODXL2	TPM
4.15721	Esophagus_Gastroesophageal_Junction	gtex_v8	ENSG00000114631.10	PODXL2	TPM
6.056	Esophagus_Mucosa	gtex_v8	ENSG00000114631.10	PODXL2	TPM
3.79275	Esophagus_Muscularis	gtex_v8	ENSG00000114631.10	PODXL2	TPM
6.93373	Fallopian_Tube	gtex_v8	ENSG00000114631.10	PODXL2	TPM
3.52664	Heart_Atrial_Appendage	gtex_v8	ENSG00000114631.10	PODXL2	TPM
1.24744	Heart_Left_Ventricle	gtex_v8	ENSG00000114631.10	PODXL2	TPM
7.26956	Kidney_Cortex	gtex_v8	ENSG00000114631.10	PODXL2	TPM
8.52179	Kidney_Medulla	gtex_v8	ENSG00000114631.10	PODXL2	TPM
0.959525	Liver	gtex_v8	ENSG00000114631.10	PODXL2	TPM
4.43758	Lung	gtex_v8	ENSG00000114631.10	PODXL2	TPM
37.2441	Minor_Salivary_Gland	gtex_v8	ENSG00000114631.10	PODXL2	TPM
2.29696	Muscle_Skeletal	gtex_v8	ENSG00000114631.10	PODXL2	TPM
27.1164	Nerve_Tibial	gtex_v8	ENSG00000114631.10	PODXL2	TPM
22.2289	Ovary	gtex_v8	ENSG00000114631.10	PODXL2	TPM
5.77901	Pancreas	gtex_v8	ENSG00000114631.10	PODXL2	TPM
123.676	Pituitary	gtex_v8	ENSG00000114631.10	PODXL2	TPM
15.4773	Prostate	gtex_v8	ENSG00000114631.10	PODXL2	TPM
12.2685	Skin_Not_Sun_Exposed_Suprapubic	gtex_v8	ENSG00000114631.10	PODXL2	TPM
13.5517	Skin_Sun_Exposed_Lower_leg	gtex_v8	ENSG00000114631.10	PODXL2	TPM
7.44351	Small_Intestine_Terminal_Ileum	gtex_v8	ENSG00000114631.10	PODXL2	TPM
3.42664	Spleen	gtex_v8	ENSG00000114631.10	PODXL2	TPM
18.7438	Stomach	gtex_v8	ENSG00000114631.10	PODXL2	TPM
79.7225	Testis	gtex_v8	ENSG00000114631.10	PODXL2	TPM
11.3938	Thyroid	gtex_v8	ENSG00000114631.10	PODXL2	TPM
4.97695	Uterus	gtex_v8	ENSG00000114631.10	PODXL2	TPM
5.47073	Vagina	gtex_v8	ENSG00000114631.10	PODXL2	TPM
1.27543	Whole_Blood	gtex_v8	ENSG00000114631.10	PODXL2	TPM
0.106161	Adipose_Subcutaneous	gtex_v8	ENSG00000115221.10	ITGB6	TPM
0.0808684	Adipose_Visceral_Omentum	gtex_v8	ENSG00000115221.10	ITGB6	TPM
0.0494619	Adrenal_Gland	gtex_v8	ENSG00000115221.10	ITGB6	TPM
0.100882	Artery_Aorta	gtex_v8	ENSG00000115221.10	ITGB6	TPM
0.191972	Artery_Coronary	gtex_v8	ENSG00000115221.10	ITGB6	TPM
0.134683	Artery_Tibial	gtex_v8	ENSG00000115221.10	ITGB6	TPM
2.54499	Bladder	gtex_v8	ENSG00000115221.10	ITGB6	TPM
0.029182	Brain_Amygdala	gtex_v8	ENSG00000115221.10	ITGB6	TPM
0.0290147	Brain_Anterior_cingulate_cortex_BA24	gtex_v8	ENSG00000115221.10	ITGB6	TPM
0.043786	Brain_Caudate_basal_ganglia	gtex_v8	ENSG00000115221.10	ITGB6	TPM
0.02289	Brain_Cerebellar_Hemisphere	gtex_v8	ENSG00000115221.10	ITGB6	TPM
0.0303381	Brain_Cerebellum	gtex_v8	ENSG00000115221.10	ITGB6	TPM
0.0330272	Brain_Cortex	gtex_v8	ENSG00000115221.10	ITGB6	TPM
0.032739	Brain_Frontal_Cortex_BA9	gtex_v8	ENSG00000115221.10	ITGB6	TPM
0.0269841	Brain_Hippocampus	gtex_v8	ENSG00000115221.10	ITGB6	TPM
0.0571873	Brain_Hypothalamus	gtex_v8	ENSG00000115221.10	ITGB6	TPM
0.0443415	Brain_Nucleus_accumbens_basal_ganglia	gtex_v8	ENSG00000115221.10	ITGB6	TPM
0.0329806	Brain_Putamen_basal_ganglia	gtex_v8	ENSG00000115221.10	ITGB6	TPM
0.0769656	Brain_Spinal_cord_cervical_c-1	gtex_v8	ENSG00000115221.10	ITGB6	TPM
0.0581393	Brain_Substantia_nigra	gtex_v8	ENSG00000115221.10	ITGB6	TPM
4.15403	Breast_Mammary_Tissue	gtex_v8	ENSG00000115221.10	ITGB6	TPM
0.0789497	Cells_Cultured_fibroblasts	gtex_v8	ENSG00000115221.10	ITGB6	TPM
0.0091199	Cells_EBV-transformed_lymphocytes	gtex_v8	ENSG00000115221.10	ITGB6	TPM
0.173052	Cervix_Ectocervix	gtex_v8	ENSG00000115221.10	ITGB6	TPM
0.0703742	Cervix_Endocervix	gtex_v8	ENSG00000115221.10	ITGB6	TPM
0.140342	Colon_Sigmoid	gtex_v8	ENSG00000115221.10	ITGB6	TPM
3.58756	Colon_Transverse	gtex_v8	ENSG00000115221.10	ITGB6	TPM
0.0546298	Esophagus_Gastroesophageal_Junction	gtex_v8	ENSG00000115221.10	ITGB6	TPM
16.4112	Esophagus_Mucosa	gtex_v8	ENSG00000115221.10	ITGB6	TPM
0.0504035	Esophagus_Muscularis	gtex_v8	ENSG00000115221.10	ITGB6	TPM
0.735649	Fallopian_Tube	gtex_v8	ENSG00000115221.10	ITGB6	TPM
0.731899	Heart_Atrial_Appendage	gtex_v8	ENSG00000115221.10	ITGB6	TPM
0.74399	Heart_Left_Ventricle	gtex_v8	ENSG00000115221.10	ITGB6	TPM
14.5529	Kidney_Cortex	gtex_v8	ENSG00000115221.10	ITGB6	TPM
50.3025	Kidney_Medulla	gtex_v8	ENSG00000115221.10	ITGB6	TPM
0.0553787	Liver	gtex_v8	ENSG00000115221.10	ITGB6	TPM
23.7384	Lung	gtex_v8	ENSG00000115221.10	ITGB6	TPM
4.01872	Minor_Salivary_Gland	gtex_v8	ENSG00000115221.10	ITGB6	TPM
3.73008	Muscle_Skeletal	gtex_v8	ENSG00000115221.10	ITGB6	TPM
0.103556	Nerve_Tibial	gtex_v8	ENSG00000115221.10	ITGB6	TPM
0.0850632	Ovary	gtex_v8	ENSG00000115221.10	ITGB6	TPM
2.17419	Pancreas	gtex_v8	ENSG00000115221.10	ITGB6	TPM
2.1821	Pituitary	gtex_v8	ENSG00000115221.10	ITGB6	TPM
4.59864	Prostate	gtex_v8	ENSG00000115221.10	ITGB6	TPM
3.46344	Skin_Not_Sun_Exposed_Suprapubic	gtex_v8	ENSG00000115221.10	ITGB6	TPM
2.66732	Skin_Sun_Exposed_Lower_leg	gtex_v8	ENSG00000115221.10	ITGB6	TPM
2.53244	Small_Intestine_Terminal_Ileum	gtex_v8	ENSG00000115221.10	ITGB6	TPM
0.0307477	Spleen	gtex_v8	ENSG00000115221.10	ITGB6	TPM
4.05613	Stomach	gtex_v8	ENSG00000115221.10	ITGB6	TPM
8.67159	Testis	gtex_v8	ENSG00000115221.10	ITGB6	TPM
5.76807	Thyroid	gtex_v8	ENSG00000115221.10	ITGB6	TPM
0.11291	Uterus	gtex_v8	ENSG00000115221.10	ITGB6	TPM
8.84943	Vagina	gtex_v8	ENSG00000115221.10	ITGB6	TPM
0.0171076	Whole_Blood	gtex_v8	ENSG00000115221.10	ITGB6	TPM
16.1282	Adipose_Subcutaneous	gtex_v8	ENSG00000115756.12	HPCAL1	TPM
21.8706	Adipose_Visceral_Omentum	gtex_v8	ENSG00000115756.12	HPCAL1	TPM
19.7308	Adrenal_Gland	gtex_v8	ENSG00000115756.12	HPCAL1	TPM
14.4086	Artery_Aorta	gtex_v8	ENSG00000115756.12	HPCAL1	TPM
13.9623	Artery_Coronary	gtex_v8	ENSG00000115756.12	HPCAL1	TPM
10.3955	Artery_Tibial	gtex_v8	ENSG00000115756.12	HPCAL1	TPM
11.6377	Bladder	gtex_v8	ENSG00000115756.12	HPCAL1	TPM
26.0275	Brain_Amygdala	gtex_v8	ENSG00000115756.12	HPCAL1	TPM
58.1913	Brain_Anterior_cingulate_cortex_BA24	gtex_v8	ENSG00000115756.12	HPCAL1	TPM
7.66291	Brain_Caudate_basal_ganglia	gtex_v8	ENSG00000115756.12	HPCAL1	TPM
218.609	Brain_Cerebellar_Hemisphere	gtex_v8	ENSG00000115756.12	HPCAL1	TPM
181.918	Brain_Cerebellum	gtex_v8	ENSG00000115756.12	HPCAL1	TPM
53.1789	Brain_Cortex	gtex_v8	ENSG00000115756.12	HPCAL1	TPM
57.7784	Brain_Frontal_Cortex_BA9	gtex_v8	ENSG00000115756.12	HPCAL1	TPM
15.1402	Brain_Hippocampus	gtex_v8	ENSG00000115756.12	HPCAL1	TPM
45.2489	Brain_Hypothalamus	gtex_v8	ENSG00000115756.12	HPCAL1	TPM
10.8361	Brain_Nucleus_accumbens_basal_ganglia	gtex_v8	ENSG00000115756.12	HPCAL1	TPM
8.63324	Brain_Putamen_basal_ganglia	gtex_v8	ENSG00000115756.12	HPCAL1	TPM
17.5786	Brain_Spinal_cord_cervical_c-1	gtex_v8	ENSG00000115756.12	HPCAL1	TPM
17.1832	Brain_Substantia_nigra	gtex_v8	ENSG00000115756.12	HPCAL1	TPM
15.6098	Breast_Mammary_Tissue	gtex_v8	ENSG00000115756.12	HPCAL1	TPM
11.2498	Cells_Cultured_fibroblasts	gtex_v8	ENSG00000115756.12	HPCAL1	TPM
12.9632	Cells_EBV-transformed_lymphocytes	gtex_v8	ENSG00000115756.12	HPCAL1	TPM
25.4391	Cervix_Ectocervix	gtex_v8	ENSG00000115756.12	HPCAL1	TPM
29.7284	Cervix_Endocervix	gtex_v8	ENSG00000115756.12	HPCAL1	TPM
14.4821	Colon_Sigmoid	gtex_v8	ENSG00000115756.12	HPCAL1	TPM
19.0311	Colon_Transverse	gtex_v8	ENSG00000115756.12	HPCAL1	TPM
10.8673	Esophagus_Gastroesophageal_Junction	gtex_v8	ENSG00000115756.12	HPCAL1	TPM
6.59765	Esophagus_Mucosa	gtex_v8	ENSG00000115756.12	HPCAL1	TPM
10.4515	Esophagus_Muscularis	gtex_v8	ENSG00000115756.12	HPCAL1	TPM
27.927	Fallopian_Tube	gtex_v8	ENSG00000115756.12	HPCAL1	TPM
7.13165	Heart_Atrial_Appendage	gtex_v8	ENSG00000115756.12	HPCAL1	TPM
7.019	Heart_Left_Ventricle	gtex_v8	ENSG00000115756.12	HPCAL1	TPM
19.7206	Kidney_Cortex	gtex_v8	ENSG00000115756.12	HPCAL1	TPM
23.3672	Kidney_Medulla	gtex_v8	ENSG00000115756.12	HPCAL1	TPM
12.1376	Liver	gtex_v8	ENSG00000115756.12	HPCAL1	TPM
62.4199	Lung	gtex_v8	ENSG00000115756.12	HPCAL1	TPM
9.7261	Minor_Salivary_Gland	gtex_v8	ENSG00000115756.12	HPCAL1	TPM
4.64312	Muscle_Skeletal	gtex_v8	ENSG00000115756.12	HPCAL1	TPM
16.7506	Nerve_Tibial	gtex_v8	ENSG00000115756.12	HPCAL1	TPM
9.6322	Ovary	gtex_v8	ENSG00000115756.12	HPCAL1	TPM
9.34977	Pancreas	gtex_v8	ENSG00000115756.12	HPCAL1	TPM
34.6275	Pituitary	gtex_v8	ENSG00000115756.12	HPCAL1	TPM
13.1568	Prostate	gtex_v8	ENSG00000115756.12	HPCAL1	TPM
8.7103	Skin_Not_Sun_Exposed_Suprapubic	gtex_v8	ENSG00000115756.12	HPCAL1	TPM
8.62932	Skin_Sun_Exposed_Lower_leg	gtex_v8	ENSG00000115756.12	HPCAL1	TPM
31.7751	Small_Intestine_Terminal_Ileum	gtex_v8	ENSG00000115756.12	HPCAL1	TPM
25.9644	Spleen	gtex_v8	ENSG00000115756.12	HPCAL1	TPM
26.3185	Stomach	gtex_v8	ENSG00000115756.12	HPCAL1	TPM
31.6096	Testis	gtex_v8	ENSG00000115756.12	HPCAL1	TPM
22.8721	Thyroid	gtex_v8	ENSG00000115756.12	HPCAL1	TPM
53.8772	Uterus	gtex_v8	ENSG00000115756.12	HPCAL1	TPM
13.4496	Vagina	gtex_v8	ENSG00000115756.12	HPCAL1	TPM
34.4518	Whole_Blood	gtex_v8	ENSG00000115756.12	HPCAL1	TPM
8.06684	Adipose_Subcutaneous	gtex_v8	ENSG00000116678.19	LEPR	TPM
10.0276	Adipose_Visceral_Omentum	gtex_v8	ENSG00000116678.19	LEPR	TPM
1.47846	Adrenal_Gland	gtex_v8	ENSG00000116678.19	LEPR	TPM
6.66786	Artery_Aorta	gtex_v8	ENSG00000116678.19	LEPR	TPM
9.56733	Artery_Coronary	gtex_v8	ENSG00000116678.19	LEPR	TPM
8.44763	Artery_Tibial	gtex_v8	ENSG00000116678.19	LEPR	TPM
4.80164	Bladder	gtex_v8	ENSG00000116678.19	LEPR	TPM
1.21192	Brain_Amygdala	gtex_v8	ENSG00000116678.19	LEPR	TPM
1.10115	Brain_Anterior_cingulate_cortex_BA24	gtex_v8	ENSG00000116678.19	LEPR	TPM
1.61149	Brain_Caudate_basal_ganglia	gtex_v8	ENSG00000116678.19	LEPR	TPM
1.67288	Brain_Cerebellar_Hemisphere	gtex_v8	ENSG00000116678.19	LEPR	TPM
1.61094	Brain_Cerebellum	gtex_v8	ENSG00000116678.19	LEPR	TPM
1.17236	Brain_Cortex	gtex_v8	ENSG00000116678.19	LEPR	TPM
1.31038	Brain_Frontal_Cortex_BA9	gtex_v8	ENSG00000116678.19	LEPR	TPM
1.48966	Brain_Hippocampus	gtex_v8	ENSG00000116678.19	LEPR	TPM
2.23254	Brain_Hypothalamus	gtex_v8	ENSG00000116678.19	LEPR	TPM
1.45961	Brain_Nucleus_accumbens_basal_ganglia	gtex_v8	ENSG00000116678.19	LEPR	TPM
1.40386	Brain_Putamen_basal_ganglia	gtex_v8	ENSG00000116678.19	LEPR	TPM
2.81905	Brain_Spinal_cord_cervical_c-1	gtex_v8	ENSG00000116678.19	LEPR	TPM
1.87018	Brain_Substantia_nigra	gtex_v8	ENSG00000116678.19	LEPR	TPM
12.9405	Breast_Mammary_Tissue	gtex_v8	ENSG00000116678.19	LEPR	TPM
6.95875	Cells_Cultured_fibroblasts	gtex_v8	ENSG00000116678.19	LEPR	TPM
0.594092	Cells_EBV-transformed_lymphocytes	gtex_v8	ENSG00000116678.19	LEPR	TPM
9.54853	Cervix_Ectocervix	gtex_v8	ENSG00000116678.19	LEPR	TPM
11.749	Cervix_Endocervix	gtex_v8	ENSG00000116678.19	LEPR	TPM
3.85325	Colon_Sigmoid	gtex_v8	ENSG00000116678.19	LEPR	TPM
2.15244	Colon_Transverse	gtex_v8	ENSG00000116678.19	LEPR	TPM
4.90283	Esophagus_Gastroesophageal_Junction	gtex_v8	ENSG00000116678.19	LEPR	TPM
2.84091	Esophagus_Mucosa	gtex_v8	ENSG00000116678.19	LEPR	TPM
4.51115	Esophagus_Muscularis	gtex_v8	ENSG00000116678.19	LEPR	TPM
8.41892	Fallopian_Tube	gtex_v8	ENSG00000116678.19	LEPR	TPM
2.3379	Heart_Atrial_Appendage	gtex_v8	ENSG00000116678.19	LEPR	TPM
0.660137	Heart_Left_Ventricle	gtex_v8	ENSG00000116678.19	LEPR	TPM
1.38407	Kidney_Cortex	gtex_v8	ENSG00000116678.19	LEPR	TPM
2.98802	Kidney_Medulla	gtex_v8	ENSG00000116678.19	LEPR	TPM
11.4446	Liver	gtex_v8	ENSG00000116678.19	LEPR	TPM
13.1497	Lung	gtex_v8	ENSG00000116678.19	LEPR	TPM
7.39274	Minor_Salivary_Gland	gtex_v8	ENSG00000116678.19	LEPR	TPM
0.579761	Muscle_Skeletal	gtex_v8	ENSG00000116678.19	LEPR	TPM
24.9201	Nerve_Tibial	gtex_v8	ENSG00000116678.19	LEPR	TPM
16.0897	Ovary	gtex_v8	ENSG00000116678.19	LEPR	TPM
0.562266	Pancreas	gtex_v8	ENSG00000116678.19	LEPR	TPM
3.88723	Pituitary	gtex_v8	ENSG00000116678.19	LEPR	TPM
4.90402	Prostate	gtex_v8	ENSG00000116678.19	LEPR	TPM
4.83046	Skin_Not_Sun_Exposed_Suprapubic	gtex_v8	ENSG00000116678.19	LEPR	TPM
3.17524	Skin_Sun_Exposed_Lower_leg	gtex_v8	ENSG00000116678.19	LEPR	TPM
2.70417	Small_Intestine_Terminal_Ileum	gtex_v8	ENSG00000116678.19	LEPR	TPM
0.980285	Spleen	gtex_v8	ENSG00000116678.19	LEPR	TPM
6.65506	Stomach	gtex_v8	ENSG00000116678.19	LEPR	TPM
1.44901	Testis	gtex_v8	ENSG00000116678.19	LEPR	TPM
8.77986	Thyroid	gtex_v8	ENSG00000116678.19	LEPR	TPM
11.8587	Uterus	gtex_v8	ENSG00000116678.19	LEPR	TPM
4.12381	Vagina	gtex_v8	ENSG00000116678.19	LEPR	TPM
0.216932	Whole_Blood	gtex_v8	ENSG00000116678.19	LEPR	TPM
0.132697	Adipose_Subcutaneous	gtex_v8	ENSG00000118298.10	CA14	TPM
0.0944477	Adipose_Visceral_Omentum	gtex_v8	ENSG00000118298.10	CA14	TPM
0.185141	Adrenal_Gland	gtex_v8	ENSG00000118298.10	CA14	TPM
0.108564	Artery_Aorta	gtex_v8	ENSG00000118298.10	CA14	TPM
0.0922058	Artery_Coronary	gtex_v8	ENSG00000118298.10	CA14	TPM
0.120253	Artery_Tibial	gtex_v8	ENSG00000118298.10	CA14	TPM
0.478216	Bladder	gtex_v8	ENSG00000118298.10	CA14	TPM
4.55093	Brain_Amygdala	gtex_v8	ENSG00000118298.10	CA14	TPM
2.2317	Brain_Anterior_cingulate_cortex_BA24	gtex_v8	ENSG00000118298.10	CA14	TPM
4.57213	Brain_Caudate_basal_ganglia	gtex_v8	ENSG00000118298.10	CA14	TPM
3.43352	Brain_Cerebellar_Hemisphere	gtex_v8	ENSG00000118298.10	CA14	TPM
3.82834	Brain_Cerebellum	gtex_v8	ENSG00000118298.10	CA14	TPM
3.21354	Brain_Cortex	gtex_v8	ENSG00000118298.10	CA14	TPM
2.96704	Brain_Frontal_Cortex_BA9	gtex_v8	ENSG00000118298.10	CA14	TPM
6.3294	Brain_Hippocampus	gtex_v8	ENSG00000118298.10	CA14	TPM
4.3757	Brain_Hypothalamus	gtex_v8	ENSG00000118298.10	CA14	TPM
3.22081	Brain_Nucleus_accumbens_basal_ganglia	gtex_v8	ENSG00000118298.10	CA14	TPM
5.68223	Brain_Putamen_basal_ganglia	gtex_v8	ENSG00000118298.10	CA14	TPM
37.2365	Brain_Spinal_cord_cervical_c-1	gtex_v8	ENSG00000118298.10	CA14	TPM
11.4082	Brain_Substantia_nigra	gtex_v8	ENSG00000118298.10	CA14	TPM
0.208487	Breast_Mammary_Tissue	gtex_v8	ENSG00000118298.10	CA14	TPM
0.0836025	Cells_Cultured_fibroblasts	gtex_v8	ENSG00000118298.10	CA14	TPM
0.121274	Cells_EBV-transformed_lymphocytes	gtex_v8	ENSG00000118298.10	CA14	TPM
0.106858	Cervix_Ectocervix	gtex_v8	ENSG00000118298.10	CA14	TPM
0.278293	Cervix_Endocervix	gtex_v8	ENSG00000118298.10	CA14	TPM
4.47975	Colon_Sigmoid	gtex_v8	ENSG00000118298.10	CA14	TPM
1.32503	Colon_Transverse	gtex_v8	ENSG00000118298.10	CA14	TPM
1.105	Esophagus_Gastroesophageal_Junction	gtex_v8	ENSG00000118298.10	CA14	TPM
0.186628	Esophagus_Mucosa	gtex_v8	ENSG00000118298.10	CA14	TPM
1.23949	Esophagus_Muscularis	gtex_v8	ENSG00000118298.10	CA14	TPM
1.34562	Fallopian_Tube	gtex_v8	ENSG00000118298.10	CA14	TPM
3.93429	Heart_Atrial_Appendage	gtex_v8	ENSG00000118298.10	CA14	TPM
2.52074	Heart_Left_Ventricle	gtex_v8	ENSG00000118298.10	CA14	TPM
0.142595	Kidney_Cortex	gtex_v8	ENSG00000118298.10	CA14	TPM
0.234756	Kidney_Medulla	gtex_v8	ENSG00000118298.10	CA14	TPM
1.1035	Liver	gtex_v8	ENSG00000118298.10	CA14	TPM
0.306397	Lung	gtex_v8	ENSG00000118298.10	CA14	TPM
0.174653	Minor_Salivary_Gland	gtex_v8	ENSG00000118298.10	CA14	TPM
0.890697	Muscle_Skeletal	gtex_v8	ENSG00000118298.10	CA14	TPM
1.6374	Nerve_Tibial	gtex_v8	ENSG00000118298.10	CA14	TPM
1.50122	Ovary	gtex_v8	ENSG00000118298.10	CA14	TPM
0.0523382	Pancreas	gtex_v8	ENSG00000118298.10	CA14	TPM
0.69163	Pituitary	gtex_v8	ENSG00000118298.10	CA14	TPM
1.62526	Prostate	gtex_v8	ENSG00000118298.10	CA14	TPM
1.65162	Skin_Not_Sun_Exposed_Suprapubic	gtex_v8	ENSG00000118298.10	CA14	TPM
1.90455	Skin_Sun_Exposed_Lower_leg	gtex_v8	ENSG00000118298.10	CA14	TPM
0.177571	Small_Intestine_Terminal_Ileum	gtex_v8	ENSG00000118298.10	CA14	TPM
0.104881	Spleen	gtex_v8	ENSG00000118298.10	CA14	TPM
0.410712	Stomach	gtex_v8	ENSG00000118298.10	CA14	TPM
0.606897	Testis	gtex_v8	ENSG00000118298.10	CA14	TPM
0.584529	Thyroid	gtex_v8	ENSG00000118298.10	CA14	TPM
0.216223	Uterus	gtex_v8	ENSG00000118298.10	CA14	TPM
0.223031	Vagina	gtex_v8	ENSG00000118298.10	CA14	TPM
0.0705134	Whole_Blood	gtex_v8	ENSG00000118298.10	CA14	TPM
6.04819	Adipose_Subcutaneous	gtex_v8	ENSG00000137809.16	ITGA11	TPM
2.73185	Adipose_Visceral_Omentum	gtex_v8	ENSG00000137809.16	ITGA11	TPM
3.48117	Adrenal_Gland	gtex_v8	ENSG00000137809.16	ITGA11	TPM
166.021	Artery_Aorta	gtex_v8	ENSG00000137809.16	ITGA11	TPM
41.8622	Artery_Coronary	gtex_v8	ENSG00000137809.16	ITGA11	TPM
36.1697	Artery_Tibial	gtex_v8	ENSG00000137809.16	ITGA11	TPM
3.83427	Bladder	gtex_v8	ENSG00000137809.16	ITGA11	TPM
0.202933	Brain_Amygdala	gtex_v8	ENSG00000137809.16	ITGA11	TPM
0.401888	Brain_Anterior_cingulate_cortex_BA24	gtex_v8	ENSG00000137809.16	ITGA11	TPM
0.29825	Brain_Caudate_basal_ganglia	gtex_v8	ENSG00000137809.16	ITGA11	TPM
0.862516	Brain_Cerebellar_Hemisphere	gtex_v8	ENSG00000137809.16	ITGA11	TPM
0.92363	Brain_Cerebellum	gtex_v8	ENSG00000137809.16	ITGA11	TPM
0.602477	Brain_Cortex	gtex_v8	ENSG00000137809.16	ITGA11	TPM
0.593031	Brain_Frontal_Cortex_BA9	gtex_v8	ENSG00000137809.16	ITGA11	TPM
0.271025	Brain_Hippocampus	gtex_v8	ENSG00000137809.16	ITGA11	TPM
0.321001	Brain_Hypothalamus	gtex_v8	ENSG00000137809.16	ITGA11	TPM
0.186017	Brain_Nucleus_accumbens_basal_ganglia	gtex_v8	ENSG00000137809.16	ITGA11	TPM
0.269615	Brain_Putamen_basal_ganglia	gtex_v8	ENSG00000137809.16	ITGA11	TPM
0.266287	Brain_Spinal_cord_cervical_c-1	gtex_v8	ENSG00000137809.16	ITGA11	TPM
0.223348	Brain_Substantia_nigra	gtex_v8	ENSG00000137809.16	ITGA11	TPM
3.63453	Breast_Mammary_Tissue	gtex_v8	ENSG00000137809.16	ITGA11	TPM
4.00611	Cells_Cultured_fibroblasts	gtex_v8	ENSG00000137809.16	ITGA11	TPM
0.12865	Cells_EBV-transformed_lymphocytes	gtex_v8	ENSG00000137809.16	ITGA11	TPM
42.5154	Cervix_Ectocervix	gtex_v8	ENSG00000137809.16	ITGA11	TPM
36.1655	Cervix_Endocervix	gtex_v8	ENSG00000137809.16	ITGA11	TPM
1.70026	Colon_Sigmoid	gtex_v8	ENSG00000137809.16	ITGA11	TPM
1.59817	Colon_Transverse	gtex_v8	ENSG00000137809.16	ITGA11	TPM
4.27423	Esophagus_Gastroesophageal_Junction	gtex_v8	ENSG00000137809.16	ITGA11	TPM
0.880408	Esophagus_Mucosa	gtex_v8	ENSG00000137809.16	ITGA11	TPM
3.02026	Esophagus_Muscularis	gtex_v8	ENSG00000137809.16	ITGA11	TPM
17.4328	Fallopian_Tube	gtex_v8	ENSG00000137809.16	ITGA11	TPM
7.8808	Heart_Atrial_Appendage	gtex_v8	ENSG00000137809.16	ITGA11	TPM
3.04121	Heart_Left_Ventricle	gtex_v8	ENSG00000137809.16	ITGA11	TPM
3.08956	Kidney_Cortex	gtex_v8	ENSG00000137809.16	ITGA11	TPM
6.43089	Kidney_Medulla	gtex_v8	ENSG00000137809.16	ITGA11	TPM
0.364263	Liver	gtex_v8	ENSG00000137809.16	ITGA11	TPM
1.86058	Lung	gtex_v8	ENSG00000137809.16	ITGA11	TPM
1.08088	Minor_Salivary_Gland	gtex_v8	ENSG00000137809.16	ITGA11	TPM
1.12775	Muscle_Skeletal	gtex_v8	ENSG00000137809.16	ITGA11	TPM
3.00847	Nerve_Tibial	gtex_v8	ENSG00000137809.16	ITGA11	TPM
4.04193	Ovary	gtex_v8	ENSG00000137809.16	ITGA11	TPM
0.395371	Pancreas	gtex_v8	ENSG00000137809.16	ITGA11	TPM
2.40567	Pituitary	gtex_v8	ENSG00000137809.16	ITGA11	TPM
7.06041	Prostate	gtex_v8	ENSG00000137809.16	ITGA11	TPM
1.83695	Skin_Not_Sun_Exposed_Suprapubic	gtex_v8	ENSG00000137809.16	ITGA11	TPM
2.68496	Skin_Sun_Exposed_Lower_leg	gtex_v8	ENSG00000137809.16	ITGA11	TPM
1.48151	Small_Intestine_Terminal_Ileum	gtex_v8	ENSG00000137809.16	ITGA11	TPM
3.95565	Spleen	gtex_v8	ENSG00000137809.16	ITGA11	TPM
1.24234	Stomach	gtex_v8	ENSG00000137809.16	ITGA11	TPM
1.50662	Testis	gtex_v8	ENSG00000137809.16	ITGA11	TPM
2.82164	Thyroid	gtex_v8	ENSG00000137809.16	ITGA11	TPM
77.8284	Uterus	gtex_v8	ENSG00000137809.16	ITGA11	TPM
9.39517	Vagina	gtex_v8	ENSG00000137809.16	ITGA11	TPM
0.0394417	Whole_Blood	gtex_v8	ENSG00000137809.16	ITGA11	TPM
27.675	Adipose_Subcutaneous	gtex_v8	ENSG00000143799.12	PARP1	TPM
25.8845	Adipose_Visceral_Omentum	gtex_v8	ENSG00000143799.12	PARP1	TPM
26.1555	Adrenal_Gland	gtex_v8	ENSG00000143799.12	PARP1	TPM
24.4896	Artery_Aorta	gtex_v8	ENSG00000143799.12	PARP1	TPM
24.9797	Artery_Coronary	gtex_v8	ENSG00000143799.12	PARP1	TPM
24.8845	Artery_Tibial	gtex_v8	ENSG00000143799.12	PARP1	TPM
39.3956	Bladder	gtex_v8	ENSG00000143799.12	PARP1	TPM
28.7234	Brain_Amygdala	gtex_v8	ENSG00000143799.12	PARP1	TPM
28.5386	Brain_Anterior_cingulate_cortex_BA24	gtex_v8	ENSG00000143799.12	PARP1	TPM
31.3727	Brain_Caudate_basal_ganglia	gtex_v8	ENSG00000143799.12	PARP1	TPM
41.5004	Brain_Cerebellar_Hemisphere	gtex_v8	ENSG00000143799.12	PARP1	TPM
39.8764	Brain_Cerebellum	gtex_v8	ENSG00000143799.12	PARP1	TPM
33.193	Brain_Cortex	gtex_v8	ENSG00000143799.12	PARP1	TPM
34.4474	Brain_Frontal_Cortex_BA9	gtex_v8	ENSG00000143799.12	PARP1	TPM
26.2848	Brain_Hippocampus	gtex_v8	ENSG00000143799.12	PARP1	TPM
25.4913	Brain_Hypothalamus	gtex_v8	ENSG00000143799.12	PARP1	TPM
27.9609	Brain_Nucleus_accumbens_basal_ganglia	gtex_v8	ENSG00000143799.12	PARP1	TPM
26.9892	Brain_Putamen_basal_ganglia	gtex_v8	ENSG00000143799.12	PARP1	TPM
67.5899	Brain_Spinal_cord_cervical_c-1	gtex_v8	ENSG00000143799.12	PARP1	TPM
33.1408	Brain_Substantia_nigra	gtex_v8	ENSG00000143799.12	PARP1	TPM
27.3746	Breast_Mammary_Tissue	gtex_v8	ENSG00000143799.12	PARP1	TPM
54.2171	Cells_Cultured_fibroblasts	gtex_v8	ENSG00000143799.12	PARP1	TPM
173.97	Cells_EBV-transformed_lymphocytes	gtex_v8	ENSG00000143799.12	PARP1	TPM
34.0459	Cervix_Ectocervix	gtex_v8	ENSG00000143799.12	PARP1	TPM
36.7299	Cervix_Endocervix	gtex_v8	ENSG00000143799.12	PARP1	TPM
47.2944	Colon_Sigmoid	gtex_v8	ENSG00000143799.12	PARP1	TPM
29.428	Colon_Transverse	gtex_v8	ENSG00000143799.12	PARP1	TPM
34.3497	Esophagus_Gastroesophageal_Junction	gtex_v8	ENSG00000143799.12	PARP1	TPM
28.6775	Esophagus_Mucosa	gtex_v8	ENSG00000143799.12	PARP1	TPM
36.9734	Esophagus_Muscularis	gtex_v8	ENSG00000143799.12	PARP1	TPM
30.7528	Fallopian_Tube	gtex_v8	ENSG00000143799.12	PARP1	TPM
17.1917	Heart_Atrial_Appendage	gtex_v8	ENSG00000143799.12	PARP1	TPM
25.3978	Heart_Left_Ventricle	gtex_v8	ENSG00000143799.12	PARP1	TPM
13.0414	Kidney_Cortex	gtex_v8	ENSG00000143799.12	PARP1	TPM
18.4726	Kidney_Medulla	gtex_v8	ENSG00000143799.12	PARP1	TPM
13.3773	Liver	gtex_v8	ENSG00000143799.12	PARP1	TPM
28.9417	Lung	gtex_v8	ENSG00000143799.12	PARP1	TPM
27.3076	Minor_Salivary_Gland	gtex_v8	ENSG00000143799.12	PARP1	TPM
30.8979	Muscle_Skeletal	gtex_v8	ENSG00000143799.12	PARP1	TPM
59.2265	Nerve_Tibial	gtex_v8	ENSG00000143799.12	PARP1	TPM
31.2296	Ovary	gtex_v8	ENSG00000143799.12	PARP1	TPM
20.8269	Pancreas	gtex_v8	ENSG00000143799.12	PARP1	TPM
46.376	Pituitary	gtex_v8	ENSG00000143799.12	PARP1	TPM
32.0166	Prostate	gtex_v8	ENSG00000143799.12	PARP1	TPM
20.869	Skin_Not_Sun_Exposed_Suprapubic	gtex_v8	ENSG00000143799.12	PARP1	TPM
22.2095	Skin_Sun_Exposed_Lower_leg	gtex_v8	ENSG00000143799.12	PARP1	TPM
35.1839	Small_Intestine_Terminal_Ileum	gtex_v8	ENSG00000143799.12	PARP1	TPM
57.1035	Spleen	gtex_v8	ENSG00000143799.12	PARP1	TPM
22.3455	Stomach	gtex_v8	ENSG00000143799.12	PARP1	TPM
50.2458	Testis	gtex_v8	ENSG00000143799.12	PARP1	TPM
28.647	Thyroid	gtex_v8	ENSG00000143799.12	PARP1	TPM
39.0593	Uterus	gtex_v8	ENSG00000143799.12	PARP1	TPM
30.837	Vagina	gtex_v8	ENSG00000143799.12	PARP1	TPM
8.76672	Whole_Blood	gtex_v8	ENSG00000143799.12	PARP1	TPM
0.0603721	Adipose_Subcutaneous	gtex_v8	ENSG00000143839.14	REN	TPM
0.143888	Adipose_Visceral_Omentum	gtex_v8	ENSG00000143839.14	REN	TPM
0.663159	Adrenal_Gland	gtex_v8	ENSG00000143839.14	REN	TPM
0.0262717	Artery_Aorta	gtex_v8	ENSG00000143839.14	REN	TPM
0.0330167	Artery_Coronary	gtex_v8	ENSG00000143839.14	REN	TPM
0.0819238	Artery_Tibial	gtex_v8	ENSG00000143839.14	REN	TPM
0.412383	Bladder	gtex_v8	ENSG00000143839.14	REN	TPM
0.0803461	Brain_Amygdala	gtex_v8	ENSG00000143839.14	REN	TPM
0.069111	Brain_Anterior_cingulate_cortex_BA24	gtex_v8	ENSG00000143839.14	REN	TPM
0.0560015	Brain_Caudate_basal_ganglia	gtex_v8	ENSG00000143839.14	REN	TPM
0.0577805	Brain_Cerebellar_Hemisphere	gtex_v8	ENSG00000143839.14	REN	TPM
0.0930796	Brain_Cerebellum	gtex_v8	ENSG00000143839.14	REN	TPM
0.090912	Brain_Cortex	gtex_v8	ENSG00000143839.14	REN	TPM
0.0745221	Brain_Frontal_Cortex_BA9	gtex_v8	ENSG00000143839.14	REN	TPM
0.0536413	Brain_Hippocampus	gtex_v8	ENSG00000143839.14	REN	TPM
0.101452	Brain_Hypothalamus	gtex_v8	ENSG00000143839.14	REN	TPM
0.0467084	Brain_Nucleus_accumbens_basal_ganglia	gtex_v8	ENSG00000143839.14	REN	TPM
0.0929289	Brain_Putamen_basal_ganglia	gtex_v8	ENSG00000143839.14	REN	TPM
0	Brain_Spinal_cord_cervical_c-1	gtex_v8	ENSG00000143839.14	REN	TPM
0.122691	Brain_Substantia_nigra	gtex_v8	ENSG00000143839.14	REN	TPM
0.130252	Breast_Mammary_Tissue	gtex_v8	ENSG00000143839.14	REN	TPM
0.0668369	Cells_Cultured_fibroblasts	gtex_v8	ENSG00000143839.14	REN	TPM
0	Cells_EBV-transformed_lymphocytes	gtex_v8	ENSG00000143839.14	REN	TPM
0.282989	Cervix_Ectocervix	gtex_v8	ENSG00000143839.14	REN	TPM
1.80316	Cervix_Endocervix	gtex_v8	ENSG00000143839.14	REN	TPM
0	Colon_Sigmoid	gtex_v8	ENSG00000143839.14	REN	TPM
0.0784743	Colon_Transverse	gtex_v8	ENSG00000143839.14	REN	TPM
0	Esophagus_Gastroesophageal_Junction	gtex_v8	ENSG00000143839.14	REN	TPM
0.204322	Esophagus_Mucosa	gtex_v8	ENSG00000143839.14	REN	TPM
0	Esophagus_Muscularis	gtex_v8	ENSG00000143839.14	REN	TPM
1.80489	Fallopian_Tube	gtex_v8	ENSG00000143839.14	REN	TPM
0.296729	Heart_Atrial_Appendage	gtex_v8	ENSG00000143839.14	REN	TPM
0	Heart_Left_Ventricle	gtex_v8	ENSG00000143839.14	REN	TPM
48.2006	Kidney_Cortex	gtex_v8	ENSG00000143839.14	REN	TPM
7.60327	Kidney_Medulla	gtex_v8	ENSG00000143839.14	REN	TPM
0.373362	Liver	gtex_v8	ENSG00000143839.14	REN	TPM
0.25984	Lung	gtex_v8	ENSG00000143839.14	REN	TPM
0.323072	Minor_Salivary_Gland	gtex_v8	ENSG00000143839.14	REN	TPM
0	Muscle_Skeletal	gtex_v8	ENSG00000143839.14	REN	TPM
0.156829	Nerve_Tibial	gtex_v8	ENSG00000143839.14	REN	TPM
13.1626	Ovary	gtex_v8	ENSG00000143839.14	REN	TPM
0.0192904	Pancreas	gtex_v8	ENSG00000143839.14	REN	TPM
0.242582	Pituitary	gtex_v8	ENSG00000143839.14	REN	TPM
0.284584	Prostate	gtex_v8	ENSG00000143839.14	REN	TPM
0.125309	Skin_Not_Sun_Exposed_Suprapubic	gtex_v8	ENSG00000143839.14	REN	TPM
0.230794	Skin_Sun_Exposed_Lower_leg	gtex_v8	ENSG00000143839.14	REN	TPM
0.0918236	Small_Intestine_Terminal_Ileum	gtex_v8	ENSG00000143839.14	REN	TPM
0.163903	Spleen	gtex_v8	ENSG00000143839.14	REN	TPM
0.023264	Stomach	gtex_v8	ENSG00000143839.14	REN	TPM
1.42401	Testis	gtex_v8	ENSG00000143839.14	REN	TPM
0.0533	Thyroid	gtex_v8	ENSG00000143839.14	REN	TPM
2.72456	Uterus	gtex_v8	ENSG00000143839.14	REN	TPM
0.351824	Vagina	gtex_v8	ENSG00000143839.14	REN	TPM
0	Whole_Blood	gtex_v8	ENSG00000143839.14	REN	TPM
11.4692	Adipose_Subcutaneous	gtex_v8	ENSG00000149090.11	PAMR1	TPM
31.8221	Adipose_Visceral_Omentum	gtex_v8	ENSG00000149090.11	PAMR1	TPM
4.35446	Adrenal_Gland	gtex_v8	ENSG00000149090.11	PAMR1	TPM
2.14602	Artery_Aorta	gtex_v8	ENSG00000149090.11	PAMR1	TPM
5.9509	Artery_Coronary	gtex_v8	ENSG00000149090.11	PAMR1	TPM
1.43296	Artery_Tibial	gtex_v8	ENSG00000149090.11	PAMR1	TPM
30.3922	Bladder	gtex_v8	ENSG00000149090.11	PAMR1	TPM
15.8945	Brain_Amygdala	gtex_v8	ENSG00000149090.11	PAMR1	TPM
17.8854	Brain_Anterior_cingulate_cortex_BA24	gtex_v8	ENSG00000149090.11	PAMR1	TPM
14.4018	Brain_Caudate_basal_ganglia	gtex_v8	ENSG00000149090.11	PAMR1	TPM
1.32435	Brain_Cerebellar_Hemisphere	gtex_v8	ENSG00000149090.11	PAMR1	TPM
1.93267	Brain_Cerebellum	gtex_v8	ENSG00000149090.11	PAMR1	TPM
18.8658	Brain_Cortex	gtex_v8	ENSG00000149090.11	PAMR1	TPM
17.4372	Brain_Frontal_Cortex_BA9	gtex_v8	ENSG00000149090.11	PAMR1	TPM
10.3116	Brain_Hippocampus	gtex_v8	ENSG00000149090.11	PAMR1	TPM
9.94128	Brain_Hypothalamus	gtex_v8	ENSG00000149090.11	PAMR1	TPM
14.1476	Brain_Nucleus_accumbens_basal_ganglia	gtex_v8	ENSG00000149090.11	PAMR1	TPM
11.6091	Brain_Putamen_basal_ganglia	gtex_v8	ENSG00000149090.11	PAMR1	TPM
9.43322	Brain_Spinal_cord_cervical_c-1	gtex_v8	ENSG00000149090.11	PAMR1	TPM
14.1478	Brain_Substantia_nigra	gtex_v8	ENSG00000149090.11	PAMR1	TPM
13.177	Breast_Mammary_Tissue	gtex_v8	ENSG00000149090.11	PAMR1	TPM
82.3905	Cells_Cultured_fibroblasts	gtex_v8	ENSG00000149090.11	PAMR1	TPM
0.0384015	Cells_EBV-transformed_lymphocytes	gtex_v8	ENSG00000149090.11	PAMR1	TPM
48.4414	Cervix_Ectocervix	gtex_v8	ENSG00000149090.11	PAMR1	TPM
56.2076	Cervix_Endocervix	gtex_v8	ENSG00000149090.11	PAMR1	TPM
15.7675	Colon_Sigmoid	gtex_v8	ENSG00000149090.11	PAMR1	TPM
9.19798	Colon_Transverse	gtex_v8	ENSG00000149090.11	PAMR1	TPM
7.91399	Esophagus_Gastroesophageal_Junction	gtex_v8	ENSG00000149090.11	PAMR1	TPM
3.55505	Esophagus_Mucosa	gtex_v8	ENSG00000149090.11	PAMR1	TPM
6.19089	Esophagus_Muscularis	gtex_v8	ENSG00000149090.11	PAMR1	TPM
36.3058	Fallopian_Tube	gtex_v8	ENSG00000149090.11	PAMR1	TPM
13.4228	Heart_Atrial_Appendage	gtex_v8	ENSG00000149090.11	PAMR1	TPM
4.75238	Heart_Left_Ventricle	gtex_v8	ENSG00000149090.11	PAMR1	TPM
1.92317	Kidney_Cortex	gtex_v8	ENSG00000149090.11	PAMR1	TPM
8.47964	Kidney_Medulla	gtex_v8	ENSG00000149090.11	PAMR1	TPM
3.04559	Liver	gtex_v8	ENSG00000149090.11	PAMR1	TPM
5.72422	Lung	gtex_v8	ENSG00000149090.11	PAMR1	TPM
6.00502	Minor_Salivary_Gland	gtex_v8	ENSG00000149090.11	PAMR1	TPM
1.11684	Muscle_Skeletal	gtex_v8	ENSG00000149090.11	PAMR1	TPM
15.3616	Nerve_Tibial	gtex_v8	ENSG00000149090.11	PAMR1	TPM
1.27175	Ovary	gtex_v8	ENSG00000149090.11	PAMR1	TPM
0.972713	Pancreas	gtex_v8	ENSG00000149090.11	PAMR1	TPM
8.64145	Pituitary	gtex_v8	ENSG00000149090.11	PAMR1	TPM
27.9854	Prostate	gtex_v8	ENSG00000149090.11	PAMR1	TPM
20.3012	Skin_Not_Sun_Exposed_Suprapubic	gtex_v8	ENSG00000149090.11	PAMR1	TPM
16.023	Skin_Sun_Exposed_Lower_leg	gtex_v8	ENSG00000149090.11	PAMR1	TPM
8.67361	Small_Intestine_Terminal_Ileum	gtex_v8	ENSG00000149090.11	PAMR1	TPM
4.81182	Spleen	gtex_v8	ENSG00000149090.11	PAMR1	TPM
3.56624	Stomach	gtex_v8	ENSG00000149090.11	PAMR1	TPM
0.494565	Testis	gtex_v8	ENSG00000149090.11	PAMR1	TPM
9.2516	Thyroid	gtex_v8	ENSG00000149090.11	PAMR1	TPM
47.7607	Uterus	gtex_v8	ENSG00000149090.11	PAMR1	TPM
53.429	Vagina	gtex_v8	ENSG00000149090.11	PAMR1	TPM
0.0292617	Whole_Blood	gtex_v8	ENSG00000149090.11	PAMR1	TPM
2.62188	Adipose_Subcutaneous	gtex_v8	ENSG00000151882.11	CCL28	TPM
1.3267	Adipose_Visceral_Omentum	gtex_v8	ENSG00000151882.11	CCL28	TPM
0.572652	Adrenal_Gland	gtex_v8	ENSG00000151882.11	CCL28	TPM
2.97362	Artery_Aorta	gtex_v8	ENSG00000151882.11	CCL28	TPM
1.54172	Artery_Coronary	gtex_v8	ENSG00000151882.11	CCL28	TPM
2.8572	Artery_Tibial	gtex_v8	ENSG00000151882.11	CCL28	TPM
1.35311	Bladder	gtex_v8	ENSG00000151882.11	CCL28	TPM
0.605531	Brain_Amygdala	gtex_v8	ENSG00000151882.11	CCL28	TPM
0.640106	Brain_Anterior_cingulate_cortex_BA24	gtex_v8	ENSG00000151882.11	CCL28	TPM
0.302832	Brain_Caudate_basal_ganglia	gtex_v8	ENSG00000151882.11	CCL28	TPM
0.101108	Brain_Cerebellar_Hemisphere	gtex_v8	ENSG00000151882.11	CCL28	TPM
0.146338	Brain_Cerebellum	gtex_v8	ENSG00000151882.11	CCL28	TPM
0.854799	Brain_Cortex	gtex_v8	ENSG00000151882.11	CCL28	TPM
1.0292	Brain_Frontal_Cortex_BA9	gtex_v8	ENSG00000151882.11	CCL28	TPM
0.388762	Brain_Hippocampus	gtex_v8	ENSG00000151882.11	CCL28	TPM
0.63386	Brain_Hypothalamus	gtex_v8	ENSG00000151882.11	CCL28	TPM
0.281835	Brain_Nucleus_accumbens_basal_ganglia	gtex_v8	ENSG00000151882.11	CCL28	TPM
0.169633	Brain_Putamen_basal_ganglia	gtex_v8	ENSG00000151882.11	CCL28	TPM
1.83526	Brain_Spinal_cord_cervical_c-1	gtex_v8	ENSG00000151882.11	CCL28	TPM
0.446659	Brain_Substantia_nigra	gtex_v8	ENSG00000151882.11	CCL28	TPM
15.0271	Breast_Mammary_Tissue	gtex_v8	ENSG00000151882.11	CCL28	TPM
1.74313	Cells_Cultured_fibroblasts	gtex_v8	ENSG00000151882.11	CCL28	TPM
6.3698	Cells_EBV-transformed_lymphocytes	gtex_v8	ENSG00000151882.11	CCL28	TPM
4.71222	Cervix_Ectocervix	gtex_v8	ENSG00000151882.11	CCL28	TPM
5.44399	Cervix_Endocervix	gtex_v8	ENSG00000151882.11	CCL28	TPM
1.10405	Colon_Sigmoid	gtex_v8	ENSG00000151882.11	CCL28	TPM
14.2155	Colon_Transverse	gtex_v8	ENSG00000151882.11	CCL28	TPM
2.09397	Esophagus_Gastroesophageal_Junction	gtex_v8	ENSG00000151882.11	CCL28	TPM
2.47854	Esophagus_Mucosa	gtex_v8	ENSG00000151882.11	CCL28	TPM
1.98152	Esophagus_Muscularis	gtex_v8	ENSG00000151882.11	CCL28	TPM
2.9504	Fallopian_Tube	gtex_v8	ENSG00000151882.11	CCL28	TPM
0.691238	Heart_Atrial_Appendage	gtex_v8	ENSG00000151882.11	CCL28	TPM
0.101446	Heart_Left_Ventricle	gtex_v8	ENSG00000151882.11	CCL28	TPM
1.12004	Kidney_Cortex	gtex_v8	ENSG00000151882.11	CCL28	TPM
3.90538	Kidney_Medulla	gtex_v8	ENSG00000151882.11	CCL28	TPM
0.775953	Liver	gtex_v8	ENSG00000151882.11	CCL28	TPM
2.80372	Lung	gtex_v8	ENSG00000151882.11	CCL28	TPM
207.68	Minor_Salivary_Gland	gtex_v8	ENSG00000151882.11	CCL28	TPM
0.0789926	Muscle_Skeletal	gtex_v8	ENSG00000151882.11	CCL28	TPM
6.84331	Nerve_Tibial	gtex_v8	ENSG00000151882.11	CCL28	TPM
1.49662	Ovary	gtex_v8	ENSG00000151882.11	CCL28	TPM
4.17303	Pancreas	gtex_v8	ENSG00000151882.11	CCL28	TPM
1.94976	Pituitary	gtex_v8	ENSG00000151882.11	CCL28	TPM
3.36469	Prostate	gtex_v8	ENSG00000151882.11	CCL28	TPM
7.33841	Skin_Not_Sun_Exposed_Suprapubic	gtex_v8	ENSG00000151882.11	CCL28	TPM
8.188	Skin_Sun_Exposed_Lower_leg	gtex_v8	ENSG00000151882.11	CCL28	TPM
4.94088	Small_Intestine_Terminal_Ileum	gtex_v8	ENSG00000151882.11	CCL28	TPM
5.57529	Spleen	gtex_v8	ENSG00000151882.11	CCL28	TPM
3.79937	Stomach	gtex_v8	ENSG00000151882.11	CCL28	TPM
2.46074	Testis	gtex_v8	ENSG00000151882.11	CCL28	TPM
20.1104	Thyroid	gtex_v8	ENSG00000151882.11	CCL28	TPM
2.36738	Uterus	gtex_v8	ENSG00000151882.11	CCL28	TPM
3.39611	Vagina	gtex_v8	ENSG00000151882.11	CCL28	TPM
0.645852	Whole_Blood	gtex_v8	ENSG00000151882.11	CCL28	TPM
38.6104	Adipose_Subcutaneous	gtex_v8	ENSG00000158769.17	F11R	TPM
36.0838	Adipose_Visceral_Omentum	gtex_v8	ENSG00000158769.17	F11R	TPM
36.497	Adrenal_Gland	gtex_v8	ENSG00000158769.17	F11R	TPM
10.7688	Artery_Aorta	gtex_v8	ENSG00000158769.17	F11R	TPM
21.3396	Artery_Coronary	gtex_v8	ENSG00000158769.17	F11R	TPM
9.68211	Artery_Tibial	gtex_v8	ENSG00000158769.17	F11R	TPM
24.5356	Bladder	gtex_v8	ENSG00000158769.17	F11R	TPM
3.71086	Brain_Amygdala	gtex_v8	ENSG00000158769.17	F11R	TPM
3.68776	Brain_Anterior_cingulate_cortex_BA24	gtex_v8	ENSG00000158769.17	F11R	TPM
4.80028	Brain_Caudate_basal_ganglia	gtex_v8	ENSG00000158769.17	F11R	TPM
5.01678	Brain_Cerebellar_Hemisphere	gtex_v8	ENSG00000158769.17	F11R	TPM
5.632	Brain_Cerebellum	gtex_v8	ENSG00000158769.17	F11R	TPM
4.85479	Brain_Cortex	gtex_v8	ENSG00000158769.17	F11R	TPM
4.29349	Brain_Frontal_Cortex_BA9	gtex_v8	ENSG00000158769.17	F11R	TPM
4.61683	Brain_Hippocampus	gtex_v8	ENSG00000158769.17	F11R	TPM
5.25158	Brain_Hypothalamus	gtex_v8	ENSG00000158769.17	F11R	TPM
4.25321	Brain_Nucleus_accumbens_basal_ganglia	gtex_v8	ENSG00000158769.17	F11R	TPM
4.26681	Brain_Putamen_basal_ganglia	gtex_v8	ENSG00000158769.17	F11R	TPM
6.90709	Brain_Spinal_cord_cervical_c-1	gtex_v8	ENSG00000158769.17	F11R	TPM
5.37047	Brain_Substantia_nigra	gtex_v8	ENSG00000158769.17	F11R	TPM
47.2052	Breast_Mammary_Tissue	gtex_v8	ENSG00000158769.17	F11R	TPM
0.93505	Cells_Cultured_fibroblasts	gtex_v8	ENSG00000158769.17	F11R	TPM
57.7956	Cells_EBV-transformed_lymphocytes	gtex_v8	ENSG00000158769.17	F11R	TPM
11.8291	Cervix_Ectocervix	gtex_v8	ENSG00000158769.17	F11R	TPM
15.9882	Cervix_Endocervix	gtex_v8	ENSG00000158769.17	F11R	TPM
10.601	Colon_Sigmoid	gtex_v8	ENSG00000158769.17	F11R	TPM
45.6801	Colon_Transverse	gtex_v8	ENSG00000158769.17	F11R	TPM
12.9308	Esophagus_Gastroesophageal_Junction	gtex_v8	ENSG00000158769.17	F11R	TPM
133.302	Esophagus_Mucosa	gtex_v8	ENSG00000158769.17	F11R	TPM
12.2381	Esophagus_Muscularis	gtex_v8	ENSG00000158769.17	F11R	TPM
22.6627	Fallopian_Tube	gtex_v8	ENSG00000158769.17	F11R	TPM
10.963	Heart_Atrial_Appendage	gtex_v8	ENSG00000158769.17	F11R	TPM
6.06619	Heart_Left_Ventricle	gtex_v8	ENSG00000158769.17	F11R	TPM
33.6859	Kidney_Cortex	gtex_v8	ENSG00000158769.17	F11R	TPM
53.497	Kidney_Medulla	gtex_v8	ENSG00000158769.17	F11R	TPM
47.4911	Liver	gtex_v8	ENSG00000158769.17	F11R	TPM
139.264	Lung	gtex_v8	ENSG00000158769.17	F11R	TPM
83.1191	Minor_Salivary_Gland	gtex_v8	ENSG00000158769.17	F11R	TPM
4.25358	Muscle_Skeletal	gtex_v8	ENSG00000158769.17	F11R	TPM
21.0517	Nerve_Tibial	gtex_v8	ENSG00000158769.17	F11R	TPM
30.1239	Ovary	gtex_v8	ENSG00000158769.17	F11R	TPM
28.8175	Pancreas	gtex_v8	ENSG00000158769.17	F11R	TPM
38.9053	Pituitary	gtex_v8	ENSG00000158769.17	F11R	TPM
58.0925	Prostate	gtex_v8	ENSG00000158769.17	F11R	TPM
86.267	Skin_Not_Sun_Exposed_Suprapubic	gtex_v8	ENSG00000158769.17	F11R	TPM
78.916	Skin_Sun_Exposed_Lower_leg	gtex_v8	ENSG00000158769.17	F11R	TPM
56.8198	Small_Intestine_Terminal_Ileum	gtex_v8	ENSG00000158769.17	F11R	TPM
40.587	Spleen	gtex_v8	ENSG00000158769.17	F11R	TPM
44.5965	Stomach	gtex_v8	ENSG00000158769.17	F11R	TPM
34.5127	Testis	gtex_v8	ENSG00000158769.17	F11R	TPM
97.2208	Thyroid	gtex_v8	ENSG00000158769.17	F11R	TPM
17.1105	Uterus	gtex_v8	ENSG00000158769.17	F11R	TPM
94.3377	Vagina	gtex_v8	ENSG00000158769.17	F11R	TPM
34.8022	Whole_Blood	gtex_v8	ENSG00000158769.17	F11R	TPM
0.213219	Adipose_Subcutaneous	gtex_v8	ENSG00000164303.10	ENPP6	TPM
0.109717	Adipose_Visceral_Omentum	gtex_v8	ENSG00000164303.10	ENPP6	TPM
0.310194	Adrenal_Gland	gtex_v8	ENSG00000164303.10	ENPP6	TPM
0.706085	Artery_Aorta	gtex_v8	ENSG00000164303.10	ENPP6	TPM
0.250808	Artery_Coronary	gtex_v8	ENSG00000164303.10	ENPP6	TPM
0.223541	Artery_Tibial	gtex_v8	ENSG00000164303.10	ENPP6	TPM
0.912154	Bladder	gtex_v8	ENSG00000164303.10	ENPP6	TPM
1.15443	Brain_Amygdala	gtex_v8	ENSG00000164303.10	ENPP6	TPM
1.34713	Brain_Anterior_cingulate_cortex_BA24	gtex_v8	ENSG00000164303.10	ENPP6	TPM
1.72174	Brain_Caudate_basal_ganglia	gtex_v8	ENSG00000164303.10	ENPP6	TPM
0.701887	Brain_Cerebellar_Hemisphere	gtex_v8	ENSG00000164303.10	ENPP6	TPM
0.867528	Brain_Cerebellum	gtex_v8	ENSG00000164303.10	ENPP6	TPM
2.38564	Brain_Cortex	gtex_v8	ENSG00000164303.10	ENPP6	TPM
2.64567	Brain_Frontal_Cortex_BA9	gtex_v8	ENSG00000164303.10	ENPP6	TPM
3.73079	Brain_Hippocampus	gtex_v8	ENSG00000164303.10	ENPP6	TPM
2.14878	Brain_Hypothalamus	gtex_v8	ENSG00000164303.10	ENPP6	TPM
3.79383	Brain_Nucleus_accumbens_basal_ganglia	gtex_v8	ENSG00000164303.10	ENPP6	TPM
1.8309	Brain_Putamen_basal_ganglia	gtex_v8	ENSG00000164303.10	ENPP6	TPM
35.2338	Brain_Spinal_cord_cervical_c-1	gtex_v8	ENSG00000164303.10	ENPP6	TPM
7.37263	Brain_Substantia_nigra	gtex_v8	ENSG00000164303.10	ENPP6	TPM
0.366978	Breast_Mammary_Tissue	gtex_v8	ENSG00000164303.10	ENPP6	TPM
0.0241112	Cells_Cultured_fibroblasts	gtex_v8	ENSG00000164303.10	ENPP6	TPM
0.25202	Cells_EBV-transformed_lymphocytes	gtex_v8	ENSG00000164303.10	ENPP6	TPM
0.297249	Cervix_Ectocervix	gtex_v8	ENSG00000164303.10	ENPP6	TPM
0.293739	Cervix_Endocervix	gtex_v8	ENSG00000164303.10	ENPP6	TPM
0.362179	Colon_Sigmoid	gtex_v8	ENSG00000164303.10	ENPP6	TPM
0.687493	Colon_Transverse	gtex_v8	ENSG00000164303.10	ENPP6	TPM
1.33956	Esophagus_Gastroesophageal_Junction	gtex_v8	ENSG00000164303.10	ENPP6	TPM
0.183858	Esophagus_Mucosa	gtex_v8	ENSG00000164303.10	ENPP6	TPM
1.01249	Esophagus_Muscularis	gtex_v8	ENSG00000164303.10	ENPP6	TPM
0.590968	Fallopian_Tube	gtex_v8	ENSG00000164303.10	ENPP6	TPM
0.0880517	Heart_Atrial_Appendage	gtex_v8	ENSG00000164303.10	ENPP6	TPM
0.0610152	Heart_Left_Ventricle	gtex_v8	ENSG00000164303.10	ENPP6	TPM
4.07158	Kidney_Cortex	gtex_v8	ENSG00000164303.10	ENPP6	TPM
1.35906	Kidney_Medulla	gtex_v8	ENSG00000164303.10	ENPP6	TPM
0.0431571	Liver	gtex_v8	ENSG00000164303.10	ENPP6	TPM
0.265581	Lung	gtex_v8	ENSG00000164303.10	ENPP6	TPM
0.96852	Minor_Salivary_Gland	gtex_v8	ENSG00000164303.10	ENPP6	TPM
0.0752168	Muscle_Skeletal	gtex_v8	ENSG00000164303.10	ENPP6	TPM
25.5921	Nerve_Tibial	gtex_v8	ENSG00000164303.10	ENPP6	TPM
10.2401	Ovary	gtex_v8	ENSG00000164303.10	ENPP6	TPM
0.0357187	Pancreas	gtex_v8	ENSG00000164303.10	ENPP6	TPM
4.37685	Pituitary	gtex_v8	ENSG00000164303.10	ENPP6	TPM
2.06989	Prostate	gtex_v8	ENSG00000164303.10	ENPP6	TPM
0.100838	Skin_Not_Sun_Exposed_Suprapubic	gtex_v8	ENSG00000164303.10	ENPP6	TPM
0.125068	Skin_Sun_Exposed_Lower_leg	gtex_v8	ENSG00000164303.10	ENPP6	TPM
0.822906	Small_Intestine_Terminal_Ileum	gtex_v8	ENSG00000164303.10	ENPP6	TPM
0.867997	Spleen	gtex_v8	ENSG00000164303.10	ENPP6	TPM
0.3437	Stomach	gtex_v8	ENSG00000164303.10	ENPP6	TPM
2.54343	Testis	gtex_v8	ENSG00000164303.10	ENPP6	TPM
0.203646	Thyroid	gtex_v8	ENSG00000164303.10	ENPP6	TPM
0.265257	Uterus	gtex_v8	ENSG00000164303.10	ENPP6	TPM
0.522979	Vagina	gtex_v8	ENSG00000164303.10	ENPP6	TPM
0.0122231	Whole_Blood	gtex_v8	ENSG00000164303.10	ENPP6	TPM
2.02439	Adipose_Subcutaneous	gtex_v8	ENSG00000164879.6	CA3	TPM
9.89031	Adipose_Visceral_Omentum	gtex_v8	ENSG00000164879.6	CA3	TPM
2.69571	Adrenal_Gland	gtex_v8	ENSG00000164879.6	CA3	TPM
3.08422	Artery_Aorta	gtex_v8	ENSG00000164879.6	CA3	TPM
6.38624	Artery_Coronary	gtex_v8	ENSG00000164879.6	CA3	TPM
1.52595	Artery_Tibial	gtex_v8	ENSG00000164879.6	CA3	TPM
2.19576	Bladder	gtex_v8	ENSG00000164879.6	CA3	TPM
1.08166	Brain_Amygdala	gtex_v8	ENSG00000164879.6	CA3	TPM
1.12367	Brain_Anterior_cingulate_cortex_BA24	gtex_v8	ENSG00000164879.6	CA3	TPM
1.45211	Brain_Caudate_basal_ganglia	gtex_v8	ENSG00000164879.6	CA3	TPM
3.597	Brain_Cerebellar_Hemisphere	gtex_v8	ENSG00000164879.6	CA3	TPM
3.23873	Brain_Cerebellum	gtex_v8	ENSG00000164879.6	CA3	TPM
1.56157	Brain_Cortex	gtex_v8	ENSG00000164879.6	CA3	TPM
1.58052	Brain_Frontal_Cortex_BA9	gtex_v8	ENSG00000164879.6	CA3	TPM
0.916642	Brain_Hippocampus	gtex_v8	ENSG00000164879.6	CA3	TPM
1.40697	Brain_Hypothalamus	gtex_v8	ENSG00000164879.6	CA3	TPM
0.949599	Brain_Nucleus_accumbens_basal_ganglia	gtex_v8	ENSG00000164879.6	CA3	TPM
0.972593	Brain_Putamen_basal_ganglia	gtex_v8	ENSG00000164879.6	CA3	TPM
1.0648	Brain_Spinal_cord_cervical_c-1	gtex_v8	ENSG00000164879.6	CA3	TPM
1.0529	Brain_Substantia_nigra	gtex_v8	ENSG00000164879.6	CA3	TPM
5.14253	Breast_Mammary_Tissue	gtex_v8	ENSG00000164879.6	CA3	TPM
0.491913	Cells_Cultured_fibroblasts	gtex_v8	ENSG00000164879.6	CA3	TPM
0.364799	Cells_EBV-transformed_lymphocytes	gtex_v8	ENSG00000164879.6	CA3	TPM
6.80961	Cervix_Ectocervix	gtex_v8	ENSG00000164879.6	CA3	TPM
11.0541	Cervix_Endocervix	gtex_v8	ENSG00000164879.6	CA3	TPM
1.92984	Colon_Sigmoid	gtex_v8	ENSG00000164879.6	CA3	TPM
1.92428	Colon_Transverse	gtex_v8	ENSG00000164879.6	CA3	TPM
2.14413	Esophagus_Gastroesophageal_Junction	gtex_v8	ENSG00000164879.6	CA3	TPM
1.60463	Esophagus_Mucosa	gtex_v8	ENSG00000164879.6	CA3	TPM
1.3134	Esophagus_Muscularis	gtex_v8	ENSG00000164879.6	CA3	TPM
8.70378	Fallopian_Tube	gtex_v8	ENSG00000164879.6	CA3	TPM
4.65679	Heart_Atrial_Appendage	gtex_v8	ENSG00000164879.6	CA3	TPM
1.71371	Heart_Left_Ventricle	gtex_v8	ENSG00000164879.6	CA3	TPM
1.64724	Kidney_Cortex	gtex_v8	ENSG00000164879.6	CA3	TPM
5.53595	Kidney_Medulla	gtex_v8	ENSG00000164879.6	CA3	TPM
1.35011	Liver	gtex_v8	ENSG00000164879.6	CA3	TPM
28.528	Lung	gtex_v8	ENSG00000164879.6	CA3	TPM
8.63555	Minor_Salivary_Gland	gtex_v8	ENSG00000164879.6	CA3	TPM
1382.94	Muscle_Skeletal	gtex_v8	ENSG00000164879.6	CA3	TPM
3.8144	Nerve_Tibial	gtex_v8	ENSG00000164879.6	CA3	TPM
1.94746	Ovary	gtex_v8	ENSG00000164879.6	CA3	TPM
0.620036	Pancreas	gtex_v8	ENSG00000164879.6	CA3	TPM
5.88206	Pituitary	gtex_v8	ENSG00000164879.6	CA3	TPM
4.49204	Prostate	gtex_v8	ENSG00000164879.6	CA3	TPM
4.76784	Skin_Not_Sun_Exposed_Suprapubic	gtex_v8	ENSG00000164879.6	CA3	TPM
4.45149	Skin_Sun_Exposed_Lower_leg	gtex_v8	ENSG00000164879.6	CA3	TPM
5.63714	Small_Intestine_Terminal_Ileum	gtex_v8	ENSG00000164879.6	CA3	TPM
1.13782	Spleen	gtex_v8	ENSG00000164879.6	CA3	TPM
3.40426	Stomach	gtex_v8	ENSG00000164879.6	CA3	TPM
3.70823	Testis	gtex_v8	ENSG00000164879.6	CA3	TPM
4.99668	Thyroid	gtex_v8	ENSG00000164879.6	CA3	TPM
8.4669	Uterus	gtex_v8	ENSG00000164879.6	CA3	TPM
6.19929	Vagina	gtex_v8	ENSG00000164879.6	CA3	TPM
0.693134	Whole_Blood	gtex_v8	ENSG00000164879.6	CA3	TPM
0	Adipose_Subcutaneous	gtex_v8	ENSG00000174453.9	VWC2L	TPM
0	Adipose_Visceral_Omentum	gtex_v8	ENSG00000174453.9	VWC2L	TPM
0	Adrenal_Gland	gtex_v8	ENSG00000174453.9	VWC2L	TPM
0.0324747	Artery_Aorta	gtex_v8	ENSG00000174453.9	VWC2L	TPM
0.0346184	Artery_Coronary	gtex_v8	ENSG00000174453.9	VWC2L	TPM
0.0413676	Artery_Tibial	gtex_v8	ENSG00000174453.9	VWC2L	TPM
0.024217	Bladder	gtex_v8	ENSG00000174453.9	VWC2L	TPM
0.699623	Brain_Amygdala	gtex_v8	ENSG00000174453.9	VWC2L	TPM
1.61407	Brain_Anterior_cingulate_cortex_BA24	gtex_v8	ENSG00000174453.9	VWC2L	TPM
0.226058	Brain_Caudate_basal_ganglia	gtex_v8	ENSG00000174453.9	VWC2L	TPM
0.159965	Brain_Cerebellar_Hemisphere	gtex_v8	ENSG00000174453.9	VWC2L	TPM
0.150215	Brain_Cerebellum	gtex_v8	ENSG00000174453.9	VWC2L	TPM
1.68374	Brain_Cortex	gtex_v8	ENSG00000174453.9	VWC2L	TPM
3.08676	Brain_Frontal_Cortex_BA9	gtex_v8	ENSG00000174453.9	VWC2L	TPM
0.289872	Brain_Hippocampus	gtex_v8	ENSG00000174453.9	VWC2L	TPM
2.72552	Brain_Hypothalamus	gtex_v8	ENSG00000174453.9	VWC2L	TPM
0.265235	Brain_Nucleus_accumbens_basal_ganglia	gtex_v8	ENSG00000174453.9	VWC2L	TPM
0.20315	Brain_Putamen_basal_ganglia	gtex_v8	ENSG00000174453.9	VWC2L	TPM
0.399174	Brain_Spinal_cord_cervical_c-1	gtex_v8	ENSG00000174453.9	VWC2L	TPM
1.17006	Brain_Substantia_nigra	gtex_v8	ENSG00000174453.9	VWC2L	TPM
0.00845529	Breast_Mammary_Tissue	gtex_v8	ENSG00000174453.9	VWC2L	TPM
0.0269559	Cells_Cultured_fibroblasts	gtex_v8	ENSG00000174453.9	VWC2L	TPM
0.0099842	Cells_EBV-transformed_lymphocytes	gtex_v8	ENSG00000174453.9	VWC2L	TPM
0.0206169	Cervix_Ectocervix	gtex_v8	ENSG00000174453.9	VWC2L	TPM
0.03272	Cervix_Endocervix	gtex_v8	ENSG00000174453.9	VWC2L	TPM
0.0192724	Colon_Sigmoid	gtex_v8	ENSG00000174453.9	VWC2L	TPM
0.0101744	Colon_Transverse	gtex_v8	ENSG00000174453.9	VWC2L	TPM
0.0188549	Esophagus_Gastroesophageal_Junction	gtex_v8	ENSG00000174453.9	VWC2L	TPM
0.0160985	Esophagus_Mucosa	gtex_v8	ENSG00000174453.9	VWC2L	TPM
0.0190799	Esophagus_Muscularis	gtex_v8	ENSG00000174453.9	VWC2L	TPM
0.0275613	Fallopian_Tube	gtex_v8	ENSG00000174453.9	VWC2L	TPM
0.00636119	Heart_Atrial_Appendage	gtex_v8	ENSG00000174453.9	VWC2L	TPM
0.00331165	Heart_Left_Ventricle	gtex_v8	ENSG00000174453.9	VWC2L	TPM
0.0186179	Kidney_Cortex	gtex_v8	ENSG00000174453.9	VWC2L	TPM
0.0629349	Kidney_Medulla	gtex_v8	ENSG00000174453.9	VWC2L	TPM
0	Liver	gtex_v8	ENSG00000174453.9	VWC2L	TPM
0.0215242	Lung	gtex_v8	ENSG00000174453.9	VWC2L	TPM
0.0117254	Minor_Salivary_Gland	gtex_v8	ENSG00000174453.9	VWC2L	TPM
0.0183058	Muscle_Skeletal	gtex_v8	ENSG00000174453.9	VWC2L	TPM
0.0357943	Nerve_Tibial	gtex_v8	ENSG00000174453.9	VWC2L	TPM
0.0136464	Ovary	gtex_v8	ENSG00000174453.9	VWC2L	TPM
0.0150613	Pancreas	gtex_v8	ENSG00000174453.9	VWC2L	TPM
0.697641	Pituitary	gtex_v8	ENSG00000174453.9	VWC2L	TPM
0.0258481	Prostate	gtex_v8	ENSG00000174453.9	VWC2L	TPM
0.020059	Skin_Not_Sun_Exposed_Suprapubic	gtex_v8	ENSG00000174453.9	VWC2L	TPM
0.0208452	Skin_Sun_Exposed_Lower_leg	gtex_v8	ENSG00000174453.9	VWC2L	TPM
0.011994	Small_Intestine_Terminal_Ileum	gtex_v8	ENSG00000174453.9	VWC2L	TPM
0.0072681	Spleen	gtex_v8	ENSG00000174453.9	VWC2L	TPM
0.0204259	Stomach	gtex_v8	ENSG00000174453.9	VWC2L	TPM
0.13628	Testis	gtex_v8	ENSG00000174453.9	VWC2L	TPM
0.0199754	Thyroid	gtex_v8	ENSG00000174453.9	VWC2L	TPM
0	Uterus	gtex_v8	ENSG00000174453.9	VWC2L	TPM
0.0255229	Vagina	gtex_v8	ENSG00000174453.9	VWC2L	TPM
0	Whole_Blood	gtex_v8	ENSG00000174453.9	VWC2L	TPM
0.0629772	Adipose_Subcutaneous	gtex_v8	ENSG00000175189.3	INHBC	TPM
0.0197547	Adipose_Visceral_Omentum	gtex_v8	ENSG00000175189.3	INHBC	TPM
0.0228602	Adrenal_Gland	gtex_v8	ENSG00000175189.3	INHBC	TPM
0.052396	Artery_Aorta	gtex_v8	ENSG00000175189.3	INHBC	TPM
0.0374106	Artery_Coronary	gtex_v8	ENSG00000175189.3	INHBC	TPM
0.0478378	Artery_Tibial	gtex_v8	ENSG00000175189.3	INHBC	TPM
0.0367772	Bladder	gtex_v8	ENSG00000175189.3	INHBC	TPM
0.0652447	Brain_Amygdala	gtex_v8	ENSG00000175189.3	INHBC	TPM
0.0782797	Brain_Anterior_cingulate_cortex_BA24	gtex_v8	ENSG00000175189.3	INHBC	TPM
0.0624249	Brain_Caudate_basal_ganglia	gtex_v8	ENSG00000175189.3	INHBC	TPM
0.689134	Brain_Cerebellar_Hemisphere	gtex_v8	ENSG00000175189.3	INHBC	TPM
0.684777	Brain_Cerebellum	gtex_v8	ENSG00000175189.3	INHBC	TPM
0.0980314	Brain_Cortex	gtex_v8	ENSG00000175189.3	INHBC	TPM
0.0949177	Brain_Frontal_Cortex_BA9	gtex_v8	ENSG00000175189.3	INHBC	TPM
0.0474681	Brain_Hippocampus	gtex_v8	ENSG00000175189.3	INHBC	TPM
0.0529023	Brain_Hypothalamus	gtex_v8	ENSG00000175189.3	INHBC	TPM
0.0813896	Brain_Nucleus_accumbens_basal_ganglia	gtex_v8	ENSG00000175189.3	INHBC	TPM
0.0669683	Brain_Putamen_basal_ganglia	gtex_v8	ENSG00000175189.3	INHBC	TPM
0.0911547	Brain_Spinal_cord_cervical_c-1	gtex_v8	ENSG00000175189.3	INHBC	TPM
0.0557936	Brain_Substantia_nigra	gtex_v8	ENSG00000175189.3	INHBC	TPM
0.0498779	Breast_Mammary_Tissue	gtex_v8	ENSG00000175189.3	INHBC	TPM
0.0656671	Cells_Cultured_fibroblasts	gtex_v8	ENSG00000175189.3	INHBC	TPM
0.472566	Cells_EBV-transformed_lymphocytes	gtex_v8	ENSG00000175189.3	INHBC	TPM
0.0815831	Cervix_Ectocervix	gtex_v8	ENSG00000175189.3	INHBC	TPM
0.0937171	Cervix_Endocervix	gtex_v8	ENSG00000175189.3	INHBC	TPM
0.0246676	Colon_Sigmoid	gtex_v8	ENSG00000175189.3	INHBC	TPM
0.0313446	Colon_Transverse	gtex_v8	ENSG00000175189.3	INHBC	TPM
0.0219154	Esophagus_Gastroesophageal_Junction	gtex_v8	ENSG00000175189.3	INHBC	TPM
0.0257202	Esophagus_Mucosa	gtex_v8	ENSG00000175189.3	INHBC	TPM
0.022274	Esophagus_Muscularis	gtex_v8	ENSG00000175189.3	INHBC	TPM
0.121656	Fallopian_Tube	gtex_v8	ENSG00000175189.3	INHBC	TPM
0.0147981	Heart_Atrial_Appendage	gtex_v8	ENSG00000175189.3	INHBC	TPM
0.0128816	Heart_Left_Ventricle	gtex_v8	ENSG00000175189.3	INHBC	TPM
0.0704372	Kidney_Cortex	gtex_v8	ENSG00000175189.3	INHBC	TPM
0.056826	Kidney_Medulla	gtex_v8	ENSG00000175189.3	INHBC	TPM
37.686	Liver	gtex_v8	ENSG00000175189.3	INHBC	TPM
0.0630249	Lung	gtex_v8	ENSG00000175189.3	INHBC	TPM
0.0350736	Minor_Salivary_Gland	gtex_v8	ENSG00000175189.3	INHBC	TPM
0.0472673	Muscle_Skeletal	gtex_v8	ENSG00000175189.3	INHBC	TPM
0.170781	Nerve_Tibial	gtex_v8	ENSG00000175189.3	INHBC	TPM
0.099374	Ovary	gtex_v8	ENSG00000175189.3	INHBC	TPM
0.0290416	Pancreas	gtex_v8	ENSG00000175189.3	INHBC	TPM
0.425305	Pituitary	gtex_v8	ENSG00000175189.3	INHBC	TPM
0.128802	Prostate	gtex_v8	ENSG00000175189.3	INHBC	TPM
0.0866768	Skin_Not_Sun_Exposed_Suprapubic	gtex_v8	ENSG00000175189.3	INHBC	TPM
0.135904	Skin_Sun_Exposed_Lower_leg	gtex_v8	ENSG00000175189.3	INHBC	TPM
0.0529633	Small_Intestine_Terminal_Ileum	gtex_v8	ENSG00000175189.3	INHBC	TPM
0.067059	Spleen	gtex_v8	ENSG00000175189.3	INHBC	TPM
0.0209148	Stomach	gtex_v8	ENSG00000175189.3	INHBC	TPM
2.42165	Testis	gtex_v8	ENSG00000175189.3	INHBC	TPM
0.251549	Thyroid	gtex_v8	ENSG00000175189.3	INHBC	TPM
0.0783992	Uterus	gtex_v8	ENSG00000175189.3	INHBC	TPM
0.0519264	Vagina	gtex_v8	ENSG00000175189.3	INHBC	TPM
0.0243197	Whole_Blood	gtex_v8	ENSG00000175189.3	INHBC	TPM
10.3945	Adipose_Subcutaneous	gtex_v8	ENSG00000175806.14	MSRA	TPM
9.55923	Adipose_Visceral_Omentum	gtex_v8	ENSG00000175806.14	MSRA	TPM
10.3314	Adrenal_Gland	gtex_v8	ENSG00000175806.14	MSRA	TPM
8.06264	Artery_Aorta	gtex_v8	ENSG00000175806.14	MSRA	TPM
9.01115	Artery_Coronary	gtex_v8	ENSG00000175806.14	MSRA	TPM
9.94914	Artery_Tibial	gtex_v8	ENSG00000175806.14	MSRA	TPM
7.92469	Bladder	gtex_v8	ENSG00000175806.14	MSRA	TPM
5.91538	Brain_Amygdala	gtex_v8	ENSG00000175806.14	MSRA	TPM
8.63188	Brain_Anterior_cingulate_cortex_BA24	gtex_v8	ENSG00000175806.14	MSRA	TPM
6.19202	Brain_Caudate_basal_ganglia	gtex_v8	ENSG00000175806.14	MSRA	TPM
28.7961	Brain_Cerebellar_Hemisphere	gtex_v8	ENSG00000175806.14	MSRA	TPM
27.1284	Brain_Cerebellum	gtex_v8	ENSG00000175806.14	MSRA	TPM
9.57691	Brain_Cortex	gtex_v8	ENSG00000175806.14	MSRA	TPM
10.8731	Brain_Frontal_Cortex_BA9	gtex_v8	ENSG00000175806.14	MSRA	TPM
7.10767	Brain_Hippocampus	gtex_v8	ENSG00000175806.14	MSRA	TPM
5.80858	Brain_Hypothalamus	gtex_v8	ENSG00000175806.14	MSRA	TPM
6.27108	Brain_Nucleus_accumbens_basal_ganglia	gtex_v8	ENSG00000175806.14	MSRA	TPM
4.7845	Brain_Putamen_basal_ganglia	gtex_v8	ENSG00000175806.14	MSRA	TPM
8.23999	Brain_Spinal_cord_cervical_c-1	gtex_v8	ENSG00000175806.14	MSRA	TPM
5.99451	Brain_Substantia_nigra	gtex_v8	ENSG00000175806.14	MSRA	TPM
9.79556	Breast_Mammary_Tissue	gtex_v8	ENSG00000175806.14	MSRA	TPM
4.7622	Cells_Cultured_fibroblasts	gtex_v8	ENSG00000175806.14	MSRA	TPM
3.85826	Cells_EBV-transformed_lymphocytes	gtex_v8	ENSG00000175806.14	MSRA	TPM
6.49873	Cervix_Ectocervix	gtex_v8	ENSG00000175806.14	MSRA	TPM
7.59134	Cervix_Endocervix	gtex_v8	ENSG00000175806.14	MSRA	TPM
8.30622	Colon_Sigmoid	gtex_v8	ENSG00000175806.14	MSRA	TPM
7.16474	Colon_Transverse	gtex_v8	ENSG00000175806.14	MSRA	TPM
7.38355	Esophagus_Gastroesophageal_Junction	gtex_v8	ENSG00000175806.14	MSRA	TPM
5.77673	Esophagus_Mucosa	gtex_v8	ENSG00000175806.14	MSRA	TPM
8.59978	Esophagus_Muscularis	gtex_v8	ENSG00000175806.14	MSRA	TPM
5.616	Fallopian_Tube	gtex_v8	ENSG00000175806.14	MSRA	TPM
7.13765	Heart_Atrial_Appendage	gtex_v8	ENSG00000175806.14	MSRA	TPM
7.22285	Heart_Left_Ventricle	gtex_v8	ENSG00000175806.14	MSRA	TPM
21.1227	Kidney_Cortex	gtex_v8	ENSG00000175806.14	MSRA	TPM
11.3112	Kidney_Medulla	gtex_v8	ENSG00000175806.14	MSRA	TPM
15.1333	Liver	gtex_v8	ENSG00000175806.14	MSRA	TPM
8.5994	Lung	gtex_v8	ENSG00000175806.14	MSRA	TPM
5.49914	Minor_Salivary_Gland	gtex_v8	ENSG00000175806.14	MSRA	TPM
3.51218	Muscle_Skeletal	gtex_v8	ENSG00000175806.14	MSRA	TPM
7.60213	Nerve_Tibial	gtex_v8	ENSG00000175806.14	MSRA	TPM
4.64497	Ovary	gtex_v8	ENSG00000175806.14	MSRA	TPM
3.26373	Pancreas	gtex_v8	ENSG00000175806.14	MSRA	TPM
6.18917	Pituitary	gtex_v8	ENSG00000175806.14	MSRA	TPM
6.33898	Prostate	gtex_v8	ENSG00000175806.14	MSRA	TPM
4.98921	Skin_Not_Sun_Exposed_Suprapubic	gtex_v8	ENSG00000175806.14	MSRA	TPM
5.63581	Skin_Sun_Exposed_Lower_leg	gtex_v8	ENSG00000175806.14	MSRA	TPM
10.1526	Small_Intestine_Terminal_Ileum	gtex_v8	ENSG00000175806.14	MSRA	TPM
11.3061	Spleen	gtex_v8	ENSG00000175806.14	MSRA	TPM
6.33154	Stomach	gtex_v8	ENSG00000175806.14	MSRA	TPM
9.11385	Testis	gtex_v8	ENSG00000175806.14	MSRA	TPM
7.46313	Thyroid	gtex_v8	ENSG00000175806.14	MSRA	TPM
8.19297	Uterus	gtex_v8	ENSG00000175806.14	MSRA	TPM
5.66034	Vagina	gtex_v8	ENSG00000175806.14	MSRA	TPM
11.4315	Whole_Blood	gtex_v8	ENSG00000175806.14	MSRA	TPM
18.7206	Adipose_Subcutaneous	gtex_v8	ENSG00000186470.13	BTN3A2	TPM
20.9599	Adipose_Visceral_Omentum	gtex_v8	ENSG00000186470.13	BTN3A2	TPM
29.3212	Adrenal_Gland	gtex_v8	ENSG00000186470.13	BTN3A2	TPM
14.1411	Artery_Aorta	gtex_v8	ENSG00000186470.13	BTN3A2	TPM
19.0282	Artery_Coronary	gtex_v8	ENSG00000186470.13	BTN3A2	TPM
10.0462	Artery_Tibial	gtex_v8	ENSG00000186470.13	BTN3A2	TPM
15.8202	Bladder	gtex_v8	ENSG00000186470.13	BTN3A2	TPM
3.67897	Brain_Amygdala	gtex_v8	ENSG00000186470.13	BTN3A2	TPM
3.00788	Brain_Anterior_cingulate_cortex_BA24	gtex_v8	ENSG00000186470.13	BTN3A2	TPM
3.67616	Brain_Caudate_basal_ganglia	gtex_v8	ENSG00000186470.13	BTN3A2	TPM
4.77572	Brain_Cerebellar_Hemisphere	gtex_v8	ENSG00000186470.13	BTN3A2	TPM
5.33543	Brain_Cerebellum	gtex_v8	ENSG00000186470.13	BTN3A2	TPM
3.39534	Brain_Cortex	gtex_v8	ENSG00000186470.13	BTN3A2	TPM
3.34577	Brain_Frontal_Cortex_BA9	gtex_v8	ENSG00000186470.13	BTN3A2	TPM
4.10598	Brain_Hippocampus	gtex_v8	ENSG00000186470.13	BTN3A2	TPM
6.87017	Brain_Hypothalamus	gtex_v8	ENSG00000186470.13	BTN3A2	TPM
4.02287	Brain_Nucleus_accumbens_basal_ganglia	gtex_v8	ENSG00000186470.13	BTN3A2	TPM
3.40019	Brain_Putamen_basal_ganglia	gtex_v8	ENSG00000186470.13	BTN3A2	TPM
11.5795	Brain_Spinal_cord_cervical_c-1	gtex_v8	ENSG00000186470.13	BTN3A2	TPM
6.81841	Brain_Substantia_nigra	gtex_v8	ENSG00000186470.13	BTN3A2	TPM
18.7847	Breast_Mammary_Tissue	gtex_v8	ENSG00000186470.13	BTN3A2	TPM
19.2946	Cells_Cultured_fibroblasts	gtex_v8	ENSG00000186470.13	BTN3A2	TPM
73.855	Cells_EBV-transformed_lymphocytes	gtex_v8	ENSG00000186470.13	BTN3A2	TPM
26.9659	Cervix_Ectocervix	gtex_v8	ENSG00000186470.13	BTN3A2	TPM
29.2604	Cervix_Endocervix	gtex_v8	ENSG00000186470.13	BTN3A2	TPM
11.5885	Colon_Sigmoid	gtex_v8	ENSG00000186470.13	BTN3A2	TPM
18.9759	Colon_Transverse	gtex_v8	ENSG00000186470.13	BTN3A2	TPM
11.2692	Esophagus_Gastroesophageal_Junction	gtex_v8	ENSG00000186470.13	BTN3A2	TPM
11.3056	Esophagus_Mucosa	gtex_v8	ENSG00000186470.13	BTN3A2	TPM
10.2396	Esophagus_Muscularis	gtex_v8	ENSG00000186470.13	BTN3A2	TPM
24.2337	Fallopian_Tube	gtex_v8	ENSG00000186470.13	BTN3A2	TPM
6.79591	Heart_Atrial_Appendage	gtex_v8	ENSG00000186470.13	BTN3A2	TPM
4.78891	Heart_Left_Ventricle	gtex_v8	ENSG00000186470.13	BTN3A2	TPM
10.8643	Kidney_Cortex	gtex_v8	ENSG00000186470.13	BTN3A2	TPM
11.4791	Kidney_Medulla	gtex_v8	ENSG00000186470.13	BTN3A2	TPM
7.62817	Liver	gtex_v8	ENSG00000186470.13	BTN3A2	TPM
43.4647	Lung	gtex_v8	ENSG00000186470.13	BTN3A2	TPM
13.8337	Minor_Salivary_Gland	gtex_v8	ENSG00000186470.13	BTN3A2	TPM
2.55852	Muscle_Skeletal	gtex_v8	ENSG00000186470.13	BTN3A2	TPM
17.8487	Nerve_Tibial	gtex_v8	ENSG00000186470.13	BTN3A2	TPM
24.5996	Ovary	gtex_v8	ENSG00000186470.13	BTN3A2	TPM
4.7761	Pancreas	gtex_v8	ENSG00000186470.13	BTN3A2	TPM
19.6836	Pituitary	gtex_v8	ENSG00000186470.13	BTN3A2	TPM
20.4601	Prostate	gtex_v8	ENSG00000186470.13	BTN3A2	TPM
18.7528	Skin_Not_Sun_Exposed_Suprapubic	gtex_v8	ENSG00000186470.13	BTN3A2	TPM
14.0304	Skin_Sun_Exposed_Lower_leg	gtex_v8	ENSG00000186470.13	BTN3A2	TPM
33.162	Small_Intestine_Terminal_Ileum	gtex_v8	ENSG00000186470.13	BTN3A2	TPM
94.6366	Spleen	gtex_v8	ENSG00000186470.13	BTN3A2	TPM
10.8856	Stomach	gtex_v8	ENSG00000186470.13	BTN3A2	TPM
8.84732	Testis	gtex_v8	ENSG00000186470.13	BTN3A2	TPM
21.9375	Thyroid	gtex_v8	ENSG00000186470.13	BTN3A2	TPM
33.6325	Uterus	gtex_v8	ENSG00000186470.13	BTN3A2	TPM
23.6758	Vagina	gtex_v8	ENSG00000186470.13	BTN3A2	TPM
28.0086	Whole_Blood	gtex_v8	ENSG00000186470.13	BTN3A2	TPM
9.23756	Adipose_Subcutaneous	gtex_v8	ENSG00000186827.10	TNFRSF4	TPM
15.2584	Adipose_Visceral_Omentum	gtex_v8	ENSG00000186827.10	TNFRSF4	TPM
0.776524	Adrenal_Gland	gtex_v8	ENSG00000186827.10	TNFRSF4	TPM
2.56503	Artery_Aorta	gtex_v8	ENSG00000186827.10	TNFRSF4	TPM
2.92234	Artery_Coronary	gtex_v8	ENSG00000186827.10	TNFRSF4	TPM
1.80012	Artery_Tibial	gtex_v8	ENSG00000186827.10	TNFRSF4	TPM
3.82554	Bladder	gtex_v8	ENSG00000186827.10	TNFRSF4	TPM
0.627776	Brain_Amygdala	gtex_v8	ENSG00000186827.10	TNFRSF4	TPM
0.696072	Brain_Anterior_cingulate_cortex_BA24	gtex_v8	ENSG00000186827.10	TNFRSF4	TPM
0.433878	Brain_Caudate_basal_ganglia	gtex_v8	ENSG00000186827.10	TNFRSF4	TPM
1.07042	Brain_Cerebellar_Hemisphere	gtex_v8	ENSG00000186827.10	TNFRSF4	TPM
1.25676	Brain_Cerebellum	gtex_v8	ENSG00000186827.10	TNFRSF4	TPM
1.51674	Brain_Cortex	gtex_v8	ENSG00000186827.10	TNFRSF4	TPM
1.31074	Brain_Frontal_Cortex_BA9	gtex_v8	ENSG00000186827.10	TNFRSF4	TPM
1.00611	Brain_Hippocampus	gtex_v8	ENSG00000186827.10	TNFRSF4	TPM
0.59837	Brain_Hypothalamus	gtex_v8	ENSG00000186827.10	TNFRSF4	TPM
0.448421	Brain_Nucleus_accumbens_basal_ganglia	gtex_v8	ENSG00000186827.10	TNFRSF4	TPM
0.465603	Brain_Putamen_basal_ganglia	gtex_v8	ENSG00000186827.10	TNFRSF4	TPM
0.672487	Brain_Spinal_cord_cervical_c-1	gtex_v8	ENSG00000186827.10	TNFRSF4	TPM
0.536857	Brain_Substantia_nigra	gtex_v8	ENSG00000186827.10	TNFRSF4	TPM
9.47877	Breast_Mammary_Tissue	gtex_v8	ENSG00000186827.10	TNFRSF4	TPM
0.11721	Cells_Cultured_fibroblasts	gtex_v8	ENSG00000186827.10	TNFRSF4	TPM
11.0029	Cells_EBV-transformed_lymphocytes	gtex_v8	ENSG00000186827.10	TNFRSF4	TPM
3.40601	Cervix_Ectocervix	gtex_v8	ENSG00000186827.10	TNFRSF4	TPM
4.07947	Cervix_Endocervix	gtex_v8	ENSG00000186827.10	TNFRSF4	TPM
2.02461	Colon_Sigmoid	gtex_v8	ENSG00000186827.10	TNFRSF4	TPM
4.55059	Colon_Transverse	gtex_v8	ENSG00000186827.10	TNFRSF4	TPM
2.15913	Esophagus_Gastroesophageal_Junction	gtex_v8	ENSG00000186827.10	TNFRSF4	TPM
1.34158	Esophagus_Mucosa	gtex_v8	ENSG00000186827.10	TNFRSF4	TPM
1.91164	Esophagus_Muscularis	gtex_v8	ENSG00000186827.10	TNFRSF4	TPM
3.20498	Fallopian_Tube	gtex_v8	ENSG00000186827.10	TNFRSF4	TPM
2.54039	Heart_Atrial_Appendage	gtex_v8	ENSG00000186827.10	TNFRSF4	TPM
3.18482	Heart_Left_Ventricle	gtex_v8	ENSG00000186827.10	TNFRSF4	TPM
2.10538	Kidney_Cortex	gtex_v8	ENSG00000186827.10	TNFRSF4	TPM
4.30445	Kidney_Medulla	gtex_v8	ENSG00000186827.10	TNFRSF4	TPM
0.607381	Liver	gtex_v8	ENSG00000186827.10	TNFRSF4	TPM
13.8513	Lung	gtex_v8	ENSG00000186827.10	TNFRSF4	TPM
2.68277	Minor_Salivary_Gland	gtex_v8	ENSG00000186827.10	TNFRSF4	TPM
1.63613	Muscle_Skeletal	gtex_v8	ENSG00000186827.10	TNFRSF4	TPM
2.41166	Nerve_Tibial	gtex_v8	ENSG00000186827.10	TNFRSF4	TPM
1.9558	Ovary	gtex_v8	ENSG00000186827.10	TNFRSF4	TPM
0.745113	Pancreas	gtex_v8	ENSG00000186827.10	TNFRSF4	TPM
3.07547	Pituitary	gtex_v8	ENSG00000186827.10	TNFRSF4	TPM
6.22104	Prostate	gtex_v8	ENSG00000186827.10	TNFRSF4	TPM
1.87947	Skin_Not_Sun_Exposed_Suprapubic	gtex_v8	ENSG00000186827.10	TNFRSF4	TPM
1.92813	Skin_Sun_Exposed_Lower_leg	gtex_v8	ENSG00000186827.10	TNFRSF4	TPM
7.26452	Small_Intestine_Terminal_Ileum	gtex_v8	ENSG00000186827.10	TNFRSF4	TPM
23.2338	Spleen	gtex_v8	ENSG00000186827.10	TNFRSF4	TPM
2.75109	Stomach	gtex_v8	ENSG00000186827.10	TNFRSF4	TPM
0.96684	Testis	gtex_v8	ENSG00000186827.10	TNFRSF4	TPM
9.95206	Thyroid	gtex_v8	ENSG00000186827.10	TNFRSF4	TPM
3.07209	Uterus	gtex_v8	ENSG00000186827.10	TNFRSF4	TPM
2.28543	Vagina	gtex_v8	ENSG00000186827.10	TNFRSF4	TPM
5.45951	Whole_Blood	gtex_v8	ENSG00000186827.10	TNFRSF4	TPM
35.7699	Adipose_Subcutaneous	gtex_v8	ENSG00000186834.3	HEXIM1	TPM
30.9695	Adipose_Visceral_Omentum	gtex_v8	ENSG00000186834.3	HEXIM1	TPM
50.1867	Adrenal_Gland	gtex_v8	ENSG00000186834.3	HEXIM1	TPM
69.8508	Artery_Aorta	gtex_v8	ENSG00000186834.3	HEXIM1	TPM
53.7835	Artery_Coronary	gtex_v8	ENSG00000186834.3	HEXIM1	TPM
62.5586	Artery_Tibial	gtex_v8	ENSG00000186834.3	HEXIM1	TPM
43.8504	Bladder	gtex_v8	ENSG00000186834.3	HEXIM1	TPM
19.6068	Brain_Amygdala	gtex_v8	ENSG00000186834.3	HEXIM1	TPM
23.3572	Brain_Anterior_cingulate_cortex_BA24	gtex_v8	ENSG00000186834.3	HEXIM1	TPM
23.7128	Brain_Caudate_basal_ganglia	gtex_v8	ENSG00000186834.3	HEXIM1	TPM
39.0367	Brain_Cerebellar_Hemisphere	gtex_v8	ENSG00000186834.3	HEXIM1	TPM
32.8474	Brain_Cerebellum	gtex_v8	ENSG00000186834.3	HEXIM1	TPM
25.3724	Brain_Cortex	gtex_v8	ENSG00000186834.3	HEXIM1	TPM
32.1761	Brain_Frontal_Cortex_BA9	gtex_v8	ENSG00000186834.3	HEXIM1	TPM
19.1164	Brain_Hippocampus	gtex_v8	ENSG00000186834.3	HEXIM1	TPM
23.8841	Brain_Hypothalamus	gtex_v8	ENSG00000186834.3	HEXIM1	TPM
22.9535	Brain_Nucleus_accumbens_basal_ganglia	gtex_v8	ENSG00000186834.3	HEXIM1	TPM
19.2642	Brain_Putamen_basal_ganglia	gtex_v8	ENSG00000186834.3	HEXIM1	TPM
23.2621	Brain_Spinal_cord_cervical_c-1	gtex_v8	ENSG00000186834.3	HEXIM1	TPM
21.1827	Brain_Substantia_nigra	gtex_v8	ENSG00000186834.3	HEXIM1	TPM
36.2354	Breast_Mammary_Tissue	gtex_v8	ENSG00000186834.3	HEXIM1	TPM
48.3105	Cells_Cultured_fibroblasts	gtex_v8	ENSG00000186834.3	HEXIM1	TPM
32.176	Cells_EBV-transformed_lymphocytes	gtex_v8	ENSG00000186834.3	HEXIM1	TPM
34.6359	Cervix_Ectocervix	gtex_v8	ENSG00000186834.3	HEXIM1	TPM
46.2954	Cervix_Endocervix	gtex_v8	ENSG00000186834.3	HEXIM1	TPM
46.2799	Colon_Sigmoid	gtex_v8	ENSG00000186834.3	HEXIM1	TPM
36.2497	Colon_Transverse	gtex_v8	ENSG00000186834.3	HEXIM1	TPM
43.5859	Esophagus_Gastroesophageal_Junction	gtex_v8	ENSG00000186834.3	HEXIM1	TPM
40.7719	Esophagus_Mucosa	gtex_v8	ENSG00000186834.3	HEXIM1	TPM
37.8542	Esophagus_Muscularis	gtex_v8	ENSG00000186834.3	HEXIM1	TPM
52.5429	Fallopian_Tube	gtex_v8	ENSG00000186834.3	HEXIM1	TPM
15.2665	Heart_Atrial_Appendage	gtex_v8	ENSG00000186834.3	HEXIM1	TPM
10.3527	Heart_Left_Ventricle	gtex_v8	ENSG00000186834.3	HEXIM1	TPM
23.6168	Kidney_Cortex	gtex_v8	ENSG00000186834.3	HEXIM1	TPM
26.0507	Kidney_Medulla	gtex_v8	ENSG00000186834.3	HEXIM1	TPM
19.5971	Liver	gtex_v8	ENSG00000186834.3	HEXIM1	TPM
41.1569	Lung	gtex_v8	ENSG00000186834.3	HEXIM1	TPM
33.7803	Minor_Salivary_Gland	gtex_v8	ENSG00000186834.3	HEXIM1	TPM
21.3647	Muscle_Skeletal	gtex_v8	ENSG00000186834.3	HEXIM1	TPM
53.686	Nerve_Tibial	gtex_v8	ENSG00000186834.3	HEXIM1	TPM
35.0028	Ovary	gtex_v8	ENSG00000186834.3	HEXIM1	TPM
14.1897	Pancreas	gtex_v8	ENSG00000186834.3	HEXIM1	TPM
41.7258	Pituitary	gtex_v8	ENSG00000186834.3	HEXIM1	TPM
54.3442	Prostate	gtex_v8	ENSG00000186834.3	HEXIM1	TPM
38.5198	Skin_Not_Sun_Exposed_Suprapubic	gtex_v8	ENSG00000186834.3	HEXIM1	TPM
38.2982	Skin_Sun_Exposed_Lower_leg	gtex_v8	ENSG00000186834.3	HEXIM1	TPM
46.5475	Small_Intestine_Terminal_Ileum	gtex_v8	ENSG00000186834.3	HEXIM1	TPM
50.5123	Spleen	gtex_v8	ENSG00000186834.3	HEXIM1	TPM
33.2819	Stomach	gtex_v8	ENSG00000186834.3	HEXIM1	TPM
57.6461	Testis	gtex_v8	ENSG00000186834.3	HEXIM1	TPM
49.3425	Thyroid	gtex_v8	ENSG00000186834.3	HEXIM1	TPM
45.4456	Uterus	gtex_v8	ENSG00000186834.3	HEXIM1	TPM
39.7651	Vagina	gtex_v8	ENSG00000186834.3	HEXIM1	TPM
22.1989	Whole_Blood	gtex_v8	ENSG00000186834.3	HEXIM1	TPM
9.76936	Adipose_Subcutaneous	gtex_v8	ENSG00000196502.11	SULT1A1	TPM
19.3934	Adipose_Visceral_Omentum	gtex_v8	ENSG00000196502.11	SULT1A1	TPM
51.8843	Adrenal_Gland	gtex_v8	ENSG00000196502.11	SULT1A1	TPM
4.4264	Artery_Aorta	gtex_v8	ENSG00000196502.11	SULT1A1	TPM
9.25845	Artery_Coronary	gtex_v8	ENSG00000196502.11	SULT1A1	TPM
3.26183	Artery_Tibial	gtex_v8	ENSG00000196502.11	SULT1A1	TPM
10.1069	Bladder	gtex_v8	ENSG00000196502.11	SULT1A1	TPM
12.7655	Brain_Amygdala	gtex_v8	ENSG00000196502.11	SULT1A1	TPM
17.8366	Brain_Anterior_cingulate_cortex_BA24	gtex_v8	ENSG00000196502.11	SULT1A1	TPM
16.5268	Brain_Caudate_basal_ganglia	gtex_v8	ENSG00000196502.11	SULT1A1	TPM
43.5521	Brain_Cerebellar_Hemisphere	gtex_v8	ENSG00000196502.11	SULT1A1	TPM
45.1023	Brain_Cerebellum	gtex_v8	ENSG00000196502.11	SULT1A1	TPM
20.8638	Brain_Cortex	gtex_v8	ENSG00000196502.11	SULT1A1	TPM
21.6527	Brain_Frontal_Cortex_BA9	gtex_v8	ENSG00000196502.11	SULT1A1	TPM
14.0049	Brain_Hippocampus	gtex_v8	ENSG00000196502.11	SULT1A1	TPM
15.8736	Brain_Hypothalamus	gtex_v8	ENSG00000196502.11	SULT1A1	TPM
18.205	Brain_Nucleus_accumbens_basal_ganglia	gtex_v8	ENSG00000196502.11	SULT1A1	TPM
14.5689	Brain_Putamen_basal_ganglia	gtex_v8	ENSG00000196502.11	SULT1A1	TPM
9.86048	Brain_Spinal_cord_cervical_c-1	gtex_v8	ENSG00000196502.11	SULT1A1	TPM
11.1964	Brain_Substantia_nigra	gtex_v8	ENSG00000196502.11	SULT1A1	TPM
14.7952	Breast_Mammary_Tissue	gtex_v8	ENSG00000196502.11	SULT1A1	TPM
0.692541	Cells_Cultured_fibroblasts	gtex_v8	ENSG00000196502.11	SULT1A1	TPM
0.369884	Cells_EBV-transformed_lymphocytes	gtex_v8	ENSG00000196502.11	SULT1A1	TPM
4.58585	Cervix_Ectocervix	gtex_v8	ENSG00000196502.11	SULT1A1	TPM
12.486	Cervix_Endocervix	gtex_v8	ENSG00000196502.11	SULT1A1	TPM
5.77533	Colon_Sigmoid	gtex_v8	ENSG00000196502.11	SULT1A1	TPM
22.8495	Colon_Transverse	gtex_v8	ENSG00000196502.11	SULT1A1	TPM
6.9355	Esophagus_Gastroesophageal_Junction	gtex_v8	ENSG00000196502.11	SULT1A1	TPM
5.34758	Esophagus_Mucosa	gtex_v8	ENSG00000196502.11	SULT1A1	TPM
6.26901	Esophagus_Muscularis	gtex_v8	ENSG00000196502.11	SULT1A1	TPM
17.4311	Fallopian_Tube	gtex_v8	ENSG00000196502.11	SULT1A1	TPM
10.0568	Heart_Atrial_Appendage	gtex_v8	ENSG00000196502.11	SULT1A1	TPM
4.16641	Heart_Left_Ventricle	gtex_v8	ENSG00000196502.11	SULT1A1	TPM
13.4674	Kidney_Cortex	gtex_v8	ENSG00000196502.11	SULT1A1	TPM
16.6261	Kidney_Medulla	gtex_v8	ENSG00000196502.11	SULT1A1	TPM
54.8847	Liver	gtex_v8	ENSG00000196502.11	SULT1A1	TPM
36.5643	Lung	gtex_v8	ENSG00000196502.11	SULT1A1	TPM
9.91914	Minor_Salivary_Gland	gtex_v8	ENSG00000196502.11	SULT1A1	TPM
2.98994	Muscle_Skeletal	gtex_v8	ENSG00000196502.11	SULT1A1	TPM
16.8243	Nerve_Tibial	gtex_v8	ENSG00000196502.11	SULT1A1	TPM
11.2551	Ovary	gtex_v8	ENSG00000196502.11	SULT1A1	TPM
7.20401	Pancreas	gtex_v8	ENSG00000196502.11	SULT1A1	TPM
30.4966	Pituitary	gtex_v8	ENSG00000196502.11	SULT1A1	TPM
11.7481	Prostate	gtex_v8	ENSG00000196502.11	SULT1A1	TPM
2.69619	Skin_Not_Sun_Exposed_Suprapubic	gtex_v8	ENSG00000196502.11	SULT1A1	TPM
3.08458	Skin_Sun_Exposed_Lower_leg	gtex_v8	ENSG00000196502.11	SULT1A1	TPM
27.4193	Small_Intestine_Terminal_Ileum	gtex_v8	ENSG00000196502.11	SULT1A1	TPM
44.5886	Spleen	gtex_v8	ENSG00000196502.11	SULT1A1	TPM
12.32	Stomach	gtex_v8	ENSG00000196502.11	SULT1A1	TPM
23.2982	Testis	gtex_v8	ENSG00000196502.11	SULT1A1	TPM
45.5737	Thyroid	gtex_v8	ENSG00000196502.11	SULT1A1	TPM
7.43109	Uterus	gtex_v8	ENSG00000196502.11	SULT1A1	TPM
5.59617	Vagina	gtex_v8	ENSG00000196502.11	SULT1A1	TPM
25.5284	Whole_Blood	gtex_v8	ENSG00000196502.11	SULT1A1	TPM
9.63481	Adipose_Subcutaneous	gtex_v8	ENSG00000204305.13	AGER	TPM
11.2013	Adipose_Visceral_Omentum	gtex_v8	ENSG00000204305.13	AGER	TPM
7.81806	Adrenal_Gland	gtex_v8	ENSG00000204305.13	AGER	TPM
9.68102	Artery_Aorta	gtex_v8	ENSG00000204305.13	AGER	TPM
11.2627	Artery_Coronary	gtex_v8	ENSG00000204305.13	AGER	TPM
10.1092	Artery_Tibial	gtex_v8	ENSG00000204305.13	AGER	TPM
18.2868	Bladder	gtex_v8	ENSG00000204305.13	AGER	TPM
4.27942	Brain_Amygdala	gtex_v8	ENSG00000204305.13	AGER	TPM
3.65466	Brain_Anterior_cingulate_cortex_BA24	gtex_v8	ENSG00000204305.13	AGER	TPM
4.46675	Brain_Caudate_basal_ganglia	gtex_v8	ENSG00000204305.13	AGER	TPM
23.0331	Brain_Cerebellar_Hemisphere	gtex_v8	ENSG00000204305.13	AGER	TPM
26.8916	Brain_Cerebellum	gtex_v8	ENSG00000204305.13	AGER	TPM
5.00173	Brain_Cortex	gtex_v8	ENSG00000204305.13	AGER	TPM
3.57685	Brain_Frontal_Cortex_BA9	gtex_v8	ENSG00000204305.13	AGER	TPM
4.07917	Brain_Hippocampus	gtex_v8	ENSG00000204305.13	AGER	TPM
4.52375	Brain_Hypothalamus	gtex_v8	ENSG00000204305.13	AGER	TPM
4.64926	Brain_Nucleus_accumbens_basal_ganglia	gtex_v8	ENSG00000204305.13	AGER	TPM
3.79171	Brain_Putamen_basal_ganglia	gtex_v8	ENSG00000204305.13	AGER	TPM
5.94356	Brain_Spinal_cord_cervical_c-1	gtex_v8	ENSG00000204305.13	AGER	TPM
4.23149	Brain_Substantia_nigra	gtex_v8	ENSG00000204305.13	AGER	TPM
10.9966	Breast_Mammary_Tissue	gtex_v8	ENSG00000204305.13	AGER	TPM
5.94181	Cells_Cultured_fibroblasts	gtex_v8	ENSG00000204305.13	AGER	TPM
14.8674	Cells_EBV-transformed_lymphocytes	gtex_v8	ENSG00000204305.13	AGER	TPM
20.676	Cervix_Ectocervix	gtex_v8	ENSG00000204305.13	AGER	TPM
26.2488	Cervix_Endocervix	gtex_v8	ENSG00000204305.13	AGER	TPM
18.6958	Colon_Sigmoid	gtex_v8	ENSG00000204305.13	AGER	TPM
11.7069	Colon_Transverse	gtex_v8	ENSG00000204305.13	AGER	TPM
15.7187	Esophagus_Gastroesophageal_Junction	gtex_v8	ENSG00000204305.13	AGER	TPM
9.61324	Esophagus_Mucosa	gtex_v8	ENSG00000204305.13	AGER	TPM
15.6199	Esophagus_Muscularis	gtex_v8	ENSG00000204305.13	AGER	TPM
32.7202	Fallopian_Tube	gtex_v8	ENSG00000204305.13	AGER	TPM
4.60406	Heart_Atrial_Appendage	gtex_v8	ENSG00000204305.13	AGER	TPM
3.21209	Heart_Left_Ventricle	gtex_v8	ENSG00000204305.13	AGER	TPM
10.8939	Kidney_Cortex	gtex_v8	ENSG00000204305.13	AGER	TPM
20.4725	Kidney_Medulla	gtex_v8	ENSG00000204305.13	AGER	TPM
6.13737	Liver	gtex_v8	ENSG00000204305.13	AGER	TPM
1044.49	Lung	gtex_v8	ENSG00000204305.13	AGER	TPM
8.37893	Minor_Salivary_Gland	gtex_v8	ENSG00000204305.13	AGER	TPM
2.07313	Muscle_Skeletal	gtex_v8	ENSG00000204305.13	AGER	TPM
21.9932	Nerve_Tibial	gtex_v8	ENSG00000204305.13	AGER	TPM
23.7443	Ovary	gtex_v8	ENSG00000204305.13	AGER	TPM
3.46095	Pancreas	gtex_v8	ENSG00000204305.13	AGER	TPM
27.2427	Pituitary	gtex_v8	ENSG00000204305.13	AGER	TPM
29.491	Prostate	gtex_v8	ENSG00000204305.13	AGER	TPM
10.63	Skin_Not_Sun_Exposed_Suprapubic	gtex_v8	ENSG00000204305.13	AGER	TPM
8.96515	Skin_Sun_Exposed_Lower_leg	gtex_v8	ENSG00000204305.13	AGER	TPM
17.8614	Small_Intestine_Terminal_Ileum	gtex_v8	ENSG00000204305.13	AGER	TPM
51.5697	Spleen	gtex_v8	ENSG00000204305.13	AGER	TPM
8.87676	Stomach	gtex_v8	ENSG00000204305.13	AGER	TPM
15.7572	Testis	gtex_v8	ENSG00000204305.13	AGER	TPM
107.833	Thyroid	gtex_v8	ENSG00000204305.13	AGER	TPM
24.4467	Uterus	gtex_v8	ENSG00000204305.13	AGER	TPM
18.0187	Vagina	gtex_v8	ENSG00000204305.13	AGER	TPM
23.2341	Whole_Blood	gtex_v8	ENSG00000204305.13	AGER	TPM
3.60813	Adipose_Subcutaneous	gtex_v8	ENSG00000238083.7	LRRC37A2	TPM
3.01358	Adipose_Visceral_Omentum	gtex_v8	ENSG00000238083.7	LRRC37A2	TPM
2.3926	Adrenal_Gland	gtex_v8	ENSG00000238083.7	LRRC37A2	TPM
3.79	Artery_Aorta	gtex_v8	ENSG00000238083.7	LRRC37A2	TPM
3.45355	Artery_Coronary	gtex_v8	ENSG00000238083.7	LRRC37A2	TPM
3.63851	Artery_Tibial	gtex_v8	ENSG00000238083.7	LRRC37A2	TPM
4.38526	Bladder	gtex_v8	ENSG00000238083.7	LRRC37A2	TPM
1.80615	Brain_Amygdala	gtex_v8	ENSG00000238083.7	LRRC37A2	TPM
2.07166	Brain_Anterior_cingulate_cortex_BA24	gtex_v8	ENSG00000238083.7	LRRC37A2	TPM
2.17632	Brain_Caudate_basal_ganglia	gtex_v8	ENSG00000238083.7	LRRC37A2	TPM
6.66554	Brain_Cerebellar_Hemisphere	gtex_v8	ENSG00000238083.7	LRRC37A2	TPM
6.74812	Brain_Cerebellum	gtex_v8	ENSG00000238083.7	LRRC37A2	TPM
3.31584	Brain_Cortex	gtex_v8	ENSG00000238083.7	LRRC37A2	TPM
2.7838	Brain_Frontal_Cortex_BA9	gtex_v8	ENSG00000238083.7	LRRC37A2	TPM
2.2053	Brain_Hippocampus	gtex_v8	ENSG00000238083.7	LRRC37A2	TPM
2.50202	Brain_Hypothalamus	gtex_v8	ENSG00000238083.7	LRRC37A2	TPM
2.6462	Brain_Nucleus_accumbens_basal_ganglia	gtex_v8	ENSG00000238083.7	LRRC37A2	TPM
1.70264	Brain_Putamen_basal_ganglia	gtex_v8	ENSG00000238083.7	LRRC37A2	TPM
2.35693	Brain_Spinal_cord_cervical_c-1	gtex_v8	ENSG00000238083.7	LRRC37A2	TPM
1.52296	Brain_Substantia_nigra	gtex_v8	ENSG00000238083.7	LRRC37A2	TPM
3.80742	Breast_Mammary_Tissue	gtex_v8	ENSG00000238083.7	LRRC37A2	TPM
2.40697	Cells_Cultured_fibroblasts	gtex_v8	ENSG00000238083.7	LRRC37A2	TPM
3.38174	Cells_EBV-transformed_lymphocytes	gtex_v8	ENSG00000238083.7	LRRC37A2	TPM
6.02418	Cervix_Ectocervix	gtex_v8	ENSG00000238083.7	LRRC37A2	TPM
4.939	Cervix_Endocervix	gtex_v8	ENSG00000238083.7	LRRC37A2	TPM
3.87514	Colon_Sigmoid	gtex_v8	ENSG00000238083.7	LRRC37A2	TPM
2.89492	Colon_Transverse	gtex_v8	ENSG00000238083.7	LRRC37A2	TPM
3.52291	Esophagus_Gastroesophageal_Junction	gtex_v8	ENSG00000238083.7	LRRC37A2	TPM
3.03153	Esophagus_Mucosa	gtex_v8	ENSG00000238083.7	LRRC37A2	TPM
3.49452	Esophagus_Muscularis	gtex_v8	ENSG00000238083.7	LRRC37A2	TPM
4.33406	Fallopian_Tube	gtex_v8	ENSG00000238083.7	LRRC37A2	TPM
1.42674	Heart_Atrial_Appendage	gtex_v8	ENSG00000238083.7	LRRC37A2	TPM
0.816514	Heart_Left_Ventricle	gtex_v8	ENSG00000238083.7	LRRC37A2	TPM
1.7966	Kidney_Cortex	gtex_v8	ENSG00000238083.7	LRRC37A2	TPM
2.52522	Kidney_Medulla	gtex_v8	ENSG00000238083.7	LRRC37A2	TPM
1.18372	Liver	gtex_v8	ENSG00000238083.7	LRRC37A2	TPM
4.67775	Lung	gtex_v8	ENSG00000238083.7	LRRC37A2	TPM
3.50794	Minor_Salivary_Gland	gtex_v8	ENSG00000238083.7	LRRC37A2	TPM
1.99916	Muscle_Skeletal	gtex_v8	ENSG00000238083.7	LRRC37A2	TPM
5.3968	Nerve_Tibial	gtex_v8	ENSG00000238083.7	LRRC37A2	TPM
4.69546	Ovary	gtex_v8	ENSG00000238083.7	LRRC37A2	TPM
1.4211	Pancreas	gtex_v8	ENSG00000238083.7	LRRC37A2	TPM
7.3265	Pituitary	gtex_v8	ENSG00000238083.7	LRRC37A2	TPM
6.0536	Prostate	gtex_v8	ENSG00000238083.7	LRRC37A2	TPM
5.74014	Skin_Not_Sun_Exposed_Suprapubic	gtex_v8	ENSG00000238083.7	LRRC37A2	TPM
5.45267	Skin_Sun_Exposed_Lower_leg	gtex_v8	ENSG00000238083.7	LRRC37A2	TPM
3.44315	Small_Intestine_Terminal_Ileum	gtex_v8	ENSG00000238083.7	LRRC37A2	TPM
4.47158	Spleen	gtex_v8	ENSG00000238083.7	LRRC37A2	TPM
2.39481	Stomach	gtex_v8	ENSG00000238083.7	LRRC37A2	TPM
12.2532	Testis	gtex_v8	ENSG00000238083.7	LRRC37A2	TPM
5.64966	Thyroid	gtex_v8	ENSG00000238083.7	LRRC37A2	TPM
5.10597	Uterus	gtex_v8	ENSG00000238083.7	LRRC37A2	TPM
5.3908	Vagina	gtex_v8	ENSG00000238083.7	LRRC37A2	TPM
2.26979	Whole_Blood	gtex_v8	ENSG00000238083.7	LRRC37A2	TPM
5.85144	Adipose_Subcutaneous	gtex_v8	ENSG00000269335.5	IKBKG	TPM
4.50003	Adipose_Visceral_Omentum	gtex_v8	ENSG00000269335.5	IKBKG	TPM
5.53969	Adrenal_Gland	gtex_v8	ENSG00000269335.5	IKBKG	TPM
6.33777	Artery_Aorta	gtex_v8	ENSG00000269335.5	IKBKG	TPM
5.45297	Artery_Coronary	gtex_v8	ENSG00000269335.5	IKBKG	TPM
5.7595	Artery_Tibial	gtex_v8	ENSG00000269335.5	IKBKG	TPM
5.83953	Bladder	gtex_v8	ENSG00000269335.5	IKBKG	TPM
1.44542	Brain_Amygdala	gtex_v8	ENSG00000269335.5	IKBKG	TPM
1.81334	Brain_Anterior_cingulate_cortex_BA24	gtex_v8	ENSG00000269335.5	IKBKG	TPM
1.61953	Brain_Caudate_basal_ganglia	gtex_v8	ENSG00000269335.5	IKBKG	TPM
4.6995	Brain_Cerebellar_Hemisphere	gtex_v8	ENSG00000269335.5	IKBKG	TPM
5.13208	Brain_Cerebellum	gtex_v8	ENSG00000269335.5	IKBKG	TPM
2.73344	Brain_Cortex	gtex_v8	ENSG00000269335.5	IKBKG	TPM
2.85956	Brain_Frontal_Cortex_BA9	gtex_v8	ENSG00000269335.5	IKBKG	TPM
1.50318	Brain_Hippocampus	gtex_v8	ENSG00000269335.5	IKBKG	TPM
1.71539	Brain_Hypothalamus	gtex_v8	ENSG00000269335.5	IKBKG	TPM
1.74239	Brain_Nucleus_accumbens_basal_ganglia	gtex_v8	ENSG00000269335.5	IKBKG	TPM
1.37412	Brain_Putamen_basal_ganglia	gtex_v8	ENSG00000269335.5	IKBKG	TPM
2.87156	Brain_Spinal_cord_cervical_c-1	gtex_v8	ENSG00000269335.5	IKBKG	TPM
1.54583	Brain_Substantia_nigra	gtex_v8	ENSG00000269335.5	IKBKG	TPM
5.15908	Breast_Mammary_Tissue	gtex_v8	ENSG00000269335.5	IKBKG	TPM
7.43914	Cells_Cultured_fibroblasts	gtex_v8	ENSG00000269335.5	IKBKG	TPM
5.8182	Cells_EBV-transformed_lymphocytes	gtex_v8	ENSG00000269335.5	IKBKG	TPM
4.67607	Cervix_Ectocervix	gtex_v8	ENSG00000269335.5	IKBKG	TPM
5.62782	Cervix_Endocervix	gtex_v8	ENSG00000269335.5	IKBKG	TPM
4.55691	Colon_Sigmoid	gtex_v8	ENSG00000269335.5	IKBKG	TPM
4.02696	Colon_Transverse	gtex_v8	ENSG00000269335.5	IKBKG	TPM
5.23602	Esophagus_Gastroesophageal_Junction	gtex_v8	ENSG00000269335.5	IKBKG	TPM
4.59986	Esophagus_Mucosa	gtex_v8	ENSG00000269335.5	IKBKG	TPM
5.3243	Esophagus_Muscularis	gtex_v8	ENSG00000269335.5	IKBKG	TPM
5.40926	Fallopian_Tube	gtex_v8	ENSG00000269335.5	IKBKG	TPM
2.14827	Heart_Atrial_Appendage	gtex_v8	ENSG00000269335.5	IKBKG	TPM
1.49112	Heart_Left_Ventricle	gtex_v8	ENSG00000269335.5	IKBKG	TPM
2.11656	Kidney_Cortex	gtex_v8	ENSG00000269335.5	IKBKG	TPM
2.29657	Kidney_Medulla	gtex_v8	ENSG00000269335.5	IKBKG	TPM
4.04644	Liver	gtex_v8	ENSG00000269335.5	IKBKG	TPM
6.98931	Lung	gtex_v8	ENSG00000269335.5	IKBKG	TPM
4.16536	Minor_Salivary_Gland	gtex_v8	ENSG00000269335.5	IKBKG	TPM
2.12722	Muscle_Skeletal	gtex_v8	ENSG00000269335.5	IKBKG	TPM
6.17582	Nerve_Tibial	gtex_v8	ENSG00000269335.5	IKBKG	TPM
4.97506	Ovary	gtex_v8	ENSG00000269335.5	IKBKG	TPM
1.49389	Pancreas	gtex_v8	ENSG00000269335.5	IKBKG	TPM
3.98991	Pituitary	gtex_v8	ENSG00000269335.5	IKBKG	TPM
4.55463	Prostate	gtex_v8	ENSG00000269335.5	IKBKG	TPM
4.87002	Skin_Not_Sun_Exposed_Suprapubic	gtex_v8	ENSG00000269335.5	IKBKG	TPM
5.3379	Skin_Sun_Exposed_Lower_leg	gtex_v8	ENSG00000269335.5	IKBKG	TPM
5.01996	Small_Intestine_Terminal_Ileum	gtex_v8	ENSG00000269335.5	IKBKG	TPM
7.14891	Spleen	gtex_v8	ENSG00000269335.5	IKBKG	TPM
3.69358	Stomach	gtex_v8	ENSG00000269335.5	IKBKG	TPM
4.55748	Testis	gtex_v8	ENSG00000269335.5	IKBKG	TPM
6.34834	Thyroid	gtex_v8	ENSG00000269335.5	IKBKG	TPM
6.69182	Uterus	gtex_v8	ENSG00000269335.5	IKBKG	TPM
5.2221	Vagina	gtex_v8	ENSG00000269335.5	IKBKG	TPM
7.32335	Whole_Blood	gtex_v8	ENSG00000269335.5	IKBKG	TPM
