# Supplementary material for: Atlas of proteomic signatures of brain structure and its links to brain disorders
Source: Nat Commun. 2025 Jun 2;16:5092. doi: 10.1038/s41467-025-60185-7 (PMC12130460; doi:10.1038/s41467-025-60185-7)
Supplement: Supplementary file 6 — Source Data [file 41467_2025_60185_MOESM6_ESM.zip › Source Data/Fig6.xlsx]

## Sheet: Sheet1
Forward MR analysis results (protein to disease).
Exposure (Protein)	Outcome (Disorder)	IVs N	Inverse Variance Weighted
			Estimate (OR)	95% lower CI	95% upper CI	P value
BTN3A2	SCZ	63	0.20629	0.186579	0.226001	1.65335e-93
LRRC37A2	SCZ	72	-0.0450631	-0.0592217	-0.0309045	4.42708e-10
BTN2A1	SCZ	67	-0.153563	-0.202396	-0.10473	7.11607e-10
BTN2A1	BP	71	-0.155876	-0.206025	-0.105726	1.11446e-09
BTN3A2	AD	97	0.0833817	0.0561207	0.110643	2.03549e-09
BTN3A2	MDD	69	0.0657609	0.0441029	0.0874189	2.66174e-09
BTN3A2	BP	73	0.0775558	0.0448873	0.110224	3.26991e-06
BTN2A1	Anxiety	82	-0.0379904	-0.054852	-0.0211289	1.00519e-05
BTN3A2	Anxiety	55	0.0248317	0.0135835	0.0360798	1.5119e-05
ENPP6	MS	54	-0.385777	-0.571818	-0.199736	4.81797e-05
LRRC37A2	ASD	72	0.0614923	0.0314045	0.0915801	6.18136e-05
BTN2A1	AD	102	-0.0957816	-0.143528	-0.0480356	8.42804e-05
TNFRSF4	SCZ	42	-0.134404	-0.202436	-0.0663712	0.000107886
BTN3A2	ADHD	70	-0.0505872	-0.076147	-0.0250273	0.000104815
ENPP6	PD	74	-0.156586	-0.238287	-0.0748857	0.000172298
BTN2A1	ADHD	89	0.0742938	0.0354211	0.113167	0.000179703
FAM20A	BP	44	0.124771	0.0562568	0.193286	0.000357876
FAM20A	AD	50	-0.123656	-0.19668	-0.0506322	0.000903407
FKBP5	ALS	29	-0.724504	-1.19972	-0.249287	0.00280655
INHBC	ALS	64	0.279163	0.0957482	0.462577	0.00285268
HEXIM1	SCZ	23	-0.108241	-0.180664	-0.0358179	0.00339677
