# Supplementary material for: Atlas of proteomic signatures of brain structure and its links to brain disorders
Source: Nat Commun. 2025 Jun 2;16:5092. doi: 10.1038/s41467-025-60185-7 (PMC12130460; doi:10.1038/s41467-025-60185-7)
Supplement: Supplementary file 6 — Source Data [file 41467_2025_60185_MOESM6_ESM.zip › Source Data/Fig7.xlsx]

## Sheet: Sheet1
Statistics for Mediation analysis
Protein	Path_a coef	Path_a pvalue	Path_b coef	Path_b pvalue	Path_c coef	Path_c pvalue	Path_cp coef	Path_cp pvalue	Path_ab coef	Path_ab pvalue	Proportation mediated	Neuroimaging latent mediator (loading)	Neuroimaging latent mediator (Modlaity)	Psychitric latent phenotype (loading)
ENPP6	0.07	3e-06	-0.336	0.018	-0.036	0.023	-0.0125	0.512	-0.024	0.03	0.65	Right precentral (1) Left putamen (0.66)	Volume	depression (1) anxiety (0.832) mania (0.432) wellbeing (-0.843) psychotic experience (0.127) selfharm (0.481) mental distress (0.444) trauma (0.653)
ITGA11	0.046	4.15e-07	-0.148	0.019	-0.043	0.002	-0.036	0.01	-0.007	0.03	0.16	Left cuneus (1) Left postcentral (1.416) Right parsorbitalis (1.145)	Area	depression (1) anxiety (0.834) mania (0.435) wellbeing (-0.839) psychotic experience (0.129) selfharm (0.479) mental distress (0.447) trauma (0.647)
ITGB6	0.068	7.14e-06	-0.065	<0.001	-0.035	0.018	-0.031	0.038	-0.004	0.006	0.12	Left middletemporal (1)	Volume	depression (1) anxiety (0.833) mania (0.433) wellbeing (-0.844) psychotic experience (0.127) selfharm (0.481) mental distress (0.445) trauma (0.654)
LEPR	0.071	7.82e-07	-0.064	<0.001	-0.043	0.001	-0.039	0.004	-0.005	0.001	0.11	Right supramarginal (1)	Area	depression (1) anxiety (0.833) mania (0.436) wellbeing (-0.838) psychotic experience (0.130) selfharm (0.479) mental distress (0.447) trauma (0.647)
NCAM1	0.058	4.92e-05	-0.373	<0.001	-0.034	0.023	-0.012	0.427	-0.0217	<0.001	0.63	Left supramarginal (1) Right thalamus (0.8)	Volume	depression (1) anxiety (0.832) mania (0.432) wellbeing (-0.843) psychotic experience (0.127) selfharm (0.480) mental distress (0.444) trauma (0.653)
OMD	0.06	3.42e-05	-0.351	<0.001	-0.039	0.008	-0.018	0.249	-0.021	0.001	0.54	Left supramarginal (1) Right thalamus (0.74)	Volume	depression (1) anxiety (0.833) mania (0.432) wellbeing (-0.842) psychotic experience (0.127) selfharm (0.480) mental distress (0.444) trauma (0.653)
OXT	-0.083	3.81e-10	-0.076	0.028	0.059	<0.001	0.052	<0.001	0.006	0.04	0.11	Right medialorbitofrontal (1) Left middletemporal (0.63) Right parsorbitalis (0.77) Left accumbens (0.22) Right pallidum (0.26)	Volume	depression (1) anxiety (0.832) mania (0.433) wellbeing (-0.844) psychotic experience (0.126) selfharm (0.479) mental distress (0.444) trauma (0.652)
ADM	-0.029	0.013	-0.14798	<0.001	0.066	<0.001	0.062	<0.001	0.004	0.043	0.064	Left fusiform (1) Left medialorbitofrontal (0.907) Left paracentral (0.958) Left supramarginal (0.919) Left accumbens (0.365) Right caudate (0.619) Right pallidum (0.480)	Volume	depression (1) anxiety (0.831) mania (0.432) wellbeing (-0.845) psychotic experience (0.127) selfharm (0.480) mental distress (0.444) trauma (0.653)
NELL2	0.067	1.12e-07	-0.13	<0.001	-0.041	0.005	-0.033	0.0287	-0.009	0.004	0.21	Right fusiform (1) Left inferiorparietal (0.683) Right precentral (0.810) Left supramarginal (0.747)	Volume	depression (1) anxiety (0.832) mania (0.432) wellbeing (-0.842) psychotic experience (0.127) selfharm (0.480) mental distress (0.444) trauma (0.652)
PTPRZ1	0.026	1.92e-05	-0.304	0.009	-0.031	0.049	-0.023	0.151	-0.008	0.018	0.26	Right precentral (1) Right accumbens (2.080) Right pallidum (3.326) Left putamen (2.694)	Volume	depression (1) anxiety (0.832) mania (0.432) wellbeing (-0.844) psychotic experience (0.127) selfharm (0.481) mental distress (0.445) trauma (0.654)
