# Supplementary material for: Atlas of proteomic signatures of brain structure and its links to brain disorders
Source: Nat Commun. 2025 Jun 2;16:5092. doi: 10.1038/s41467-025-60185-7 (PMC12130460; doi:10.1038/s41467-025-60185-7)
Supplement: Supplementary file 6 — Source Data [file 41467_2025_60185_MOESM6_ESM.zip › Source Data/Supplementary Figures.xlsx]

## Sheet: Fig S2
The enrichment of all proteins that exhibited significant associations with brain structure in GO biological processes
Metric	-Log10P	Description
allModality_proteins_pos	1.32548	negative regulation of extracellular matrix organization
allModality_proteins_pos	1.32548	negative regulation of response to stimulus
allModality_proteins_pos	1.32548	complement activation, alternative pathway
allModality_proteins_pos	1.414	regulation of response to stimulus
allModality_proteins_pos	1.50756	regulation of response to external stimulus
allModality_proteins_pos	1.50756	extracellular matrix organization
allModality_proteins_pos	1.50756	immune response
allModality_proteins_pos	2.07919	biological adhesion
allModality_proteins_pos	2.07919	cell adhesion
allModality_proteins_pos	2.07919	inflammatory response
allModality_proteins_pos	2.07919	immune system process
allModality_proteins_neg	1.41831	alcohol metabolic process
allModality_proteins_neg	1.51064	cellular response to organonitrogen compound
allModality_proteins_neg	1.54542	cellular response to nitrogen compound
allModality_proteins_neg	1.61304	organic substance catabolic process
allModality_proteins_neg	1.69549	response to hormone
allModality_proteins_neg	1.69549	response to oxidative stress
allModality_proteins_neg	1.90137	response to nitrogen compound
allModality_proteins_neg	1.90419	response to organonitrogen compound
allModality_proteins_neg	2.87905	cellular catabolic process
allModality_proteins_neg	3.29941	catabolic process

## Sheet: Fig S3
The enrichment of proteins that exhibited significant associations with GM volume and MD in GO biological processes
GeneSet	Metric	-log10(FDR)	updown	-log10(P)
Adipose_Tissue	volume_pos	0	up	0.0602525
Adrenal_Gland	volume_pos	0	up	0.523976
Bladder	volume_pos	0	up	0.583888
Blood	volume_pos	0	up	3.12944e-05
Blood_Vessel	volume_pos	0	up	0.0236986
Brain	volume_pos	15.7687	up	17.2458
Breast	volume_pos	0	up	0.286156
Cervix_Uteri	volume_pos	0	up	0.0106142
Colon	volume_pos	0	up	1.20005
Esophagus	volume_pos	0	up	0.648615
Fallopian_Tube	volume_pos	0	up	0.173772
Heart	volume_pos	0	up	0.468567
Kidney	volume_pos	0	up	0.245789
Liver	volume_pos	0	up	0.316763
Lung	volume_pos	0	up	0.00236634
Muscle	volume_pos	0	up	0.204009
Nerve	volume_pos	0	up	0.250584
Ovary	volume_pos	0	up	0.68497
Pancreas	volume_pos	0	up	1.38219
Pituitary	volume_pos	3.46893	up	4.94605
Prostate	volume_pos	0	up	0.233209
Salivary_Gland	volume_pos	0	up	0.20398
Skin	volume_pos	0	up	0.0882016
Small_Intestine	volume_pos	0	up	0.00945092
Spleen	volume_pos	0	up	8.28366e-05
Stomach	volume_pos	0	up	0.539276
Testis	volume_pos	0	up	0.891033
Thyroid	volume_pos	0	up	0.0128609
Uterus	volume_pos	0	up	0.072623
Vagina	volume_pos	0	up	0.0107124
Adipose_Tissue	volume_neg	5.30433	up	6.78145
Adrenal_Gland	volume_neg	0	up	0.663723
Bladder	volume_neg	0.354426	up	1.83155
Blood	volume_neg	2.02274	up	3.49986
Blood_Vessel	volume_neg	0	up	0.52951
Brain	volume_neg	0	up	0.00270533
Breast	volume_neg	3.21883	up	4.69595
Cervix_Uteri	volume_neg	0	up	0.169442
Colon	volume_neg	0.666762	up	2.14388
Esophagus	volume_neg	0	up	0.0411854
Fallopian_Tube	volume_neg	0	up	1.11581
Heart	volume_neg	0.889778	up	2.3669
Kidney	volume_neg	1.02468	up	2.5018
Liver	volume_neg	0.88354	up	2.36066
Lung	volume_neg	4.73256	up	6.20969
Muscle	volume_neg	0	up	0.240275
Nerve	volume_neg	0	up	0.0664292
Ovary	volume_neg	0	up	0.00766858
Pancreas	volume_neg	0	up	0.512236
Pituitary	volume_neg	0	up	0.0112136
Prostate	volume_neg	0	up	1.20058
Salivary_Gland	volume_neg	0	up	1.19865
Skin	volume_neg	0	up	0.197131
Small_Intestine	volume_neg	2.0029	up	3.48002
Spleen	volume_neg	1.97509	up	3.45221
Stomach	volume_neg	0	up	0.948918
Testis	volume_neg	0	up	0.00351321
Thyroid	volume_neg	0	up	0.226824
Uterus	volume_neg	0	up	0.0691549
Vagina	volume_neg	0	up	0.755899
Adipose_Tissue	MD_pos	0	up	0.0219516
Adrenal_Gland	MD_pos	0	up	0.0209274
Bladder	MD_pos	0	up	0.061519
Blood	MD_pos	0	up	1.43604
Blood_Vessel	MD_pos	0	up	0.210285
Brain	MD_pos	0	up	0.000926165
Breast	MD_pos	0	up	0.0193016
Cervix_Uteri	MD_pos	0	up	0.0888424
Colon	MD_pos	0	up	0.00275057
Esophagus	MD_pos	0	up	0.00123697
Fallopian_Tube	MD_pos	0	up	0.172522
Heart	MD_pos	0	up	0.207741
Kidney	MD_pos	0	up	0.0631345
Liver	MD_pos	0	up	0.162316
Lung	MD_pos	0	up	0.596798
Muscle	MD_pos	0	up	0.146006
Nerve	MD_pos	0	up	0.256336
Ovary	MD_pos	0	up	0.151696
Pancreas	MD_pos	0	up	0.0181173
Pituitary	MD_pos	0	up	0.00057534
Prostate	MD_pos	0	up	0.00226685
Salivary_Gland	MD_pos	0	up	0.0150324
Skin	MD_pos	0	up	0.00034747
Small_Intestine	MD_pos	0	up	0.235308
Spleen	MD_pos	0	up	0.576449
Stomach	MD_pos	0	up	0.0195958
Testis	MD_pos	0	up	0.127014
Thyroid	MD_pos	0	up	0.0223401
Uterus	MD_pos	0	up	0.367348
Vagina	MD_pos	0	up	0.00282083
Adipose_Tissue	MD_neg	12.2081	up	13.6852
Adrenal_Gland	MD_neg	0	up	0.862235
Bladder	MD_neg	0	up	0.855751
Blood	MD_neg	0	up	0.0187905
Blood_Vessel	MD_neg	0.776253	up	2.25337
Brain	MD_neg	0	up	1.21257
Breast	MD_neg	8.40663	up	9.88375
Cervix_Uteri	MD_neg	0	up	1.25385
Colon	MD_neg	0.191082	up	1.6682
Esophagus	MD_neg	0	up	0.9858
Fallopian_Tube	MD_neg	0.48295	up	1.96007
Heart	MD_neg	0	up	0.086488
Kidney	MD_neg	1.40744	up	2.88457
Liver	MD_neg	1.17374	up	2.65086
Lung	MD_neg	0	up	0.654652
Muscle	MD_neg	0	up	0.0622707
Nerve	MD_neg	2.29192	up	3.76904
Ovary	MD_neg	0	up	1.06207
Pancreas	MD_neg	0	up	0.0327537
Pituitary	MD_neg	0	up	0.00957219
Prostate	MD_neg	0.41045	up	1.88757
Salivary_Gland	MD_neg	1.06616	up	2.54329
Skin	MD_neg	0.0716515	up	1.54877
Small_Intestine	MD_neg	0	up	0.462804
Spleen	MD_neg	0	up	0.0940465
Stomach	MD_neg	0	up	0.255721
Testis	MD_neg	0	up	0.0115496
Thyroid	MD_neg	1.11767	up	2.59479
Uterus	MD_neg	0.428018	up	1.90514
Vagina	MD_neg	1.55847	up	3.03559
Adipose_Tissue	volume_pos	0.792335	down	2.26946
Adrenal_Gland	volume_pos	0	down	0.275655
Bladder	volume_pos	0	down	0.844355
Blood	volume_pos	0	down	0.0305003
Blood_Vessel	volume_pos	0	down	0.811668
Brain	volume_pos	0	down	1.88926e-05
Breast	volume_pos	0	down	1.04513
Cervix_Uteri	volume_pos	0	down	0
Colon	volume_pos	0.841045	down	2.31817
Esophagus	volume_pos	0.385222	down	1.86234
Fallopian_Tube	volume_pos	0	down	0
Heart	volume_pos	0	down	9.76419e-07
Kidney	volume_pos	0	down	0.190519
Liver	volume_pos	0	down	8.00633e-07
Lung	volume_pos	3.15826	down	4.63538
Muscle	volume_pos	0	down	0.000334972
Nerve	volume_pos	0	down	0.868098
Ovary	volume_pos	0	down	0.0229679
Pancreas	volume_pos	0	down	1.47619e-07
Pituitary	volume_pos	0	down	0.0286453
Prostate	volume_pos	0	down	0.550145
Salivary_Gland	volume_pos	0	down	0.340748
Skin	volume_pos	0	down	0.884579
Small_Intestine	volume_pos	1.36531	down	2.84243
Spleen	volume_pos	1.06842	down	2.54554
Stomach	volume_pos	0	down	0.105228
Testis	volume_pos	0	down	0.220928
Thyroid	volume_pos	0.697747	down	2.17487
Uterus	volume_pos	0	down	0.421816
Vagina	volume_pos	2.42408	down	3.9012
Adipose_Tissue	volume_neg	0	down	0.049599
Adrenal_Gland	volume_neg	0	down	0.551896
Bladder	volume_neg	0	down	0.773831
Blood	volume_neg	0	down	0.0117772
Blood_Vessel	volume_neg	0	down	0.360161
Brain	volume_neg	0	down	0.0900768
Breast	volume_neg	0	down	0.488319
Cervix_Uteri	volume_neg	0	down	0
Colon	volume_neg	0	down	0.648406
Esophagus	volume_neg	0.63329	down	2.11041
Fallopian_Tube	volume_neg	0	down	0
Heart	volume_neg	0	down	0.0022702
Kidney	volume_neg	0	down	0.82238
Liver	volume_neg	0	down	0.00547329
Lung	volume_neg	0	down	0.104826
Muscle	volume_neg	0	down	0.194193
Nerve	volume_neg	0.155369	down	1.63249
Ovary	volume_neg	0	down	1.32003
Pancreas	volume_neg	0	down	0.0103591
Pituitary	volume_neg	1.90376	down	3.38088
Prostate	volume_neg	0.277393	down	1.75451
Salivary_Gland	volume_neg	0	down	0.228919
Skin	volume_neg	0	down	0.400752
Small_Intestine	volume_neg	0	down	1.2688
Spleen	volume_neg	0	down	0.551662
Stomach	volume_neg	0	down	0.104862
Testis	volume_neg	0.227203	down	1.70432
Thyroid	volume_neg	0	down	0.882825
Uterus	volume_neg	0	down	0.928078
Vagina	volume_neg	0	down	1.26018
Adipose_Tissue	MD_pos	0	down	0.000459514
Adrenal_Gland	MD_pos	0	down	0.463459
Bladder	MD_pos	0	down	0.0953063
Blood	MD_pos	0	down	1.13836
Blood_Vessel	MD_pos	0	down	0.0580025
Brain	MD_pos	2.65955	down	4.13667
Breast	MD_pos	0	down	0.0183969
Cervix_Uteri	MD_pos	0	down	0
Colon	MD_pos	0	down	0.0949248
Esophagus	MD_pos	0	down	0.144442
Fallopian_Tube	MD_pos	0	down	0
Heart	MD_pos	5.39425	down	6.87137
Kidney	MD_pos	0.310686	down	1.78781
Liver	MD_pos	5.50017	down	6.97729
Lung	MD_pos	0	down	5.64311e-05
Muscle	MD_pos	0	down	0.629967
Nerve	MD_pos	0	down	0.0142728
Ovary	MD_pos	0	down	0.221937
Pancreas	MD_pos	5.07568	down	6.5528
Pituitary	MD_pos	0	down	0.194511
Prostate	MD_pos	0	down	0.0128609
Salivary_Gland	MD_pos	0	down	0.119306
Skin	MD_pos	0	down	0.21077
Small_Intestine	MD_pos	0	down	0.0732134
Spleen	MD_pos	0	down	0.0129178
Stomach	MD_pos	0	down	0.185534
Testis	MD_pos	0	down	0.0827717
Thyroid	MD_pos	0	down	0.0210445
Uterus	MD_pos	0	down	0.179663
Vagina	MD_pos	0	down	0.0439156
Adipose_Tissue	MD_neg	0	down	0.198475
Adrenal_Gland	MD_neg	0.876396	down	2.35352
Bladder	MD_neg	0	down	0.24196
Blood	MD_neg	0	down	0.00400863
Blood_Vessel	MD_neg	0	down	1.39388
Brain	MD_neg	0	down	0.559504
Breast	MD_neg	0	down	0.0530016
Cervix_Uteri	MD_neg	0	down	0
Colon	MD_neg	0	down	0.454728
Esophagus	MD_neg	0	down	0.920732
Fallopian_Tube	MD_neg	0	down	0
Heart	MD_neg	0	down	0.019354
Kidney	MD_neg	0	down	0.362779
Liver	MD_neg	0	down	0.0101117
Lung	MD_neg	0	down	1.25631
Muscle	MD_neg	0	down	0.321974
Nerve	MD_neg	0	down	0.43154
Ovary	MD_neg	0	down	1.40251
Pancreas	MD_neg	0	down	0.0512815
Pituitary	MD_neg	1.54134	down	3.01847
Prostate	MD_neg	0.801945	down	2.27907
Salivary_Gland	MD_neg	0	down	0.558373
Skin	MD_neg	0	down	0.334255
Small_Intestine	MD_neg	0.309443	down	1.78656
Spleen	MD_neg	0.478955	down	1.95608
Stomach	MD_neg	0	down	1.28291
Testis	MD_neg	2.61972	down	4.09684
Thyroid	MD_neg	0	down	0.543648
Uterus	MD_neg	0	down	0.682526
Vagina	MD_neg	0	down	1.41996
Adipose_Tissue	volume_pos	0	twoside	0.772369
Adrenal_Gland	volume_pos	0	twoside	0.42454
Bladder	volume_pos	0	twoside	0.874633
Blood	volume_pos	0	twoside	3.97402e-05
Blood_Vessel	volume_pos	0	twoside	0.179218
Brain	volume_pos	1.5085	twoside	2.98563
Breast	volume_pos	0	twoside	0.732206
Cervix_Uteri	volume_pos	0	twoside	0.00865829
Colon	volume_pos	1.66529	twoside	3.14241
Esophagus	volume_pos	0.621328	twoside	2.09845
Fallopian_Tube	volume_pos	0	twoside	0.173772
Heart	volume_pos	0	twoside	3.41787e-06
Kidney	volume_pos	0	twoside	0.188736
Liver	volume_pos	0	twoside	3.81026e-06
Lung	volume_pos	0	twoside	0.317981
Muscle	volume_pos	0	twoside	0.000355854
Nerve	volume_pos	0	twoside	0.529073
Ovary	volume_pos	0	twoside	0.169758
Pancreas	volume_pos	0	twoside	1.25375e-05
Pituitary	volume_pos	0.443381	twoside	1.9205
Prostate	volume_pos	0	twoside	0.40094
Salivary_Gland	volume_pos	0	twoside	0.270367
Skin	volume_pos	0	twoside	0.408596
Small_Intestine	volume_pos	0	twoside	0.469169
Spleen	volume_pos	0	twoside	0.115795
Stomach	volume_pos	0	twoside	0.209698
Testis	volume_pos	0	twoside	0.654452
Thyroid	volume_pos	0	twoside	0.361875
Uterus	volume_pos	0	twoside	0.131714
Vagina	volume_pos	0	twoside	0.657297
Adipose_Tissue	volume_neg	2.66894	twoside	4.14606
Adrenal_Gland	volume_neg	0	twoside	0.83549
Bladder	volume_neg	0.717089	twoside	2.19421
Blood	volume_neg	0	twoside	0.732615
Blood_Vessel	volume_neg	0	twoside	0.567516
Brain	volume_neg	0	twoside	0.0045888
Breast	volume_neg	2.86851	twoside	4.34563
Cervix_Uteri	volume_neg	0	twoside	0.149001
Colon	volume_neg	0.693167	twoside	2.17029
Esophagus	volume_neg	0	twoside	1.01382
Fallopian_Tube	volume_neg	0	twoside	1.11581
Heart	volume_neg	0	twoside	0.0327287
Kidney	volume_neg	0.965224	twoside	2.44235
Liver	volume_neg	0	twoside	0.182895
Lung	volume_neg	3.71475	twoside	5.19188
Muscle	volume_neg	0	twoside	0.189198
Nerve	volume_neg	0	twoside	0.394415
Ovary	volume_neg	0	twoside	0.231474
Pancreas	volume_neg	0	twoside	0.0198797
Pituitary	volume_neg	0	twoside	1.21177
Prostate	volume_neg	0.980647	twoside	2.45777
Salivary_Gland	volume_neg	0	twoside	0.868972
Skin	volume_neg	0	twoside	0.301208
Small_Intestine	volume_neg	3.11383	twoside	4.59095
Spleen	volume_neg	2.07927	twoside	3.55639
Stomach	volume_neg	0	twoside	0.336645
Testis	volume_neg	0	twoside	0.305979
Thyroid	volume_neg	0	twoside	0.555535
Uterus	volume_neg	0	twoside	0.263327
Vagina	volume_neg	0	twoside	1.45263
Adipose_Tissue	MD_pos	0	twoside	0.000183547
Adrenal_Gland	MD_pos	0	twoside	0.145052
Bladder	MD_pos	0	twoside	0.0467231
Blood	MD_pos	0.926771	twoside	2.40389
Blood_Vessel	MD_pos	0	twoside	0.0726518
Brain	MD_pos	0.0415484	twoside	1.51867
Breast	MD_pos	0	twoside	0.00300497
Cervix_Uteri	MD_pos	0	twoside	0.0674413
Colon	MD_pos	0	twoside	0.00373578
Esophagus	MD_pos	0	twoside	0.0058745
Fallopian_Tube	MD_pos	0	twoside	0.172522
Heart	MD_pos	5.2114	twoside	6.68853
Kidney	MD_pos	0	twoside	1.08928
Liver	MD_pos	4.70814	twoside	6.18527
Lung	MD_pos	0	twoside	0.0792428
Muscle	MD_pos	0	twoside	0.508962
Nerve	MD_pos	0	twoside	0.0695827
Ovary	MD_pos	0	twoside	0.144387
Pancreas	MD_pos	3.65075	twoside	5.12787
Pituitary	MD_pos	0	twoside	0.00334985
Prostate	MD_pos	0	twoside	0.000235477
Salivary_Gland	MD_pos	0	twoside	0.0139403
Skin	MD_pos	0	twoside	0.00232886
Small_Intestine	MD_pos	0	twoside	0.111836
Spleen	MD_pos	0	twoside	0.118396
Stomach	MD_pos	0	twoside	0.0485883
Testis	MD_pos	0	twoside	0.0446232
Thyroid	MD_pos	0	twoside	0.00326699
Uterus	MD_pos	0	twoside	0.286908
Vagina	MD_pos	0	twoside	0.000925706
Adipose_Tissue	MD_neg	8.9472	twoside	10.4243
Adrenal_Gland	MD_neg	1.48931	twoside	2.96643
Bladder	MD_neg	0	twoside	0.836358
Blood	MD_neg	0	twoside	0.000233942
Blood_Vessel	MD_neg	1.97667	twoside	3.45379
Brain	MD_neg	0	twoside	1.30693
Breast	MD_neg	5.04147	twoside	6.51859
Cervix_Uteri	MD_neg	0	twoside	1.15605
Colon	MD_neg	0.0237913	twoside	1.50091
Esophagus	MD_neg	0.0426203	twoside	1.51974
Fallopian_Tube	MD_neg	0.48295	twoside	1.96007
Heart	MD_neg	0	twoside	0.0115351
Kidney	MD_neg	0.228834	twoside	1.70595
Liver	MD_neg	0	twoside	0.284019
Lung	MD_neg	0	twoside	1.25319
Muscle	MD_neg	0	twoside	0.191456
Nerve	MD_neg	2.25051	twoside	3.72763
Ovary	MD_neg	0.706419	twoside	2.18354
Pancreas	MD_neg	0	twoside	0.0168085
Pituitary	MD_neg	0	twoside	0.977824
Prostate	MD_neg	2.26543	twoside	3.74255
Salivary_Gland	MD_neg	0.934562	twoside	2.41168
Skin	MD_neg	0	twoside	1.28001
Small_Intestine	MD_neg	0	twoside	1.41215
Spleen	MD_neg	0	twoside	0.792422
Stomach	MD_neg	0	twoside	1.12302
Testis	MD_neg	0.0508076	twoside	1.52793
Thyroid	MD_neg	1.23289	twoside	2.71001
Uterus	MD_neg	0.776765	twoside	2.25389
Vagina	MD_neg	2.70343	twoside	4.18056

## Sheet: Fig S4
The enrichment of proteins that exhibited significant associations with GM area and thickness in GO biological processes
GeneSet	Metric	-log10(FDR)	updown	-log10(P)
Adipose_Tissue	area_pos	0	up	0.0146765
Adrenal_Gland	area_pos	0	up	0.781547
Bladder	area_pos	0	up	0.137995
Blood	area_pos	0	up	0.000946789
Blood_Vessel	area_pos	0	up	0.0583454
Brain	area_pos	6.74305	up	8.22017
Breast	area_pos	0	up	0.120722
Cervix_Uteri	area_pos	0	up	0.122581
Colon	area_pos	0	up	0.108142
Esophagus	area_pos	0	up	0.250101
Fallopian_Tube	area_pos	0	up	0.0121218
Heart	area_pos	0	up	0.469287
Kidney	area_pos	0	up	1.22282
Liver	area_pos	0	up	1.11045
Lung	area_pos	0	up	0.00456531
Muscle	area_pos	0	up	0.818861
Nerve	area_pos	0	up	0.145838
Ovary	area_pos	0	up	0.158231
Pancreas	area_pos	0	up	0.818861
Pituitary	area_pos	1.04465	up	2.52177
Prostate	area_pos	0	up	0.504676
Salivary_Gland	area_pos	0	up	0.684898
Skin	area_pos	0	up	0.193323
Small_Intestine	area_pos	0	up	0.238044
Spleen	area_pos	0	up	0.00507974
Stomach	area_pos	0	up	0.801378
Testis	area_pos	0	up	0.327163
Thyroid	area_pos	0	up	0.285298
Uterus	area_pos	0	up	0.123308
Vagina	area_pos	0	up	0.371019
Adipose_Tissue	area_neg	2.23999	up	3.71711
Adrenal_Gland	area_neg	0	up	0.300562
Bladder	area_neg	0	up	1.23274
Blood	area_neg	0	up	1.47336
Blood_Vessel	area_neg	1.48134	up	2.95846
Brain	area_neg	0	up	0.0023623
Breast	area_neg	3.18121	up	4.65833
Cervix_Uteri	area_neg	0	up	0.0419312
Colon	area_neg	0	up	1.33634
Esophagus	area_neg	0	up	0.591321
Fallopian_Tube	area_neg	0	up	0.488824
Heart	area_neg	0	up	0.0761644
Kidney	area_neg	0.740621	up	2.21774
Liver	area_neg	3.76004	up	5.23716
Lung	area_neg	0.275158	up	1.75228
Muscle	area_neg	0	up	0.0785412
Nerve	area_neg	0	up	0.872198
Ovary	area_neg	0	up	0.0924055
Pancreas	area_neg	0	up	0.163058
Pituitary	area_neg	0	up	0.0832002
Prostate	area_neg	0	up	0.109021
Salivary_Gland	area_neg	0	up	0.26182
Skin	area_neg	0	up	0.787733
Small_Intestine	area_neg	0	up	0.793687
Spleen	area_neg	0	up	1.18491
Stomach	area_neg	0	up	0.65245
Testis	area_neg	0	up	0.0379834
Thyroid	area_neg	0	up	0.116472
Uterus	area_neg	0	up	0.101227
Vagina	area_neg	0	up	0.342746
Adipose_Tissue	thick_pos	1.59514	up	3.07226
Adrenal_Gland	thick_pos	0	up	0.813127
Bladder	thick_pos	0	up	1.04087
Blood	thick_pos	0	up	0.0536286
Blood_Vessel	thick_pos	0	up	0.272616
Brain	thick_pos	0	up	0.700445
Breast	thick_pos	2.11846	up	3.59558
Cervix_Uteri	thick_pos	0	up	0.272396
Colon	thick_pos	0	up	0.245617
Esophagus	thick_pos	0	up	0.357514
Fallopian_Tube	thick_pos	0	up	0.958746
Heart	thick_pos	0	up	0.0895087
Kidney	thick_pos	0.3394	up	1.81652
Liver	thick_pos	7.09712	up	8.57424
Lung	thick_pos	0	up	0.0321542
Muscle	thick_pos	0	up	1.2022
Nerve	thick_pos	0	up	0.592879
Ovary	thick_pos	0	up	0.789217
Pancreas	thick_pos	0	up	0.058005
Pituitary	thick_pos	0	up	0.495063
Prostate	thick_pos	0	up	0.307373
Salivary_Gland	thick_pos	0	up	0.388897
Skin	thick_pos	0	up	0.451129
Small_Intestine	thick_pos	0	up	0.0996855
Spleen	thick_pos	0	up	0.0184087
Stomach	thick_pos	0	up	0.137415
Testis	thick_pos	0	up	0.217175
Thyroid	thick_pos	0	up	0.26455
Uterus	thick_pos	0	up	0.275944
Vagina	thick_pos	0	up	0.260969
Adipose_Tissue	thick_neg	3.18523	up	4.66235
Adrenal_Gland	thick_neg	0	up	0.912518
Bladder	thick_neg	0.550312	up	2.02743
Blood	thick_neg	0	up	1.36195
Blood_Vessel	thick_neg	0	up	1.12488
Brain	thick_neg	0	up	0.020763
Breast	thick_neg	2.2031	up	3.68022
Cervix_Uteri	thick_neg	0	up	0.68246
Colon	thick_neg	0	up	0.141057
Esophagus	thick_neg	0	up	0.309049
Fallopian_Tube	thick_neg	0	up	1.37294
Heart	thick_neg	0	up	0.025577
Kidney	thick_neg	0	up	0.85167
Liver	thick_neg	2.45376	up	3.93088
Lung	thick_neg	1.57479	up	3.05191
Muscle	thick_neg	0	up	0.0161495
Nerve	thick_neg	0	up	0.511966
Ovary	thick_neg	0	up	0.314157
Pancreas	thick_neg	0	up	0.427711
Pituitary	thick_neg	0	up	0.0201076
Prostate	thick_neg	0	up	0.627622
Salivary_Gland	thick_neg	0	up	0.221241
Skin	thick_neg	0.0568663	up	1.53399
Small_Intestine	thick_neg	0	up	1.11725
Spleen	thick_neg	0	up	0.908923
Stomach	thick_neg	0	up	0.279414
Testis	thick_neg	0	up	0.00020096
Thyroid	thick_neg	0	up	0.515635
Uterus	thick_neg	0	up	0.122947
Vagina	thick_neg	0	up	0.808745
Adipose_Tissue	area_pos	0	down	0.513588
Adrenal_Gland	area_pos	0	down	0.237475
Bladder	area_pos	0	down	0.245921
Blood	area_pos	0	down	0.0876861
Blood_Vessel	area_pos	0	down	0.321906
Brain	area_pos	0	down	0.0401576
Breast	area_pos	0	down	0.33534
Cervix_Uteri	area_pos	0	down	0
Colon	area_pos	0.108762	down	1.58588
Esophagus	area_pos	0.344871	down	1.82199
Fallopian_Tube	area_pos	0	down	0
Heart	area_pos	0	down	0.00058595
Kidney	area_pos	0	down	0.042499
Liver	area_pos	0	down	6.93384e-06
Lung	area_pos	0	down	1.26978
Muscle	area_pos	0	down	0.0550699
Nerve	area_pos	0	down	1.02277
Ovary	area_pos	0	down	0.080431
Pancreas	area_pos	0	down	0.00186087
Pituitary	area_pos	0	down	0.00722572
Prostate	area_pos	0	down	0.129101
Salivary_Gland	area_pos	0	down	0.0240002
Skin	area_pos	0	down	1.23321
Small_Intestine	area_pos	0.0312974	down	1.50842
Spleen	area_pos	0	down	1.37218
Stomach	area_pos	0	down	0.643097
Testis	area_pos	0	down	0.687561
Thyroid	area_pos	0	down	1.00823
Uterus	area_pos	0	down	0.997804
Vagina	area_pos	2.48784	down	3.96497
Adipose_Tissue	area_neg	0	down	0.384063
Adrenal_Gland	area_neg	0	down	0.682068
Bladder	area_neg	0	down	0.222496
Blood	area_neg	0	down	0.0127716
Blood_Vessel	area_neg	0	down	0.442666
Brain	area_neg	0	down	0.28854
Breast	area_neg	0	down	1.0688
Cervix_Uteri	area_neg	0	down	0
Colon	area_neg	0	down	1.28612
Esophagus	area_neg	0	down	0.623609
Fallopian_Tube	area_neg	0	down	0
Heart	area_neg	0	down	0.0054583
Kidney	area_neg	0.192678	down	1.6698
Liver	area_neg	0	down	0.0632393
Lung	area_neg	0	down	0.375941
Muscle	area_neg	0	down	0.389784
Nerve	area_neg	0.282944	down	1.76007
Ovary	area_neg	0.79433	down	2.27145
Pancreas	area_neg	0	down	0.172865
Pituitary	area_neg	1.33254	down	2.80966
Prostate	area_neg	1.20215	down	2.67927
Salivary_Gland	area_neg	0	down	0.177554
Skin	area_neg	0	down	0.167837
Small_Intestine	area_neg	0.780259	down	2.25738
Spleen	area_neg	0	down	0.19668
Stomach	area_neg	0	down	0.703138
Testis	area_neg	1.27802	down	2.75514
Thyroid	area_neg	0	down	1.02547
Uterus	area_neg	2.23614	down	3.71326
Vagina	area_neg	0	down	1.33468
Adipose_Tissue	thick_pos	0	down	0.725018
Adrenal_Gland	thick_pos	0	down	0.801288
Bladder	thick_pos	1.82456	down	3.30169
Blood	thick_pos	0	down	0.256089
Blood_Vessel	thick_pos	1.29493	down	2.77206
Brain	thick_pos	0	down	0.802357
Breast	thick_pos	0	down	0.262824
Cervix_Uteri	thick_pos	0	down	1.22
Colon	thick_pos	0	down	0.604258
Esophagus	thick_pos	1.43172	down	2.90884
Fallopian_Tube	thick_pos	0	down	0
Heart	thick_pos	0	down	0.0411494
Kidney	thick_pos	0	down	0.340385
Liver	thick_pos	0	down	0.00113333
Lung	thick_pos	0	down	1.21993
Muscle	thick_pos	0	down	0.0187209
Nerve	thick_pos	0.446817	down	1.92394
Ovary	thick_pos	0	down	0.465426
Pancreas	thick_pos	0	down	0.0153661
Pituitary	thick_pos	0.0840225	down	1.56114
Prostate	thick_pos	0.919166	down	2.39629
Salivary_Gland	thick_pos	0	down	0.491387
Skin	thick_pos	0	down	0.756844
Small_Intestine	thick_pos	0	down	1.24066
Spleen	thick_pos	0	down	1.18697
Stomach	thick_pos	0	down	0.57599
Testis	thick_pos	0	down	0.774436
Thyroid	thick_pos	0	down	1.43991
Uterus	thick_pos	0	down	0.918946
Vagina	thick_pos	0.791945	down	2.26907
Adipose_Tissue	thick_neg	0	down	0.444018
Adrenal_Gland	thick_neg	0	down	0.251325
Bladder	thick_neg	0	down	0
Blood	thick_neg	0	down	0.0501778
Blood_Vessel	thick_neg	0	down	0.409018
Brain	thick_neg	0.0675173	down	1.54464
Breast	thick_neg	0	down	0.0631594
Cervix_Uteri	thick_neg	0	down	0
Colon	thick_neg	0	down	0.383227
Esophagus	thick_neg	0	down	0.81886
Fallopian_Tube	thick_neg	0	down	0
Heart	thick_neg	0	down	0.0025062
Kidney	thick_neg	0	down	0.223752
Liver	thick_neg	0	down	0.00207157
Lung	thick_neg	0	down	0.203905
Muscle	thick_neg	0	down	0.349897
Nerve	thick_neg	0	down	0.623037
Ovary	thick_neg	0	down	1.06295
Pancreas	thick_neg	0	down	0.133623
Pituitary	thick_neg	0	down	0.794081
Prostate	thick_neg	0	down	0.454194
Salivary_Gland	thick_neg	0	down	0.845598
Skin	thick_neg	0	down	0.164255
Small_Intestine	thick_neg	0	down	0.400737
Spleen	thick_neg	0	down	0.882164
Stomach	thick_neg	0	down	0.19808
Testis	thick_neg	3.23311	down	4.71023
Thyroid	thick_neg	0	down	0.131151
Uterus	thick_neg	0	down	0.16646
Vagina	thick_neg	0	down	0.147117
Adipose_Tissue	area_pos	0	twoside	0.0690632
Adrenal_Gland	area_pos	0	twoside	0.512861
Bladder	area_pos	0	twoside	0.162145
Blood	area_pos	0	twoside	0.00213625
Blood_Vessel	area_pos	0	twoside	0.108127
Brain	area_pos	1.60112	twoside	3.07824
Breast	area_pos	0	twoside	0.175435
Cervix_Uteri	area_pos	0	twoside	0.11062
Colon	area_pos	0	twoside	0.876608
Esophagus	area_pos	0	twoside	1.46536
Fallopian_Tube	area_pos	0	twoside	0.0121218
Heart	area_pos	0	twoside	0.00131997
Kidney	area_pos	0	twoside	0.253423
Liver	area_pos	0	twoside	0.00078882
Lung	area_pos	0	twoside	0.055267
Muscle	area_pos	0	twoside	0.142988
Nerve	area_pos	0	twoside	0.424647
Ovary	area_pos	0	twoside	0.0705973
Pancreas	area_pos	0	twoside	0.00865464
Pituitary	area_pos	0	twoside	0.593028
Prostate	area_pos	0	twoside	0.344784
Salivary_Gland	area_pos	0	twoside	0.191848
Skin	area_pos	0	twoside	0.837915
Small_Intestine	area_pos	0	twoside	0.891769
Spleen	area_pos	0	twoside	0.160719
Stomach	area_pos	0	twoside	1.03567
Testis	area_pos	0	twoside	0.699155
Thyroid	area_pos	0	twoside	0.727735
Uterus	area_pos	0	twoside	0.413228
Vagina	area_pos	0.835674	twoside	2.3128
Adipose_Tissue	area_neg	1.85385	twoside	3.33097
Adrenal_Gland	area_neg	0	twoside	0.676101
Bladder	area_neg	0	twoside	1.19643
Blood	area_neg	0	twoside	0.218421
Blood_Vessel	area_neg	1.21484	twoside	2.69196
Brain	area_neg	0	twoside	0.031849
Breast	area_neg	3.93182	twoside	5.40894
Cervix_Uteri	area_neg	0	twoside	0.0367158
Colon	area_neg	0.811369	twoside	2.28849
Esophagus	area_neg	0	twoside	0.872253
Fallopian_Tube	area_neg	0	twoside	0.488824
Heart	area_neg	0	twoside	0.00303492
Kidney	area_neg	2.14054	twoside	3.61766
Liver	area_neg	0.190795	twoside	1.66792
Lung	area_neg	0.351189	twoside	1.82831
Muscle	area_neg	0	twoside	0.264
Nerve	area_neg	0.488853	twoside	1.96597
Ovary	area_neg	0	twoside	1.12902
Pancreas	area_neg	0	twoside	0.141885
Pituitary	area_neg	0.0921697	twoside	1.56929
Prostate	area_neg	0	twoside	1.12133
Salivary_Gland	area_neg	0	twoside	0.204573
Skin	area_neg	0	twoside	0.507489
Small_Intestine	area_neg	0.835	twoside	2.31212
Spleen	area_neg	0	twoside	0.909395
Stomach	area_neg	0	twoside	0.992687
Testis	area_neg	0	twoside	1.26264
Thyroid	area_neg	0	twoside	0.431818
Uterus	area_neg	0	twoside	1.39475
Vagina	area_neg	0	twoside	0.925747
Adipose_Tissue	thick_pos	1.89389	twoside	3.37101
Adrenal_Gland	thick_pos	0	twoside	1.23871
Bladder	thick_pos	0.999852	twoside	2.47697
Blood	thick_pos	0	twoside	0.0896502
Blood_Vessel	thick_pos	0.395296	twoside	1.87242
Brain	thick_pos	0	twoside	1.2337
Breast	thick_pos	1.42923	twoside	2.90635
Cervix_Uteri	thick_pos	0	twoside	0.410088
Colon	thick_pos	0	twoside	0.494917
Esophagus	thick_pos	1.01082	twoside	2.48794
Fallopian_Tube	thick_pos	0	twoside	0.958746
Heart	thick_pos	0	twoside	0.0267073
Kidney	thick_pos	0	twoside	1.15518
Liver	thick_pos	0	twoside	1.07613
Lung	thick_pos	0	twoside	0.159813
Muscle	thick_pos	0	twoside	0.0905473
Nerve	thick_pos	0.111264	twoside	1.58838
Ovary	thick_pos	0	twoside	0.903611
Pancreas	thick_pos	0	twoside	0.00548907
Pituitary	thick_pos	0.154737	twoside	1.63186
Prostate	thick_pos	0	twoside	1.47329
Salivary_Gland	thick_pos	0	twoside	0.552656
Skin	thick_pos	0	twoside	0.85011
Small_Intestine	thick_pos	0	twoside	0.452599
Spleen	thick_pos	0	twoside	0.209798
Stomach	thick_pos	0	twoside	0.412488
Testis	thick_pos	0	twoside	0.599505
Thyroid	thick_pos	0	twoside	0.900395
Uterus	thick_pos	0	twoside	0.622916
Vagina	thick_pos	0	twoside	1.16896
Adipose_Tissue	thick_neg	2.82875	twoside	4.30587
Adrenal_Gland	thick_neg	0	twoside	0.599963
Bladder	thick_neg	0.139581	twoside	1.6167
Blood	thick_neg	0	twoside	0.389504
Blood_Vessel	thick_neg	0	twoside	1.13754
Brain	thick_neg	0	twoside	0.725384
Breast	thick_neg	0.882835	twoside	2.35996
Cervix_Uteri	thick_neg	0	twoside	0.640977
Colon	thick_neg	0	twoside	0.249713
Esophagus	thick_neg	0	twoside	0.773067
Fallopian_Tube	thick_neg	0	twoside	1.37294
Heart	thick_neg	0	twoside	0.00086241
Kidney	thick_neg	0	twoside	0.511666
Liver	thick_neg	0	twoside	0.347249
Lung	thick_neg	1.29112	twoside	2.76825
Muscle	thick_neg	0	twoside	0.1615
Nerve	thick_neg	0	twoside	0.754306
Ovary	thick_neg	0	twoside	0.913018
Pancreas	thick_neg	0	twoside	0.180484
Pituitary	thick_neg	0	twoside	0.217106
Prostate	thick_neg	0	twoside	0.757166
Salivary_Gland	thick_neg	0	twoside	0.61778
Skin	thick_neg	0	twoside	0.961894
Small_Intestine	thick_neg	0	twoside	1.16992
Spleen	thick_neg	0.0440127	twoside	1.52113
Stomach	thick_neg	0	twoside	0.221902
Testis	thick_neg	0	twoside	1.1007
Thyroid	thick_neg	0	twoside	0.351413
Uterus	thick_neg	0	twoside	0.103893
Vagina	thick_neg	0	twoside	0.61761

## Sheet: Fig S5
Forward MR analysis results (protein to neuroimaing metrics) at a strict clumping threshold (5e-8)
Exposure (protein)	Outcome (IDP)	Measure	IVs N	Inverse Variance Weighted
				Estimate (Beta)	95% lower CI	95% upper CI	P value	FDR q value
ENPP6	Lput	Volume	29	0.0725802	0.0420797	0.103081	3.09982e-06	0.001932
ITGB6	L_middletemporal	Volume	29	0.0779348	0.0404532	0.115416	4.59357e-05	0.016359
RGMB	R_middletemporal	Volume	11	0.103244	0.0532181	0.153269	5.23033e-05	0.016614
MDK	Lthal	Volume	27	-0.0826583	-0.122948	-0.042369	5.79093e-05	0.017168
CNTN2	L_insula	Volume	38	0.0370283	0.0178017	0.0562549	0.000160177	0.03097
LEPR	R_supramarginal	Volume	15	0.0899229	0.0418822	0.137964	0.000243751	0.037713
ITGA11	L_inferiorparietal	Volume	20	-0.0710585	-0.110461	-0.0316559	0.000408308	0.046558
TFPI	L_precuneus	Volume	25	0.0491433	0.0211388	0.0771477	0.000582826	0.057417
KIAA0319	L_medialorbitofrontal	Volume	18	-0.0541937	-0.0851618	-0.0232257	0.000603631	0.057417
NCAM1	R_precentral	Volume	26	-0.0525645	-0.0826141	-0.0225148	0.000606837	0.057417
OMG	R_superiortemporal	Volume	17	0.0922916	0.0381221	0.146461	0.000839706	0.070354
IL6	R_insula	Volume	6	-0.0934912	-0.148478	-0.0385042	0.000860771	0.070354
SEZ6L	L_inferiortemporal	Volume	23	0.0796499	0.0324641	0.126836	0.000938013	0.073135
LRRC37A2	R_lingual	Area	56	-0.0511684	-0.0617644	-0.0405724	2.93901e-21	6.53e-18
LEPR	R_supramarginal	Area	13	0.114624	0.066211	0.163038	3.4752e-06	0.00193178
MOG	L_medialorbitofrontal	Area	17	0.0911722	0.0461589	0.136186	7.19079e-05	0.0190039
ITGA11	L_inferiorparietal	Area	21	-0.0744155	-0.112956	-0.0358751	0.000154047	0.0309698
MOG	L_lateraloccipital	Area	15	-0.093089	-0.142993	-0.0431849	0.00025608	0.0377134
MOG	L_lingual	Area	15	-0.101969	-0.15746	-0.0464786	0.000316167	0.0394832
NCAN	L_parsopercularis	Area	24	0.0903526	0.0397381	0.140967	0.000467326	0.0494809
NCAN	R_parsorbitalis	Area	24	0.0794092	0.0336665	0.125152	0.000667582	0.0618487
LEPR	R_superiorparietal	Area	14	0.0829565	0.0347166	0.131196	0.000750195	0.068084
INHBB	L_rostralanteriorcingulate	Area	18	0.0590519	0.0240189	0.0940849	0.000953863	0.073135
INHBC	L_superiortemporal	Thickness	31	-0.0733082	-0.103925	-0.0426916	2.69213e-06	0.00193178
FAS	R_lateraloccipital	Thickness	11	-0.178035	-0.257601	-0.0984692	1.15638e-05	0.00514243
NOMO1	R_lingual	Thickness	14	-0.169355	-0.246465	-0.0922458	1.67182e-05	0.00675872
CA14	R_parahippocampal	Thickness	18	-0.13293	-0.200922	-0.064938	0.000127123	0.0282659
IL31RA	R_precuneus	Thickness	35	-0.0402779	-0.061609	-0.0189468	0.000214819	0.0353815
PAMR1	L_temporalpole	Thickness	45	-0.0616687	-0.09487	-0.0284673	0.000272076	0.0378101
IL31RA	R_superiorparietal	Thickness	35	-0.0390322	-0.0602337	-0.0178308	0.000308092	0.0394832
IL31RA	L_precuneus	Thickness	34	-0.038601	-0.0598863	-0.0173157	0.000378743	0.0443229
NHLRC3	L_medialorbitofrontal	Thickness	25	-0.0930955	-0.145233	-0.0409584	0.000465684	0.0494809
IL31RA	L_superiorparietal	Thickness	34	-0.036192	-0.0577154	-0.0146685	0.000981539	0.0734965
REN	FA3	Fractional Anisotropy	10	0.252995	0.143607	0.362384	5.81208e-06	0.00287181
REN	FA24	Fractional Anisotropy	13	0.208866	0.0948876	0.322844	0.000328509	0.0394832
REN	FA25	Fractional Anisotropy	13	0.173157	0.0751259	0.271189	0.000536103	0.054183
BTN3A2	MD5	Mean Diffusivity	42	0.0751045	0.0599684	0.0902406	2.34972e-22	1.04e-18
BTN2A1	MD8	Mean Diffusivity	40	-0.0657664	-0.0893884	-0.0421444	4.84593e-08	6.22e-05
TNFRSF4	MD2	Mean Diffusivity	22	-0.167304	-0.227677	-0.10693	5.59097e-08	6.22e-05
EDA2R	MD14	Mean Diffusivity	11	-0.304777	-0.433025	-0.17653	3.19463e-06	0.00193178
FAP	MD13	Mean Diffusivity	13	0.133833	0.0693197	0.198347	4.78226e-05	0.016359
LACTB2	MD5	Mean Diffusivity	9	-0.169909	-0.253848	-0.0859705	7.26482e-05	0.0190039
GUSB	MD2	Mean Diffusivity	42	0.0760205	0.0379139	0.114127	9.2264e-05	0.0222971
CCL28	MD10	Mean Diffusivity	33	0.0866522	0.0431301	0.130174	9.52652e-05	0.0222971
ST3GAL1	MD19	Mean Diffusivity	15	0.0851852	0.0413672	0.129003	0.000138753	0.0293827
ARSB	MD4	Mean Diffusivity	26	0.0676912	0.0322686	0.103114	0.000180046	0.0333609
COMT	MD25	Mean Diffusivity	12	-0.131196	-0.200113	-0.0622796	0.000190542	0.0338936
CTSD	MD25	Mean Diffusivity	27	0.0881304	0.0417024	0.134558	0.000198823	0.0340064
CERT	MD3	Mean Diffusivity	6	-0.200586	-0.308039	-0.0931323	0.000253422	0.0377134
CRELD2	MD6	Mean Diffusivity	29	-0.0697953	-0.107281	-0.0323096	0.0002629	0.0377134
DSG3	MD4	Mean Diffusivity	36	-0.0652827	-0.100584	-0.0299814	0.000289373	0.0389952
COMT	MD5	Mean Diffusivity	14	-0.13121	-0.202781	-0.0596398	0.000326554	0.0394832
SETMAR	MD27	Mean Diffusivity	7	-0.106082	-0.165209	-0.0469558	0.000437195	0.0486051
SMOC1	MD9	Mean Diffusivity	32	-0.0719285	-0.112529	-0.0313276	0.000515953	0.0533592
ATOX1	MD3	Mean Diffusivity	11	-0.16863	-0.267134	-0.0701253	0.000792716	0.0703542
CTF1	MD3	Mean Diffusivity	6	-0.214209	-0.339666	-0.0887523	0.000818195	0.0703542
ATOX1	MD5	Mean Diffusivity	11	-0.184689	-0.293222	-0.0761569	0.000851989	0.0703542
FAP	MD14	Mean Diffusivity	15	0.116193	0.0477921	0.184594	0.000870132	0.0703542
MDK	MD25	Mean Diffusivity	22	0.100631	0.0411794	0.160082	0.000907936	0.0720999

## Sheet: Fig S6
Forward MR analysis results (protein to disease) at a strict clumping threshold (5e-8).
Exposure (Protein)	Outcome (Disorder)	IVs N	Inverse Variance Weighted
			Estimate (OR)	95% lower CI	95% upper CI	P value
BTN3A2	SCZ	36	0.207494	0.187262	0.227725	7.12116e-90
LRRC37A2	SCZ	45	-0.0458236	-0.0600843	-0.031563	3.0139e-10
BTN3A2	AD	69	0.0854366	0.0578344	0.113039	1.30535e-09
BTN2A1	BP	32	-0.167561	-0.222031	-0.113091	1.646e-09
BTN3A2	MDD	46	0.06791	0.0459152	0.0899049	1.43428e-09
BTN2A1	SCZ	21	-0.20389	-0.275307	-0.132472	2.19886e-08
ENPP6	PD	33	-0.252146	-0.341478	-0.162814	3.1615e-08
BTN2A1	MDD	35	-0.0891574	-0.125686	-0.0526288	1.71943e-06
BTN2A1	Anxiety	36	-0.0434208	-0.061579	-0.0252626	2.77449e-06
BTN3A2	BP	49	0.0776936	0.0444617	0.110925	4.59821e-06
BTN3A2	Anxiety	41	0.024177	0.0128477	0.0355062	2.88089e-05
BTN2A1	AD	48	-0.108432	-0.160302	-0.056562	4.18019e-05
LRRC37A2	ASD	45	0.0623813	0.0318612	0.0929013	6.17224e-05
BTN2A1	ADHD	47	0.084167	0.0429572	0.125377	6.25137e-05
FAP	Anxiety	20	0.0841264	0.0419836	0.126269	9.13102e-05
BTN3A2	ADHD	53	-0.0499063	-0.0757216	-0.024091	0.000151203
CA14	BP	13	-0.235678	-0.358997	-0.112358	0.000179826
CRELD2	BP	24	0.121287	0.058052	0.184523	0.000170362
TNFRSF4	SCZ	9	-0.215049	-0.329423	-0.100675	0.000228496
FAP	SCZ	4	0.200545	0.0926681	0.308423	0.000268779
NHLRC3	SCZ	4	0.41795	0.190689	0.645211	0.000312657
FAP	ASD	18	0.17681	0.0781427	0.275478	0.000444274
NCAN	BP	19	0.174916	0.0738537	0.275977	0.000693024
ENPP6	MS	13	-0.473858	-0.752026	-0.19569	0.000841261
PAMR1	SCZ	25	0.0954522	0.0348096	0.156095	0.00203509
INHBC	ALS	35	0.292397	0.102038	0.482755	0.00260712
ITGB6	MDD	25	0.0715621	0.0251223	0.118002	0.00252534
CERT	BP	6	-0.293916	-0.490633	-0.0971985	0.00340667
LACTB2	ADHD	8	-0.233988	-0.39231	-0.0756656	0.00377077
RGMB	ASD	13	0.15047	0.0469025	0.254037	0.00440466
TNFRSF4	ASD	20	-0.138492	-0.234838	-0.0421458	0.00484161
ITGB6	BP	24	-0.132985	-0.22574	-0.040229	0.00495306
SETMAR	BP	5	0.148027	0.0449139	0.25114	0.00489693
EDA2R	AD	10	0.334528	0.100089	0.568967	0.00516148

## Sheet: Fig S7
Reverse MR analysis results (neuroimaing metrics to protein) at a clumping threshold of 5e-6.
Exposure (IDP)	Outcome (Protein)	Measure	IVs N	Inverse Variance Weighted
				Estimate (Beta)	95% lower CI	95% upper CI	P value
MD12	KLK6	Mean Diffusivity	45	0.113209	0.0703145	0.156104	2.3e-07
L_fusiform	MOG	Area	28	0.209157	0.128462	0.289853	3.77e-07
R_cuneus	MOG	Area	60	0.10585	0.0637978	0.147902	8.08e-07
MD24	SH3BP1	Mean Diffusivity	36	0.142745	0.0848465	0.200643	1.35e-06
MD23	CD93	Mean Diffusivity	56	-0.101859	-0.145127	-0.0585902	3.95e-06
L_fusiform	NXPH1	Area	27	0.182065	0.104479	0.259652	4.24e-06
MD25	LY96	Mean Diffusivity	31	0.142277	0.0815494	0.203004	4.39e-06
MD23	PRND	Mean Diffusivity	50	-0.102371	-0.146505	-0.0582371	5.46e-06
R_rostralmiddlefrontal	PTPRR	Area	44	0.157141	0.0877923	0.226491	8.94e-06
MD4	DSG4	Mean Diffusivity	20	0.184539	0.102868	0.266211	9.48e-06
L_precentral	CA14	Volume	21	0.152913	0.0837164	0.222109	1.48e-05
L_superiorfrontal	NCAN	Area	45	0.147919	0.0807276	0.215111	1.6e-05
R_superiortemporal	BCAN	Volume	26	0.189782	0.102425	0.277138	2.06e-05
Lthal	MOG	Volume	46	0.136209	0.0727482	0.19967	2.59e-05
R_superiortemporal	B4GAT1	Area	40	0.140721	0.0740237	0.207417	3.54e-05
R_cuneus	NCAN	Area	57	0.0883846	0.046278	0.130491	3.89e-05
MD25	ELOA	Mean Diffusivity	30	0.133707	0.0690683	0.198346	5.03e-05
L_lateralorbitofrontal	LRTM2	Volume	31	0.158808	0.0801764	0.23744	7.54e-05
MD25	CDSN	Mean Diffusivity	9	-0.216402	-0.323613	-0.109191	7.61e-05
R_superiortemporal	TGFA	Thickness	21	-0.156446	-0.234141	-0.0787518	7.92e-05
MD12	OMG	Mean Diffusivity	46	0.0842496	0.0422379	0.126261	8.48e-05
MD16	SETMAR	Mean Diffusivity	46	0.0954289	0.0478372	0.143021	8.49e-05
R_lingual	MSR1	Thickness	28	0.115314	0.0574358	0.173191	9.42e-05
L_insula	FSTL3	Thickness	20	0.143918	0.0709971	0.216838	0.000109594
L_insula	CNTN2	Volume	31	0.122314	0.0600004	0.184628	0.000119456
Rput	CSF1	Volume	55	-0.105387	-0.159626	-0.051148	0.000139919
R_pericalcarine	NCAN	Area	71	0.066193	0.0321159	0.10027	0.000140549
MD4	ACAA1	Mean Diffusivity	31	-0.124505	-0.188699	-0.0603097	0.000143894
Rthal	KLK6	Volume	37	0.157974	0.0762203	0.239729	0.000152274
MD4	CD300LG	Mean Diffusivity	30	-0.119944	-0.182228	-0.0576592	0.000160361
L_insula	LRTM2	Volume	42	0.122449	0.0586818	0.186216	0.000167422
L_insula	ADM	Thickness	17	0.151912	0.0725355	0.231288	0.000176073
L_middletemporal	RTN4R	Volume	36	-0.1284	-0.195604	-0.0611973	0.000180509
R_pericalcarine	NCAN	Volume	69	0.0670444	0.0318524	0.102236	0.00018846
L_insula	WFIKKN2	Thickness	19	-0.131144	-0.200102	-0.0621866	0.000193354
MD18	SOST	Mean Diffusivity	17	-0.145219	-0.222795	-0.0676425	0.00024348
R_rostralmiddlefrontal	KIAA0319	Area	44	0.125783	0.0580616	0.193504	0.000272188
R_superiortemporal	GDF2	Volume	24	0.154449	0.0712255	0.237673	0.000275371
MD14	CD300LG	Mean Diffusivity	50	-0.0812141	-0.125838	-0.0365899	0.000360933
L_lateraloccipital	MIA	Thickness	30	0.0937145	0.0421876	0.145241	0.000364207
MD25	BRME1	Mean Diffusivity	29	-0.118876	-0.184264	-0.0534881	0.000366228
R_cuneus	NOMO1	Thickness	29	0.0983366	0.044151	0.152522	0.000375072

## Sheet: Fig S8
Reverse MR analysis results (disease to protein) at a clumping threshold of 5e-6.
Exposure (Disorder)	Outcome (Protein)	IVs N	Inverse Variance Weighted
			Estimate (OR)	95% lower CI	95% upper CI	P value
MS	ENPP6	18	-0.0798988	-0.100921	-0.0588761	9.39e-14
BP	TNFRSF4	93	-0.0509274	-0.0720487	-0.029806	2.29e-06
MS	AGER	35	0.0352921	0.0204741	0.0501102	3.04e-06
AD	TNFRSF4	83	-0.0285318	-0.0420988	-0.0149649	3.76e-05
BP	BTN2A1	96	-0.0423595	-0.0628472	-0.0218718	5.07e-05
adhd	PAMR1	52	0.0482469	0.021981	0.0745129	0.00031791
MDD	BTN2A1	21	-0.122936	-0.192161	-0.0537118	0.00049996
adhd	MAVS	54	0.0488186	0.0204282	0.077209	0.000750841
adhd	F11R	52	0.0495786	0.0204425	0.0787147	0.000852439
ASD	REN	35	0.0571297	0.0226344	0.0916251	0.00117011
PD	LEPR	22	0.0364103	0.0133635	0.0594571	0.00195829

## Sheet: Fig S9
The median expression of coding genes of identified proteins across tissues
Median	TissueSiteDetailId	DatasetId	GencodeId	GeneSymbol	Unit
3.01256	Adipose_Subcutaneous	gtex_v8	ENSG00000101405.3	OXT	TPM
0.716645	Adipose_Visceral_Omentum	gtex_v8	ENSG00000101405.3	OXT	TPM
1.07421	Adrenal_Gland	gtex_v8	ENSG00000101405.3	OXT	TPM
0.232624	Artery_Aorta	gtex_v8	ENSG00000101405.3	OXT	TPM
0.323636	Artery_Coronary	gtex_v8	ENSG00000101405.3	OXT	TPM
0.157558	Artery_Tibial	gtex_v8	ENSG00000101405.3	OXT	TPM
0.652868	Bladder	gtex_v8	ENSG00000101405.3	OXT	TPM
0.268857	Brain_Amygdala	gtex_v8	ENSG00000101405.3	OXT	TPM
0.340788	Brain_Anterior_cingulate_cortex_BA24	gtex_v8	ENSG00000101405.3	OXT	TPM
0.301397	Brain_Caudate_basal_ganglia	gtex_v8	ENSG00000101405.3	OXT	TPM
1.54728	Brain_Cerebellar_Hemisphere	gtex_v8	ENSG00000101405.3	OXT	TPM
1.2754	Brain_Cerebellum	gtex_v8	ENSG00000101405.3	OXT	TPM
0.32628	Brain_Cortex	gtex_v8	ENSG00000101405.3	OXT	TPM
0.435035	Brain_Frontal_Cortex_BA9	gtex_v8	ENSG00000101405.3	OXT	TPM
0.299576	Brain_Hippocampus	gtex_v8	ENSG00000101405.3	OXT	TPM
291.683	Brain_Hypothalamus	gtex_v8	ENSG00000101405.3	OXT	TPM
0.405891	Brain_Nucleus_accumbens_basal_ganglia	gtex_v8	ENSG00000101405.3	OXT	TPM
0.309837	Brain_Putamen_basal_ganglia	gtex_v8	ENSG00000101405.3	OXT	TPM
0.539599	Brain_Spinal_cord_cervical_c-1	gtex_v8	ENSG00000101405.3	OXT	TPM
0.577356	Brain_Substantia_nigra	gtex_v8	ENSG00000101405.3	OXT	TPM
1.75972	Breast_Mammary_Tissue	gtex_v8	ENSG00000101405.3	OXT	TPM
0.318397	Cells_Cultured_fibroblasts	gtex_v8	ENSG00000101405.3	OXT	TPM
0.104766	Cells_EBV-transformed_lymphocytes	gtex_v8	ENSG00000101405.3	OXT	TPM
1.5011	Cervix_Ectocervix	gtex_v8	ENSG00000101405.3	OXT	TPM
1.56672	Cervix_Endocervix	gtex_v8	ENSG00000101405.3	OXT	TPM
0.43314	Colon_Sigmoid	gtex_v8	ENSG00000101405.3	OXT	TPM
0.300534	Colon_Transverse	gtex_v8	ENSG00000101405.3	OXT	TPM
0.44491	Esophagus_Gastroesophageal_Junction	gtex_v8	ENSG00000101405.3	OXT	TPM
0.234082	Esophagus_Mucosa	gtex_v8	ENSG00000101405.3	OXT	TPM
0.38438	Esophagus_Muscularis	gtex_v8	ENSG00000101405.3	OXT	TPM
0.743028	Fallopian_Tube	gtex_v8	ENSG00000101405.3	OXT	TPM
0.396706	Heart_Atrial_Appendage	gtex_v8	ENSG00000101405.3	OXT	TPM
0.181496	Heart_Left_Ventricle	gtex_v8	ENSG00000101405.3	OXT	TPM
1.34189	Kidney_Cortex	gtex_v8	ENSG00000101405.3	OXT	TPM
1.61617	Kidney_Medulla	gtex_v8	ENSG00000101405.3	OXT	TPM
5.85416	Liver	gtex_v8	ENSG00000101405.3	OXT	TPM
0.27336	Lung	gtex_v8	ENSG00000101405.3	OXT	TPM
0.676138	Minor_Salivary_Gland	gtex_v8	ENSG00000101405.3	OXT	TPM
0.0984008	Muscle_Skeletal	gtex_v8	ENSG00000101405.3	OXT	TPM
0.304637	Nerve_Tibial	gtex_v8	ENSG00000101405.3	OXT	TPM
0.372099	Ovary	gtex_v8	ENSG00000101405.3	OXT	TPM
0.0493181	Pancreas	gtex_v8	ENSG00000101405.3	OXT	TPM
2.14269	Pituitary	gtex_v8	ENSG00000101405.3	OXT	TPM
1.02843	Prostate	gtex_v8	ENSG00000101405.3	OXT	TPM
0.762091	Skin_Not_Sun_Exposed_Suprapubic	gtex_v8	ENSG00000101405.3	OXT	TPM
0.995889	Skin_Sun_Exposed_Lower_leg	gtex_v8	ENSG00000101405.3	OXT	TPM
0.855031	Small_Intestine_Terminal_Ileum	gtex_v8	ENSG00000101405.3	OXT	TPM
0.374032	Spleen	gtex_v8	ENSG00000101405.3	OXT	TPM
0.184551	Stomach	gtex_v8	ENSG00000101405.3	OXT	TPM
4.9311	Testis	gtex_v8	ENSG00000101405.3	OXT	TPM
1.15055	Thyroid	gtex_v8	ENSG00000101405.3	OXT	TPM
0.84396	Uterus	gtex_v8	ENSG00000101405.3	OXT	TPM
1.83319	Vagina	gtex_v8	ENSG00000101405.3	OXT	TPM
0.223608	Whole_Blood	gtex_v8	ENSG00000101405.3	OXT	TPM
0.268892	Adipose_Subcutaneous	gtex_v8	ENSG00000106278.11	PTPRZ1	TPM
1.63399	Adipose_Visceral_Omentum	gtex_v8	ENSG00000106278.11	PTPRZ1	TPM
0.266462	Adrenal_Gland	gtex_v8	ENSG00000106278.11	PTPRZ1	TPM
1.50663	Artery_Aorta	gtex_v8	ENSG00000106278.11	PTPRZ1	TPM
2.99652	Artery_Coronary	gtex_v8	ENSG00000106278.11	PTPRZ1	TPM
0.586994	Artery_Tibial	gtex_v8	ENSG00000106278.11	PTPRZ1	TPM
0.721694	Bladder	gtex_v8	ENSG00000106278.11	PTPRZ1	TPM
70.1568	Brain_Amygdala	gtex_v8	ENSG00000106278.11	PTPRZ1	TPM
61.2576	Brain_Anterior_cingulate_cortex_BA24	gtex_v8	ENSG00000106278.11	PTPRZ1	TPM
56.216	Brain_Caudate_basal_ganglia	gtex_v8	ENSG00000106278.11	PTPRZ1	TPM
23.9728	Brain_Cerebellar_Hemisphere	gtex_v8	ENSG00000106278.11	PTPRZ1	TPM
34.039	Brain_Cerebellum	gtex_v8	ENSG00000106278.11	PTPRZ1	TPM
41.2045	Brain_Cortex	gtex_v8	ENSG00000106278.11	PTPRZ1	TPM
48.5937	Brain_Frontal_Cortex_BA9	gtex_v8	ENSG00000106278.11	PTPRZ1	TPM
48.313	Brain_Hippocampus	gtex_v8	ENSG00000106278.11	PTPRZ1	TPM
43.1212	Brain_Hypothalamus	gtex_v8	ENSG00000106278.11	PTPRZ1	TPM
56.2282	Brain_Nucleus_accumbens_basal_ganglia	gtex_v8	ENSG00000106278.11	PTPRZ1	TPM
37.4879	Brain_Putamen_basal_ganglia	gtex_v8	ENSG00000106278.11	PTPRZ1	TPM
28.4473	Brain_Spinal_cord_cervical_c-1	gtex_v8	ENSG00000106278.11	PTPRZ1	TPM
40.3635	Brain_Substantia_nigra	gtex_v8	ENSG00000106278.11	PTPRZ1	TPM
0.991506	Breast_Mammary_Tissue	gtex_v8	ENSG00000106278.11	PTPRZ1	TPM
0.0455877	Cells_Cultured_fibroblasts	gtex_v8	ENSG00000106278.11	PTPRZ1	TPM
0.0229778	Cells_EBV-transformed_lymphocytes	gtex_v8	ENSG00000106278.11	PTPRZ1	TPM
2.50342	Cervix_Ectocervix	gtex_v8	ENSG00000106278.11	PTPRZ1	TPM
2.47776	Cervix_Endocervix	gtex_v8	ENSG00000106278.11	PTPRZ1	TPM
7.14854	Colon_Sigmoid	gtex_v8	ENSG00000106278.11	PTPRZ1	TPM
1.76111	Colon_Transverse	gtex_v8	ENSG00000106278.11	PTPRZ1	TPM
2.74251	Esophagus_Gastroesophageal_Junction	gtex_v8	ENSG00000106278.11	PTPRZ1	TPM
8.18577	Esophagus_Mucosa	gtex_v8	ENSG00000106278.11	PTPRZ1	TPM
3.32909	Esophagus_Muscularis	gtex_v8	ENSG00000106278.11	PTPRZ1	TPM
0.601917	Fallopian_Tube	gtex_v8	ENSG00000106278.11	PTPRZ1	TPM
1.1469	Heart_Atrial_Appendage	gtex_v8	ENSG00000106278.11	PTPRZ1	TPM
0.168694	Heart_Left_Ventricle	gtex_v8	ENSG00000106278.11	PTPRZ1	TPM
0.0887331	Kidney_Cortex	gtex_v8	ENSG00000106278.11	PTPRZ1	TPM
0.188634	Kidney_Medulla	gtex_v8	ENSG00000106278.11	PTPRZ1	TPM
0.0539918	Liver	gtex_v8	ENSG00000106278.11	PTPRZ1	TPM
1.69801	Lung	gtex_v8	ENSG00000106278.11	PTPRZ1	TPM
4.67202	Minor_Salivary_Gland	gtex_v8	ENSG00000106278.11	PTPRZ1	TPM
0.0432195	Muscle_Skeletal	gtex_v8	ENSG00000106278.11	PTPRZ1	TPM
7.30879	Nerve_Tibial	gtex_v8	ENSG00000106278.11	PTPRZ1	TPM
0.663412	Ovary	gtex_v8	ENSG00000106278.11	PTPRZ1	TPM
0.530845	Pancreas	gtex_v8	ENSG00000106278.11	PTPRZ1	TPM
2.93973	Pituitary	gtex_v8	ENSG00000106278.11	PTPRZ1	TPM
1.60103	Prostate	gtex_v8	ENSG00000106278.11	PTPRZ1	TPM
16.8637	Skin_Not_Sun_Exposed_Suprapubic	gtex_v8	ENSG00000106278.11	PTPRZ1	TPM
18.8149	Skin_Sun_Exposed_Lower_leg	gtex_v8	ENSG00000106278.11	PTPRZ1	TPM
0.48916	Small_Intestine_Terminal_Ileum	gtex_v8	ENSG00000106278.11	PTPRZ1	TPM
0.588376	Spleen	gtex_v8	ENSG00000106278.11	PTPRZ1	TPM
6.0686	Stomach	gtex_v8	ENSG00000106278.11	PTPRZ1	TPM
0.523416	Testis	gtex_v8	ENSG00000106278.11	PTPRZ1	TPM
0.309127	Thyroid	gtex_v8	ENSG00000106278.11	PTPRZ1	TPM
0.240122	Uterus	gtex_v8	ENSG00000106278.11	PTPRZ1	TPM
3.9976	Vagina	gtex_v8	ENSG00000106278.11	PTPRZ1	TPM
0.0159876	Whole_Blood	gtex_v8	ENSG00000106278.11	PTPRZ1	TPM
0.106161	Adipose_Subcutaneous	gtex_v8	ENSG00000115221.10	ITGB6	TPM
0.0808684	Adipose_Visceral_Omentum	gtex_v8	ENSG00000115221.10	ITGB6	TPM
0.0494619	Adrenal_Gland	gtex_v8	ENSG00000115221.10	ITGB6	TPM
0.100882	Artery_Aorta	gtex_v8	ENSG00000115221.10	ITGB6	TPM
0.191972	Artery_Coronary	gtex_v8	ENSG00000115221.10	ITGB6	TPM
0.134683	Artery_Tibial	gtex_v8	ENSG00000115221.10	ITGB6	TPM
2.54499	Bladder	gtex_v8	ENSG00000115221.10	ITGB6	TPM
0.029182	Brain_Amygdala	gtex_v8	ENSG00000115221.10	ITGB6	TPM
0.0290147	Brain_Anterior_cingulate_cortex_BA24	gtex_v8	ENSG00000115221.10	ITGB6	TPM
0.043786	Brain_Caudate_basal_ganglia	gtex_v8	ENSG00000115221.10	ITGB6	TPM
0.02289	Brain_Cerebellar_Hemisphere	gtex_v8	ENSG00000115221.10	ITGB6	TPM
0.0303381	Brain_Cerebellum	gtex_v8	ENSG00000115221.10	ITGB6	TPM
0.0330272	Brain_Cortex	gtex_v8	ENSG00000115221.10	ITGB6	TPM
0.032739	Brain_Frontal_Cortex_BA9	gtex_v8	ENSG00000115221.10	ITGB6	TPM
0.0269841	Brain_Hippocampus	gtex_v8	ENSG00000115221.10	ITGB6	TPM
0.0571873	Brain_Hypothalamus	gtex_v8	ENSG00000115221.10	ITGB6	TPM
0.0443415	Brain_Nucleus_accumbens_basal_ganglia	gtex_v8	ENSG00000115221.10	ITGB6	TPM
0.0329806	Brain_Putamen_basal_ganglia	gtex_v8	ENSG00000115221.10	ITGB6	TPM
0.0769656	Brain_Spinal_cord_cervical_c-1	gtex_v8	ENSG00000115221.10	ITGB6	TPM
0.0581393	Brain_Substantia_nigra	gtex_v8	ENSG00000115221.10	ITGB6	TPM
4.15403	Breast_Mammary_Tissue	gtex_v8	ENSG00000115221.10	ITGB6	TPM
0.0789497	Cells_Cultured_fibroblasts	gtex_v8	ENSG00000115221.10	ITGB6	TPM
0.0091199	Cells_EBV-transformed_lymphocytes	gtex_v8	ENSG00000115221.10	ITGB6	TPM
0.173052	Cervix_Ectocervix	gtex_v8	ENSG00000115221.10	ITGB6	TPM
0.0703742	Cervix_Endocervix	gtex_v8	ENSG00000115221.10	ITGB6	TPM
0.140342	Colon_Sigmoid	gtex_v8	ENSG00000115221.10	ITGB6	TPM
3.58756	Colon_Transverse	gtex_v8	ENSG00000115221.10	ITGB6	TPM
0.0546298	Esophagus_Gastroesophageal_Junction	gtex_v8	ENSG00000115221.10	ITGB6	TPM
16.4112	Esophagus_Mucosa	gtex_v8	ENSG00000115221.10	ITGB6	TPM
0.0504035	Esophagus_Muscularis	gtex_v8	ENSG00000115221.10	ITGB6	TPM
0.735649	Fallopian_Tube	gtex_v8	ENSG00000115221.10	ITGB6	TPM
0.731899	Heart_Atrial_Appendage	gtex_v8	ENSG00000115221.10	ITGB6	TPM
0.74399	Heart_Left_Ventricle	gtex_v8	ENSG00000115221.10	ITGB6	TPM
14.5529	Kidney_Cortex	gtex_v8	ENSG00000115221.10	ITGB6	TPM
50.3025	Kidney_Medulla	gtex_v8	ENSG00000115221.10	ITGB6	TPM
0.0553787	Liver	gtex_v8	ENSG00000115221.10	ITGB6	TPM
23.7384	Lung	gtex_v8	ENSG00000115221.10	ITGB6	TPM
4.01872	Minor_Salivary_Gland	gtex_v8	ENSG00000115221.10	ITGB6	TPM
3.73008	Muscle_Skeletal	gtex_v8	ENSG00000115221.10	ITGB6	TPM
0.103556	Nerve_Tibial	gtex_v8	ENSG00000115221.10	ITGB6	TPM
0.0850632	Ovary	gtex_v8	ENSG00000115221.10	ITGB6	TPM
2.17419	Pancreas	gtex_v8	ENSG00000115221.10	ITGB6	TPM
2.1821	Pituitary	gtex_v8	ENSG00000115221.10	ITGB6	TPM
4.59864	Prostate	gtex_v8	ENSG00000115221.10	ITGB6	TPM
3.46344	Skin_Not_Sun_Exposed_Suprapubic	gtex_v8	ENSG00000115221.10	ITGB6	TPM
2.66732	Skin_Sun_Exposed_Lower_leg	gtex_v8	ENSG00000115221.10	ITGB6	TPM
2.53244	Small_Intestine_Terminal_Ileum	gtex_v8	ENSG00000115221.10	ITGB6	TPM
0.0307477	Spleen	gtex_v8	ENSG00000115221.10	ITGB6	TPM
4.05613	Stomach	gtex_v8	ENSG00000115221.10	ITGB6	TPM
8.67159	Testis	gtex_v8	ENSG00000115221.10	ITGB6	TPM
5.76807	Thyroid	gtex_v8	ENSG00000115221.10	ITGB6	TPM
0.11291	Uterus	gtex_v8	ENSG00000115221.10	ITGB6	TPM
8.84943	Vagina	gtex_v8	ENSG00000115221.10	ITGB6	TPM
0.0171076	Whole_Blood	gtex_v8	ENSG00000115221.10	ITGB6	TPM
8.06684	Adipose_Subcutaneous	gtex_v8	ENSG00000116678.19	LEPR	TPM
10.0276	Adipose_Visceral_Omentum	gtex_v8	ENSG00000116678.19	LEPR	TPM
1.47846	Adrenal_Gland	gtex_v8	ENSG00000116678.19	LEPR	TPM
6.66786	Artery_Aorta	gtex_v8	ENSG00000116678.19	LEPR	TPM
9.56733	Artery_Coronary	gtex_v8	ENSG00000116678.19	LEPR	TPM
8.44763	Artery_Tibial	gtex_v8	ENSG00000116678.19	LEPR	TPM
4.80164	Bladder	gtex_v8	ENSG00000116678.19	LEPR	TPM
1.21192	Brain_Amygdala	gtex_v8	ENSG00000116678.19	LEPR	TPM
1.10115	Brain_Anterior_cingulate_cortex_BA24	gtex_v8	ENSG00000116678.19	LEPR	TPM
1.61149	Brain_Caudate_basal_ganglia	gtex_v8	ENSG00000116678.19	LEPR	TPM
1.67288	Brain_Cerebellar_Hemisphere	gtex_v8	ENSG00000116678.19	LEPR	TPM
1.61094	Brain_Cerebellum	gtex_v8	ENSG00000116678.19	LEPR	TPM
1.17236	Brain_Cortex	gtex_v8	ENSG00000116678.19	LEPR	TPM
1.31038	Brain_Frontal_Cortex_BA9	gtex_v8	ENSG00000116678.19	LEPR	TPM
1.48966	Brain_Hippocampus	gtex_v8	ENSG00000116678.19	LEPR	TPM
2.23254	Brain_Hypothalamus	gtex_v8	ENSG00000116678.19	LEPR	TPM
1.45961	Brain_Nucleus_accumbens_basal_ganglia	gtex_v8	ENSG00000116678.19	LEPR	TPM
1.40386	Brain_Putamen_basal_ganglia	gtex_v8	ENSG00000116678.19	LEPR	TPM
2.81905	Brain_Spinal_cord_cervical_c-1	gtex_v8	ENSG00000116678.19	LEPR	TPM
1.87018	Brain_Substantia_nigra	gtex_v8	ENSG00000116678.19	LEPR	TPM
12.9405	Breast_Mammary_Tissue	gtex_v8	ENSG00000116678.19	LEPR	TPM
6.95875	Cells_Cultured_fibroblasts	gtex_v8	ENSG00000116678.19	LEPR	TPM
0.594092	Cells_EBV-transformed_lymphocytes	gtex_v8	ENSG00000116678.19	LEPR	TPM
9.54853	Cervix_Ectocervix	gtex_v8	ENSG00000116678.19	LEPR	TPM
11.749	Cervix_Endocervix	gtex_v8	ENSG00000116678.19	LEPR	TPM
3.85325	Colon_Sigmoid	gtex_v8	ENSG00000116678.19	LEPR	TPM
2.15244	Colon_Transverse	gtex_v8	ENSG00000116678.19	LEPR	TPM
4.90283	Esophagus_Gastroesophageal_Junction	gtex_v8	ENSG00000116678.19	LEPR	TPM
2.84091	Esophagus_Mucosa	gtex_v8	ENSG00000116678.19	LEPR	TPM
4.51115	Esophagus_Muscularis	gtex_v8	ENSG00000116678.19	LEPR	TPM
8.41892	Fallopian_Tube	gtex_v8	ENSG00000116678.19	LEPR	TPM
2.3379	Heart_Atrial_Appendage	gtex_v8	ENSG00000116678.19	LEPR	TPM
0.660137	Heart_Left_Ventricle	gtex_v8	ENSG00000116678.19	LEPR	TPM
1.38407	Kidney_Cortex	gtex_v8	ENSG00000116678.19	LEPR	TPM
2.98802	Kidney_Medulla	gtex_v8	ENSG00000116678.19	LEPR	TPM
11.4446	Liver	gtex_v8	ENSG00000116678.19	LEPR	TPM
13.1497	Lung	gtex_v8	ENSG00000116678.19	LEPR	TPM
7.39274	Minor_Salivary_Gland	gtex_v8	ENSG00000116678.19	LEPR	TPM
0.579761	Muscle_Skeletal	gtex_v8	ENSG00000116678.19	LEPR	TPM
24.9201	Nerve_Tibial	gtex_v8	ENSG00000116678.19	LEPR	TPM
16.0897	Ovary	gtex_v8	ENSG00000116678.19	LEPR	TPM
0.562266	Pancreas	gtex_v8	ENSG00000116678.19	LEPR	TPM
3.88723	Pituitary	gtex_v8	ENSG00000116678.19	LEPR	TPM
4.90402	Prostate	gtex_v8	ENSG00000116678.19	LEPR	TPM
4.83046	Skin_Not_Sun_Exposed_Suprapubic	gtex_v8	ENSG00000116678.19	LEPR	TPM
3.17524	Skin_Sun_Exposed_Lower_leg	gtex_v8	ENSG00000116678.19	LEPR	TPM
2.70417	Small_Intestine_Terminal_Ileum	gtex_v8	ENSG00000116678.19	LEPR	TPM
0.980285	Spleen	gtex_v8	ENSG00000116678.19	LEPR	TPM
6.65506	Stomach	gtex_v8	ENSG00000116678.19	LEPR	TPM
1.44901	Testis	gtex_v8	ENSG00000116678.19	LEPR	TPM
8.77986	Thyroid	gtex_v8	ENSG00000116678.19	LEPR	TPM
11.8587	Uterus	gtex_v8	ENSG00000116678.19	LEPR	TPM
4.12381	Vagina	gtex_v8	ENSG00000116678.19	LEPR	TPM
0.216932	Whole_Blood	gtex_v8	ENSG00000116678.19	LEPR	TPM
14.2859	Adipose_Subcutaneous	gtex_v8	ENSG00000127083.7	OMD	TPM
19.7346	Adipose_Visceral_Omentum	gtex_v8	ENSG00000127083.7	OMD	TPM
4.33175	Adrenal_Gland	gtex_v8	ENSG00000127083.7	OMD	TPM
153.724	Artery_Aorta	gtex_v8	ENSG00000127083.7	OMD	TPM
98.8162	Artery_Coronary	gtex_v8	ENSG00000127083.7	OMD	TPM
51.2838	Artery_Tibial	gtex_v8	ENSG00000127083.7	OMD	TPM
8.01724	Bladder	gtex_v8	ENSG00000127083.7	OMD	TPM
1.38148	Brain_Amygdala	gtex_v8	ENSG00000127083.7	OMD	TPM
1.49721	Brain_Anterior_cingulate_cortex_BA24	gtex_v8	ENSG00000127083.7	OMD	TPM
3.07414	Brain_Caudate_basal_ganglia	gtex_v8	ENSG00000127083.7	OMD	TPM
0.86341	Brain_Cerebellar_Hemisphere	gtex_v8	ENSG00000127083.7	OMD	TPM
0.801973	Brain_Cerebellum	gtex_v8	ENSG00000127083.7	OMD	TPM
1.44892	Brain_Cortex	gtex_v8	ENSG00000127083.7	OMD	TPM
1.6122	Brain_Frontal_Cortex_BA9	gtex_v8	ENSG00000127083.7	OMD	TPM
1.84712	Brain_Hippocampus	gtex_v8	ENSG00000127083.7	OMD	TPM
1.33625	Brain_Hypothalamus	gtex_v8	ENSG00000127083.7	OMD	TPM
1.39743	Brain_Nucleus_accumbens_basal_ganglia	gtex_v8	ENSG00000127083.7	OMD	TPM
2.97917	Brain_Putamen_basal_ganglia	gtex_v8	ENSG00000127083.7	OMD	TPM
2.13209	Brain_Spinal_cord_cervical_c-1	gtex_v8	ENSG00000127083.7	OMD	TPM
2.07598	Brain_Substantia_nigra	gtex_v8	ENSG00000127083.7	OMD	TPM
16.1985	Breast_Mammary_Tissue	gtex_v8	ENSG00000127083.7	OMD	TPM
1.17891	Cells_Cultured_fibroblasts	gtex_v8	ENSG00000127083.7	OMD	TPM
0.0605659	Cells_EBV-transformed_lymphocytes	gtex_v8	ENSG00000127083.7	OMD	TPM
12.3649	Cervix_Ectocervix	gtex_v8	ENSG00000127083.7	OMD	TPM
20.3703	Cervix_Endocervix	gtex_v8	ENSG00000127083.7	OMD	TPM
8.03345	Colon_Sigmoid	gtex_v8	ENSG00000127083.7	OMD	TPM
3.94013	Colon_Transverse	gtex_v8	ENSG00000127083.7	OMD	TPM
18.2831	Esophagus_Gastroesophageal_Junction	gtex_v8	ENSG00000127083.7	OMD	TPM
2.62031	Esophagus_Mucosa	gtex_v8	ENSG00000127083.7	OMD	TPM
13.3355	Esophagus_Muscularis	gtex_v8	ENSG00000127083.7	OMD	TPM
15.168	Fallopian_Tube	gtex_v8	ENSG00000127083.7	OMD	TPM
15.6401	Heart_Atrial_Appendage	gtex_v8	ENSG00000127083.7	OMD	TPM
2.61358	Heart_Left_Ventricle	gtex_v8	ENSG00000127083.7	OMD	TPM
0.761195	Kidney_Cortex	gtex_v8	ENSG00000127083.7	OMD	TPM
0.452597	Kidney_Medulla	gtex_v8	ENSG00000127083.7	OMD	TPM
0.219502	Liver	gtex_v8	ENSG00000127083.7	OMD	TPM
8.42879	Lung	gtex_v8	ENSG00000127083.7	OMD	TPM
2.92059	Minor_Salivary_Gland	gtex_v8	ENSG00000127083.7	OMD	TPM
0.720748	Muscle_Skeletal	gtex_v8	ENSG00000127083.7	OMD	TPM
52.6548	Nerve_Tibial	gtex_v8	ENSG00000127083.7	OMD	TPM
21.9872	Ovary	gtex_v8	ENSG00000127083.7	OMD	TPM
0.542228	Pancreas	gtex_v8	ENSG00000127083.7	OMD	TPM
5.02039	Pituitary	gtex_v8	ENSG00000127083.7	OMD	TPM
6.82511	Prostate	gtex_v8	ENSG00000127083.7	OMD	TPM
4.04751	Skin_Not_Sun_Exposed_Suprapubic	gtex_v8	ENSG00000127083.7	OMD	TPM
4.77405	Skin_Sun_Exposed_Lower_leg	gtex_v8	ENSG00000127083.7	OMD	TPM
4.20148	Small_Intestine_Terminal_Ileum	gtex_v8	ENSG00000127083.7	OMD	TPM
0.352558	Spleen	gtex_v8	ENSG00000127083.7	OMD	TPM
2.5865	Stomach	gtex_v8	ENSG00000127083.7	OMD	TPM
2.95416	Testis	gtex_v8	ENSG00000127083.7	OMD	TPM
17.4064	Thyroid	gtex_v8	ENSG00000127083.7	OMD	TPM
13.2445	Uterus	gtex_v8	ENSG00000127083.7	OMD	TPM
5.132	Vagina	gtex_v8	ENSG00000127083.7	OMD	TPM
0.0310351	Whole_Blood	gtex_v8	ENSG00000127083.7	OMD	TPM
6.04819	Adipose_Subcutaneous	gtex_v8	ENSG00000137809.16	ITGA11	TPM
2.73185	Adipose_Visceral_Omentum	gtex_v8	ENSG00000137809.16	ITGA11	TPM
3.48117	Adrenal_Gland	gtex_v8	ENSG00000137809.16	ITGA11	TPM
166.021	Artery_Aorta	gtex_v8	ENSG00000137809.16	ITGA11	TPM
41.8622	Artery_Coronary	gtex_v8	ENSG00000137809.16	ITGA11	TPM
36.1697	Artery_Tibial	gtex_v8	ENSG00000137809.16	ITGA11	TPM
3.83427	Bladder	gtex_v8	ENSG00000137809.16	ITGA11	TPM
0.202933	Brain_Amygdala	gtex_v8	ENSG00000137809.16	ITGA11	TPM
0.401888	Brain_Anterior_cingulate_cortex_BA24	gtex_v8	ENSG00000137809.16	ITGA11	TPM
0.29825	Brain_Caudate_basal_ganglia	gtex_v8	ENSG00000137809.16	ITGA11	TPM
0.862516	Brain_Cerebellar_Hemisphere	gtex_v8	ENSG00000137809.16	ITGA11	TPM
0.92363	Brain_Cerebellum	gtex_v8	ENSG00000137809.16	ITGA11	TPM
0.602477	Brain_Cortex	gtex_v8	ENSG00000137809.16	ITGA11	TPM
0.593031	Brain_Frontal_Cortex_BA9	gtex_v8	ENSG00000137809.16	ITGA11	TPM
0.271025	Brain_Hippocampus	gtex_v8	ENSG00000137809.16	ITGA11	TPM
0.321001	Brain_Hypothalamus	gtex_v8	ENSG00000137809.16	ITGA11	TPM
0.186017	Brain_Nucleus_accumbens_basal_ganglia	gtex_v8	ENSG00000137809.16	ITGA11	TPM
0.269615	Brain_Putamen_basal_ganglia	gtex_v8	ENSG00000137809.16	ITGA11	TPM
0.266287	Brain_Spinal_cord_cervical_c-1	gtex_v8	ENSG00000137809.16	ITGA11	TPM
0.223348	Brain_Substantia_nigra	gtex_v8	ENSG00000137809.16	ITGA11	TPM
3.63453	Breast_Mammary_Tissue	gtex_v8	ENSG00000137809.16	ITGA11	TPM
4.00611	Cells_Cultured_fibroblasts	gtex_v8	ENSG00000137809.16	ITGA11	TPM
0.12865	Cells_EBV-transformed_lymphocytes	gtex_v8	ENSG00000137809.16	ITGA11	TPM
42.5154	Cervix_Ectocervix	gtex_v8	ENSG00000137809.16	ITGA11	TPM
36.1655	Cervix_Endocervix	gtex_v8	ENSG00000137809.16	ITGA11	TPM
1.70026	Colon_Sigmoid	gtex_v8	ENSG00000137809.16	ITGA11	TPM
1.59817	Colon_Transverse	gtex_v8	ENSG00000137809.16	ITGA11	TPM
4.27423	Esophagus_Gastroesophageal_Junction	gtex_v8	ENSG00000137809.16	ITGA11	TPM
0.880408	Esophagus_Mucosa	gtex_v8	ENSG00000137809.16	ITGA11	TPM
3.02026	Esophagus_Muscularis	gtex_v8	ENSG00000137809.16	ITGA11	TPM
17.4328	Fallopian_Tube	gtex_v8	ENSG00000137809.16	ITGA11	TPM
7.8808	Heart_Atrial_Appendage	gtex_v8	ENSG00000137809.16	ITGA11	TPM
3.04121	Heart_Left_Ventricle	gtex_v8	ENSG00000137809.16	ITGA11	TPM
3.08956	Kidney_Cortex	gtex_v8	ENSG00000137809.16	ITGA11	TPM
6.43089	Kidney_Medulla	gtex_v8	ENSG00000137809.16	ITGA11	TPM
0.364263	Liver	gtex_v8	ENSG00000137809.16	ITGA11	TPM
1.86058	Lung	gtex_v8	ENSG00000137809.16	ITGA11	TPM
1.08088	Minor_Salivary_Gland	gtex_v8	ENSG00000137809.16	ITGA11	TPM
1.12775	Muscle_Skeletal	gtex_v8	ENSG00000137809.16	ITGA11	TPM
3.00847	Nerve_Tibial	gtex_v8	ENSG00000137809.16	ITGA11	TPM
4.04193	Ovary	gtex_v8	ENSG00000137809.16	ITGA11	TPM
0.395371	Pancreas	gtex_v8	ENSG00000137809.16	ITGA11	TPM
2.40567	Pituitary	gtex_v8	ENSG00000137809.16	ITGA11	TPM
7.06041	Prostate	gtex_v8	ENSG00000137809.16	ITGA11	TPM
1.83695	Skin_Not_Sun_Exposed_Suprapubic	gtex_v8	ENSG00000137809.16	ITGA11	TPM
2.68496	Skin_Sun_Exposed_Lower_leg	gtex_v8	ENSG00000137809.16	ITGA11	TPM
1.48151	Small_Intestine_Terminal_Ileum	gtex_v8	ENSG00000137809.16	ITGA11	TPM
3.95565	Spleen	gtex_v8	ENSG00000137809.16	ITGA11	TPM
1.24234	Stomach	gtex_v8	ENSG00000137809.16	ITGA11	TPM
1.50662	Testis	gtex_v8	ENSG00000137809.16	ITGA11	TPM
2.82164	Thyroid	gtex_v8	ENSG00000137809.16	ITGA11	TPM
77.8284	Uterus	gtex_v8	ENSG00000137809.16	ITGA11	TPM
9.39517	Vagina	gtex_v8	ENSG00000137809.16	ITGA11	TPM
0.0394417	Whole_Blood	gtex_v8	ENSG00000137809.16	ITGA11	TPM
273.951	Adipose_Subcutaneous	gtex_v8	ENSG00000148926.9	ADM	TPM
200.379	Adipose_Visceral_Omentum	gtex_v8	ENSG00000148926.9	ADM	TPM
12.4619	Adrenal_Gland	gtex_v8	ENSG00000148926.9	ADM	TPM
64.8791	Artery_Aorta	gtex_v8	ENSG00000148926.9	ADM	TPM
42.8164	Artery_Coronary	gtex_v8	ENSG00000148926.9	ADM	TPM
65.2372	Artery_Tibial	gtex_v8	ENSG00000148926.9	ADM	TPM
74.3742	Bladder	gtex_v8	ENSG00000148926.9	ADM	TPM
4.69834	Brain_Amygdala	gtex_v8	ENSG00000148926.9	ADM	TPM
2.74752	Brain_Anterior_cingulate_cortex_BA24	gtex_v8	ENSG00000148926.9	ADM	TPM
8.20566	Brain_Caudate_basal_ganglia	gtex_v8	ENSG00000148926.9	ADM	TPM
2.04361	Brain_Cerebellar_Hemisphere	gtex_v8	ENSG00000148926.9	ADM	TPM
3.1253	Brain_Cerebellum	gtex_v8	ENSG00000148926.9	ADM	TPM
4.04589	Brain_Cortex	gtex_v8	ENSG00000148926.9	ADM	TPM
4.15928	Brain_Frontal_Cortex_BA9	gtex_v8	ENSG00000148926.9	ADM	TPM
6.72637	Brain_Hippocampus	gtex_v8	ENSG00000148926.9	ADM	TPM
8.59792	Brain_Hypothalamus	gtex_v8	ENSG00000148926.9	ADM	TPM
5.18828	Brain_Nucleus_accumbens_basal_ganglia	gtex_v8	ENSG00000148926.9	ADM	TPM
8.0197	Brain_Putamen_basal_ganglia	gtex_v8	ENSG00000148926.9	ADM	TPM
13.4489	Brain_Spinal_cord_cervical_c-1	gtex_v8	ENSG00000148926.9	ADM	TPM
15.5436	Brain_Substantia_nigra	gtex_v8	ENSG00000148926.9	ADM	TPM
143.064	Breast_Mammary_Tissue	gtex_v8	ENSG00000148926.9	ADM	TPM
813.487	Cells_Cultured_fibroblasts	gtex_v8	ENSG00000148926.9	ADM	TPM
14.2418	Cells_EBV-transformed_lymphocytes	gtex_v8	ENSG00000148926.9	ADM	TPM
81.3122	Cervix_Ectocervix	gtex_v8	ENSG00000148926.9	ADM	TPM
29.1416	Cervix_Endocervix	gtex_v8	ENSG00000148926.9	ADM	TPM
30.9688	Colon_Sigmoid	gtex_v8	ENSG00000148926.9	ADM	TPM
34.3999	Colon_Transverse	gtex_v8	ENSG00000148926.9	ADM	TPM
37.0814	Esophagus_Gastroesophageal_Junction	gtex_v8	ENSG00000148926.9	ADM	TPM
46.8575	Esophagus_Mucosa	gtex_v8	ENSG00000148926.9	ADM	TPM
43.0154	Esophagus_Muscularis	gtex_v8	ENSG00000148926.9	ADM	TPM
51.5427	Fallopian_Tube	gtex_v8	ENSG00000148926.9	ADM	TPM
65.928	Heart_Atrial_Appendage	gtex_v8	ENSG00000148926.9	ADM	TPM
9.92828	Heart_Left_Ventricle	gtex_v8	ENSG00000148926.9	ADM	TPM
46.4017	Kidney_Cortex	gtex_v8	ENSG00000148926.9	ADM	TPM
31.2173	Kidney_Medulla	gtex_v8	ENSG00000148926.9	ADM	TPM
12.8627	Liver	gtex_v8	ENSG00000148926.9	ADM	TPM
115.123	Lung	gtex_v8	ENSG00000148926.9	ADM	TPM
32.7316	Minor_Salivary_Gland	gtex_v8	ENSG00000148926.9	ADM	TPM
21.3639	Muscle_Skeletal	gtex_v8	ENSG00000148926.9	ADM	TPM
83.004	Nerve_Tibial	gtex_v8	ENSG00000148926.9	ADM	TPM
23.9906	Ovary	gtex_v8	ENSG00000148926.9	ADM	TPM
4.7135	Pancreas	gtex_v8	ENSG00000148926.9	ADM	TPM
30.9839	Pituitary	gtex_v8	ENSG00000148926.9	ADM	TPM
14.4686	Prostate	gtex_v8	ENSG00000148926.9	ADM	TPM
97.0978	Skin_Not_Sun_Exposed_Suprapubic	gtex_v8	ENSG00000148926.9	ADM	TPM
122.726	Skin_Sun_Exposed_Lower_leg	gtex_v8	ENSG00000148926.9	ADM	TPM
35.4902	Small_Intestine_Terminal_Ileum	gtex_v8	ENSG00000148926.9	ADM	TPM
27.4505	Spleen	gtex_v8	ENSG00000148926.9	ADM	TPM
24.2971	Stomach	gtex_v8	ENSG00000148926.9	ADM	TPM
4.64795	Testis	gtex_v8	ENSG00000148926.9	ADM	TPM
39.0997	Thyroid	gtex_v8	ENSG00000148926.9	ADM	TPM
25.3542	Uterus	gtex_v8	ENSG00000148926.9	ADM	TPM
142.363	Vagina	gtex_v8	ENSG00000148926.9	ADM	TPM
106.068	Whole_Blood	gtex_v8	ENSG00000148926.9	ADM	TPM
1.23992	Adipose_Subcutaneous	gtex_v8	ENSG00000149294.16	NCAM1	TPM
3.08477	Adipose_Visceral_Omentum	gtex_v8	ENSG00000149294.16	NCAM1	TPM
27.3277	Adrenal_Gland	gtex_v8	ENSG00000149294.16	NCAM1	TPM
8.98236	Artery_Aorta	gtex_v8	ENSG00000149294.16	NCAM1	TPM
3.47167	Artery_Coronary	gtex_v8	ENSG00000149294.16	NCAM1	TPM
2.01473	Artery_Tibial	gtex_v8	ENSG00000149294.16	NCAM1	TPM
32.3258	Bladder	gtex_v8	ENSG00000149294.16	NCAM1	TPM
46.5589	Brain_Amygdala	gtex_v8	ENSG00000149294.16	NCAM1	TPM
50.8533	Brain_Anterior_cingulate_cortex_BA24	gtex_v8	ENSG00000149294.16	NCAM1	TPM
55.6987	Brain_Caudate_basal_ganglia	gtex_v8	ENSG00000149294.16	NCAM1	TPM
76.3299	Brain_Cerebellar_Hemisphere	gtex_v8	ENSG00000149294.16	NCAM1	TPM
71.5324	Brain_Cerebellum	gtex_v8	ENSG00000149294.16	NCAM1	TPM
54.9843	Brain_Cortex	gtex_v8	ENSG00000149294.16	NCAM1	TPM
66.8682	Brain_Frontal_Cortex_BA9	gtex_v8	ENSG00000149294.16	NCAM1	TPM
51.6482	Brain_Hippocampus	gtex_v8	ENSG00000149294.16	NCAM1	TPM
62.9879	Brain_Hypothalamus	gtex_v8	ENSG00000149294.16	NCAM1	TPM
55.7496	Brain_Nucleus_accumbens_basal_ganglia	gtex_v8	ENSG00000149294.16	NCAM1	TPM
47.9423	Brain_Putamen_basal_ganglia	gtex_v8	ENSG00000149294.16	NCAM1	TPM
90.4276	Brain_Spinal_cord_cervical_c-1	gtex_v8	ENSG00000149294.16	NCAM1	TPM
54.6509	Brain_Substantia_nigra	gtex_v8	ENSG00000149294.16	NCAM1	TPM
2.14436	Breast_Mammary_Tissue	gtex_v8	ENSG00000149294.16	NCAM1	TPM
0.440754	Cells_Cultured_fibroblasts	gtex_v8	ENSG00000149294.16	NCAM1	TPM
0.0822967	Cells_EBV-transformed_lymphocytes	gtex_v8	ENSG00000149294.16	NCAM1	TPM
51.2259	Cervix_Ectocervix	gtex_v8	ENSG00000149294.16	NCAM1	TPM
25.6053	Cervix_Endocervix	gtex_v8	ENSG00000149294.16	NCAM1	TPM
40.107	Colon_Sigmoid	gtex_v8	ENSG00000149294.16	NCAM1	TPM
13.9484	Colon_Transverse	gtex_v8	ENSG00000149294.16	NCAM1	TPM
29.065	Esophagus_Gastroesophageal_Junction	gtex_v8	ENSG00000149294.16	NCAM1	TPM
2.00836	Esophagus_Mucosa	gtex_v8	ENSG00000149294.16	NCAM1	TPM
33.7814	Esophagus_Muscularis	gtex_v8	ENSG00000149294.16	NCAM1	TPM
48.3895	Fallopian_Tube	gtex_v8	ENSG00000149294.16	NCAM1	TPM
33.3801	Heart_Atrial_Appendage	gtex_v8	ENSG00000149294.16	NCAM1	TPM
38.2091	Heart_Left_Ventricle	gtex_v8	ENSG00000149294.16	NCAM1	TPM
0.478441	Kidney_Cortex	gtex_v8	ENSG00000149294.16	NCAM1	TPM
2.41394	Kidney_Medulla	gtex_v8	ENSG00000149294.16	NCAM1	TPM
0.578802	Liver	gtex_v8	ENSG00000149294.16	NCAM1	TPM
1.57939	Lung	gtex_v8	ENSG00000149294.16	NCAM1	TPM
1.91547	Minor_Salivary_Gland	gtex_v8	ENSG00000149294.16	NCAM1	TPM
4.15393	Muscle_Skeletal	gtex_v8	ENSG00000149294.16	NCAM1	TPM
53.2046	Nerve_Tibial	gtex_v8	ENSG00000149294.16	NCAM1	TPM
47.8501	Ovary	gtex_v8	ENSG00000149294.16	NCAM1	TPM
0.717137	Pancreas	gtex_v8	ENSG00000149294.16	NCAM1	TPM
20.6328	Pituitary	gtex_v8	ENSG00000149294.16	NCAM1	TPM
10.2611	Prostate	gtex_v8	ENSG00000149294.16	NCAM1	TPM
1.56338	Skin_Not_Sun_Exposed_Suprapubic	gtex_v8	ENSG00000149294.16	NCAM1	TPM
1.16362	Skin_Sun_Exposed_Lower_leg	gtex_v8	ENSG00000149294.16	NCAM1	TPM
6.26365	Small_Intestine_Terminal_Ileum	gtex_v8	ENSG00000149294.16	NCAM1	TPM
2.44381	Spleen	gtex_v8	ENSG00000149294.16	NCAM1	TPM
8.80982	Stomach	gtex_v8	ENSG00000149294.16	NCAM1	TPM
4.59696	Testis	gtex_v8	ENSG00000149294.16	NCAM1	TPM
22.8968	Thyroid	gtex_v8	ENSG00000149294.16	NCAM1	TPM
79.9996	Uterus	gtex_v8	ENSG00000149294.16	NCAM1	TPM
23.0827	Vagina	gtex_v8	ENSG00000149294.16	NCAM1	TPM
0.849388	Whole_Blood	gtex_v8	ENSG00000149294.16	NCAM1	TPM
0.213219	Adipose_Subcutaneous	gtex_v8	ENSG00000164303.10	ENPP6	TPM
0.109717	Adipose_Visceral_Omentum	gtex_v8	ENSG00000164303.10	ENPP6	TPM
0.310194	Adrenal_Gland	gtex_v8	ENSG00000164303.10	ENPP6	TPM
0.706085	Artery_Aorta	gtex_v8	ENSG00000164303.10	ENPP6	TPM
0.250808	Artery_Coronary	gtex_v8	ENSG00000164303.10	ENPP6	TPM
0.223541	Artery_Tibial	gtex_v8	ENSG00000164303.10	ENPP6	TPM
0.912154	Bladder	gtex_v8	ENSG00000164303.10	ENPP6	TPM
1.15443	Brain_Amygdala	gtex_v8	ENSG00000164303.10	ENPP6	TPM
1.34713	Brain_Anterior_cingulate_cortex_BA24	gtex_v8	ENSG00000164303.10	ENPP6	TPM
1.72174	Brain_Caudate_basal_ganglia	gtex_v8	ENSG00000164303.10	ENPP6	TPM
0.701887	Brain_Cerebellar_Hemisphere	gtex_v8	ENSG00000164303.10	ENPP6	TPM
0.867528	Brain_Cerebellum	gtex_v8	ENSG00000164303.10	ENPP6	TPM
2.38564	Brain_Cortex	gtex_v8	ENSG00000164303.10	ENPP6	TPM
2.64567	Brain_Frontal_Cortex_BA9	gtex_v8	ENSG00000164303.10	ENPP6	TPM
3.73079	Brain_Hippocampus	gtex_v8	ENSG00000164303.10	ENPP6	TPM
2.14878	Brain_Hypothalamus	gtex_v8	ENSG00000164303.10	ENPP6	TPM
3.79383	Brain_Nucleus_accumbens_basal_ganglia	gtex_v8	ENSG00000164303.10	ENPP6	TPM
1.8309	Brain_Putamen_basal_ganglia	gtex_v8	ENSG00000164303.10	ENPP6	TPM
35.2338	Brain_Spinal_cord_cervical_c-1	gtex_v8	ENSG00000164303.10	ENPP6	TPM
7.37263	Brain_Substantia_nigra	gtex_v8	ENSG00000164303.10	ENPP6	TPM
0.366978	Breast_Mammary_Tissue	gtex_v8	ENSG00000164303.10	ENPP6	TPM
0.0241112	Cells_Cultured_fibroblasts	gtex_v8	ENSG00000164303.10	ENPP6	TPM
0.25202	Cells_EBV-transformed_lymphocytes	gtex_v8	ENSG00000164303.10	ENPP6	TPM
0.297249	Cervix_Ectocervix	gtex_v8	ENSG00000164303.10	ENPP6	TPM
0.293739	Cervix_Endocervix	gtex_v8	ENSG00000164303.10	ENPP6	TPM
0.362179	Colon_Sigmoid	gtex_v8	ENSG00000164303.10	ENPP6	TPM
0.687493	Colon_Transverse	gtex_v8	ENSG00000164303.10	ENPP6	TPM
1.33956	Esophagus_Gastroesophageal_Junction	gtex_v8	ENSG00000164303.10	ENPP6	TPM
0.183858	Esophagus_Mucosa	gtex_v8	ENSG00000164303.10	ENPP6	TPM
1.01249	Esophagus_Muscularis	gtex_v8	ENSG00000164303.10	ENPP6	TPM
0.590968	Fallopian_Tube	gtex_v8	ENSG00000164303.10	ENPP6	TPM
0.0880517	Heart_Atrial_Appendage	gtex_v8	ENSG00000164303.10	ENPP6	TPM
0.0610152	Heart_Left_Ventricle	gtex_v8	ENSG00000164303.10	ENPP6	TPM
4.07158	Kidney_Cortex	gtex_v8	ENSG00000164303.10	ENPP6	TPM
1.35906	Kidney_Medulla	gtex_v8	ENSG00000164303.10	ENPP6	TPM
0.0431571	Liver	gtex_v8	ENSG00000164303.10	ENPP6	TPM
0.265581	Lung	gtex_v8	ENSG00000164303.10	ENPP6	TPM
0.96852	Minor_Salivary_Gland	gtex_v8	ENSG00000164303.10	ENPP6	TPM
0.0752168	Muscle_Skeletal	gtex_v8	ENSG00000164303.10	ENPP6	TPM
25.5921	Nerve_Tibial	gtex_v8	ENSG00000164303.10	ENPP6	TPM
10.2401	Ovary	gtex_v8	ENSG00000164303.10	ENPP6	TPM
0.0357187	Pancreas	gtex_v8	ENSG00000164303.10	ENPP6	TPM
4.37685	Pituitary	gtex_v8	ENSG00000164303.10	ENPP6	TPM
2.06989	Prostate	gtex_v8	ENSG00000164303.10	ENPP6	TPM
0.100838	Skin_Not_Sun_Exposed_Suprapubic	gtex_v8	ENSG00000164303.10	ENPP6	TPM
0.125068	Skin_Sun_Exposed_Lower_leg	gtex_v8	ENSG00000164303.10	ENPP6	TPM
0.822906	Small_Intestine_Terminal_Ileum	gtex_v8	ENSG00000164303.10	ENPP6	TPM
0.867997	Spleen	gtex_v8	ENSG00000164303.10	ENPP6	TPM
0.3437	Stomach	gtex_v8	ENSG00000164303.10	ENPP6	TPM
2.54343	Testis	gtex_v8	ENSG00000164303.10	ENPP6	TPM
0.203646	Thyroid	gtex_v8	ENSG00000164303.10	ENPP6	TPM
0.265257	Uterus	gtex_v8	ENSG00000164303.10	ENPP6	TPM
0.522979	Vagina	gtex_v8	ENSG00000164303.10	ENPP6	TPM
0.0122231	Whole_Blood	gtex_v8	ENSG00000164303.10	ENPP6	TPM
0.62535	Adipose_Subcutaneous	gtex_v8	ENSG00000184613.10	NELL2	TPM
2.50441	Adipose_Visceral_Omentum	gtex_v8	ENSG00000184613.10	NELL2	TPM
0.132426	Adrenal_Gland	gtex_v8	ENSG00000184613.10	NELL2	TPM
0.513384	Artery_Aorta	gtex_v8	ENSG00000184613.10	NELL2	TPM
0.376886	Artery_Coronary	gtex_v8	ENSG00000184613.10	NELL2	TPM
0.351981	Artery_Tibial	gtex_v8	ENSG00000184613.10	NELL2	TPM
2.24408	Bladder	gtex_v8	ENSG00000184613.10	NELL2	TPM
16.7178	Brain_Amygdala	gtex_v8	ENSG00000184613.10	NELL2	TPM
33.7931	Brain_Anterior_cingulate_cortex_BA24	gtex_v8	ENSG00000184613.10	NELL2	TPM
15.3988	Brain_Caudate_basal_ganglia	gtex_v8	ENSG00000184613.10	NELL2	TPM
41.4134	Brain_Cerebellar_Hemisphere	gtex_v8	ENSG00000184613.10	NELL2	TPM
30.0659	Brain_Cerebellum	gtex_v8	ENSG00000184613.10	NELL2	TPM
60.1614	Brain_Cortex	gtex_v8	ENSG00000184613.10	NELL2	TPM
89.1703	Brain_Frontal_Cortex_BA9	gtex_v8	ENSG00000184613.10	NELL2	TPM
35.6011	Brain_Hippocampus	gtex_v8	ENSG00000184613.10	NELL2	TPM
24.494	Brain_Hypothalamus	gtex_v8	ENSG00000184613.10	NELL2	TPM
14.1702	Brain_Nucleus_accumbens_basal_ganglia	gtex_v8	ENSG00000184613.10	NELL2	TPM
8.04204	Brain_Putamen_basal_ganglia	gtex_v8	ENSG00000184613.10	NELL2	TPM
3.14763	Brain_Spinal_cord_cervical_c-1	gtex_v8	ENSG00000184613.10	NELL2	TPM
3.99009	Brain_Substantia_nigra	gtex_v8	ENSG00000184613.10	NELL2	TPM
0.831658	Breast_Mammary_Tissue	gtex_v8	ENSG00000184613.10	NELL2	TPM
0.0320026	Cells_Cultured_fibroblasts	gtex_v8	ENSG00000184613.10	NELL2	TPM
0.0661091	Cells_EBV-transformed_lymphocytes	gtex_v8	ENSG00000184613.10	NELL2	TPM
3.60308	Cervix_Ectocervix	gtex_v8	ENSG00000184613.10	NELL2	TPM
5.86406	Cervix_Endocervix	gtex_v8	ENSG00000184613.10	NELL2	TPM
1.37586	Colon_Sigmoid	gtex_v8	ENSG00000184613.10	NELL2	TPM
1.12069	Colon_Transverse	gtex_v8	ENSG00000184613.10	NELL2	TPM
0.773133	Esophagus_Gastroesophageal_Junction	gtex_v8	ENSG00000184613.10	NELL2	TPM
0.471034	Esophagus_Mucosa	gtex_v8	ENSG00000184613.10	NELL2	TPM
0.577378	Esophagus_Muscularis	gtex_v8	ENSG00000184613.10	NELL2	TPM
1.27252	Fallopian_Tube	gtex_v8	ENSG00000184613.10	NELL2	TPM
0.130561	Heart_Atrial_Appendage	gtex_v8	ENSG00000184613.10	NELL2	TPM
0.0379371	Heart_Left_Ventricle	gtex_v8	ENSG00000184613.10	NELL2	TPM
0.219791	Kidney_Cortex	gtex_v8	ENSG00000184613.10	NELL2	TPM
0.212255	Kidney_Medulla	gtex_v8	ENSG00000184613.10	NELL2	TPM
0.093178	Liver	gtex_v8	ENSG00000184613.10	NELL2	TPM
1.90855	Lung	gtex_v8	ENSG00000184613.10	NELL2	TPM
0.422729	Minor_Salivary_Gland	gtex_v8	ENSG00000184613.10	NELL2	TPM
0.0594914	Muscle_Skeletal	gtex_v8	ENSG00000184613.10	NELL2	TPM
0.333866	Nerve_Tibial	gtex_v8	ENSG00000184613.10	NELL2	TPM
0.287969	Ovary	gtex_v8	ENSG00000184613.10	NELL2	TPM
0.146018	Pancreas	gtex_v8	ENSG00000184613.10	NELL2	TPM
35.9339	Pituitary	gtex_v8	ENSG00000184613.10	NELL2	TPM
2.87496	Prostate	gtex_v8	ENSG00000184613.10	NELL2	TPM
2.87088	Skin_Not_Sun_Exposed_Suprapubic	gtex_v8	ENSG00000184613.10	NELL2	TPM
11.0222	Skin_Sun_Exposed_Lower_leg	gtex_v8	ENSG00000184613.10	NELL2	TPM
3.50136	Small_Intestine_Terminal_Ileum	gtex_v8	ENSG00000184613.10	NELL2	TPM
1.49705	Spleen	gtex_v8	ENSG00000184613.10	NELL2	TPM
0.57181	Stomach	gtex_v8	ENSG00000184613.10	NELL2	TPM
1.88241	Testis	gtex_v8	ENSG00000184613.10	NELL2	TPM
7.50871	Thyroid	gtex_v8	ENSG00000184613.10	NELL2	TPM
0.600841	Uterus	gtex_v8	ENSG00000184613.10	NELL2	TPM
3.65523	Vagina	gtex_v8	ENSG00000184613.10	NELL2	TPM
1.97601	Whole_Blood	gtex_v8	ENSG00000184613.10	NELL2	TPM
